# Supplementary material for: Transcriptome Analysis of Choke Stroma and Asymptomatic Inflorescence Tissues Reveals Changes in Gene Expression in Both Epichloë festucae and Its Host Plant Festuca rubra subsp. rubra
Source: Microorganisms. 2019 Nov 16;7(11):567. doi: 10.3390/microorganisms7110567 (PMC6921078; doi:10.3390/microorganisms7110567)
Supplement: Supplementary file 1 [file microorganisms-07-00567-s001.zip]

Archive with 15 entries (14 files):
- Table S1.xlsx
- __MACOSX/
- __MACOSX/._Table S1.xlsx
- Table S2.xlsx
- __MACOSX/._Table S2.xlsx
- Table S3.docx
- __MACOSX/._Table S3.docx
- Table S4.docx
- __MACOSX/._Table S4.docx
- Table S5.docx
- __MACOSX/._Table S5.docx
- Table S6.docx
- __MACOSX/._Table S6.docx
- Table S7.xlsx
- __MACOSX/._Table S7.xlsx
