# Supplementary material for: Transcriptome Analysis of Choke Stroma and Asymptomatic Inflorescence Tissues Reveals Changes in Gene Expression in Both Epichloë festucae and Its Host Plant Festuca rubra subsp. rubra
Source: Microorganisms. 2019 Nov 16;7(11):567. doi: 10.3390/microorganisms7110567 (PMC6921078; doi:10.3390/microorganisms7110567)
Supplement: Supplementary file 1 [file microorganisms-07-00567-s001.zip › Table S1.xlsx]

## Sheet: down-regulated in stroma
	Supplementary Table S1. Epichloë festucae differentially expressed genes significantly down-regulated in the choke stroma tissue relative to the asymptomatic inflorescence tissue at false discovery rate (FDR) adjusted p < 0.01. The mean RPKM (reads per kilobase of exon model per million mapped reads) is the mean of the three asymptomtic inflorescence sequence replicates. Negative fold change valu…
Gene Model	Protein Annotation	Mean RPKM	Log₂ fold change	Fold change	FDR p-value
EfM3.057200_1	2OG-Fe(II) oxygenase family	103.118	-6.19378	-73.2002	6.08925e-14
EfM3.057240_1	2OG-Fe(II) oxygenase family Oxidoreductase; prolyl 4-hydroxylase	61.6406	-9.06861	-536.939	1.08166e-10
EfM3.026500_1	40S ribosomal protein S17	947.683	-2.99731	-7.98509	0.000335201
EfM3.066820_1	60S Ribosomal protein L17	353.568	-2.82155	-7.0692	0.000134977
EfM3.020300_1	60S ribosomal protein L23	318.863	-2.11523	-4.33261	0.00789863
EfM3.014790_1	ABC multidrug transporter	102.042	-6.79858	-111.321	0
EfM3.056220_1	ABC-type multidrug transport system	31.9746	-5.66458	-50.7234	3.13688e-14
EfM3.049610_1	Acyl-CoA synthetase (AMP-forming)/AMP-acid ligase II	36.9738	-3.96475	-15.6138	2.68786e-06
EfM3.073190_1	ADP-ribosylation factor	602.606	-2.18619	-4.55101	0.00693837
EfM3.078640_1	Aldehyde dehydrogenase	103.093	-2.77323	-6.83635	0.000177367
EfM3.040050_1	Arrestin domain-containing protein	23.2981	-3.10575	-8.60843	0.00884903
EfM3.059840_1	Basic leucine zipper transcription factor	91.7067	-2.37983	-5.20475	0.00464845
EfM3.020500_1	Candidate effector protein (Hassing et al. 2019)	4532.38	-12.0165	-4143.2	0
EfM3.023030_1	Candidate effector protein (Hassing et al. 2019)	193.152	-3.96707	-15.639	0.00303367
EfM3.030230_1	Candidate effector protein (Hassing et al. 2019)	641.227	-14.9514	-31683.3	0
EfM3.041770_1	Candidate effector protein (Hassing et al. 2019)	10.0365	-7.85281	-231.169	0.00023778
EfM3.046430_1	Candidate effector protein (Hassing et al. 2019)	10899.5	-6.16908	-71.9577	0
EfM3.050840_1	Candidate effector protein (Hassing et al. 2019)	827.896	-8.42398	-343.456	8.6302e-10
EfM3.057230_1	Candidate effector protein (Hassing et al. 2019)	1398.44	-6.69608	-103.686	0
EfM3.060210_1	Candidate effector protein (Hassing et al. 2019)	71.1757	-7.38149	-166.744	0.000107043
EfM3.062880_1	Candidate effector protein (Hassing et al. 2019)	346.432	-5.64736	-50.1215	4.86727e-08
EfM3.062900_1	Candidate effector protein (Hassing et al. 2019)	185.453	-4.49051	-22.4791	0.00534157
EfM3.067730_1	Candidate effector protein (Hassing et al. 2019)	1360.12	-3.65399	-12.5881	4.84598e-08
EfM3.068730_1	Candidate effector protein (Hassing et al. 2019)	379.945	-7.80522	-223.669	0
EfM3.069580_1	Candidate effector protein (Hassing et al. 2019)	220.955	-2.9336	-7.64013	4.12684e-06
EfM3.077900_1	Candidate effector protein (Hassing et al. 2019)	441.526	-4.83608	-28.5631	6.90115e-13
EfM3.063660_1	Candidate effector protein, Efe-AfpA, Antifungal protein A (Tian et al. 2017;Hassing et al. 2019)	815.575	-3.67334	-12.7581	5.75844e-10
EfM3.006460_1	Candidate effector protein, syncollin-related protein (Hassing et al. 2019)	1004.39	-17.0616	-136789	0
EfM3.005070_1	Candidate effector protein; cupin superfamily protein (Hassing et al. 2019)	28.1875	-4.47508	-22.2399	0.00310753
EfM3.016770_1	Candidate effector protein; Efe-SspM (Hassing et al. 2019)	86.4518	-11.1397	-2256.24	1.74993e-12
EfM3.076450_1	Candidate effector protein; similar to Cladosporium extracellular protein 9-1 (Hassing et al. 2019)	99.4264	-5.21549	-37.1552	7.61607e-10
EfM3.073810_1	Carbohydrate esterase family 3 protein; secreted	67.1143	-4.16956	-17.9954	3.22531e-06
EfM3.057830_1	Carboxyesterase type B, involved in lipid transport and metabolism	61.1042	-3.82365	-14.1591	3.22391e-07
EfM3.011910_1	Cytochrome P450	250.404	-5.41092	-42.545	0
EfM3.014800_1	Cytochrome P450	56.6764	-6.47337	-88.8541	0
EfM3.056990_1	Deoxyribonuclease nucA/nucB domain-containing protein	31.9138	-3.97495	-15.7246	0.00428097
EfM3.024310_1	Efe-ChiA, Chitinase; glycosyl hydrolase family 18 (Li et al. 2004)	1106.31	-3.91366	-15.0705	5.09707e-07
EfM3.049650_1	Efe-EasG, agroclavine dehydrogenase (Schardl et al. 2013)	11.027	-14.0496	-16957.1	1.43774e-13
EfM3.013890_1	Efe-GcnA, beta-1,6-glucanase (Moy et al. 2002; Bryant et al. 2007)	721.243	-5.44198	-43.4709	5.45818e-12
EfM3.028480_1	Efe-GigA, cyclic peptide precursor (NC25) (Johnson et al. 2003)	3421.34	-6.63063	-99.0872	0
EfM3.018710_1	Efe-PerA, Peramine synthetase (Schardl et al. 2012)	24.7714	-3.7936	-13.8671	8.59925e-10
EfM3.005300_1	Efe-PrtC, subtilisin-like protease, secreted (Reddy et al. 1996; Bryant et al. 2009)	54.7504	-2.73991	-6.68028	0.00128542
EfM3.028570_1	Efe-PrtM, subtilisin-like serine protease, secreted (Bryant et al. 2009)	33.8212	-5.51422	-45.7032	4.57913e-07
EfM3.040190_1	Endo-1,4-beta-xylanase; secreted; glycoside hydrolase family 10 protein	145.348	-3.45146	-10.9394	2.02481e-07
EfM3.057210_1	Eukaryotic cytochrome b561 domain-containing protein	35.6632	-6.4789	-89.1955	7.85663e-10
EfM3.064030_1	FAD-dependent pyridine nucleotide-disulfide oxidoreductase	60.3282	-4.72158	-26.3837	7.58979e-09
EfM3.001780_1	Fungal specific transcription factor	19.4449	-5.64488	-50.0354	1.86145e-05
EfM3.010300_1	Glutamate 5-kinase; step in proline biosynthesis	69.852	-3.25053	-9.51714	6.41248e-06
EfM3.056530_1	Glutathione-S-transferase	224.999	-2.81604	-7.04229	5.25294e-06
EfM3.046900_1	Glyceraldehyde-3-phosphate dehydrogenase	1098.33	-2.91945	-7.56556	0.000369999
EfM3.037010_1	Glycosyltransferase family 90 protein	38.9414	-3.94815	-15.4352	1.52823e-05
EfM3.041930_1	Glycosyltransferase family 90 protein	48.4711	-2.30505	-4.94184	0.00116897
EfM3.057470_1	GPI ethanolamine phosphate transferase	12.1799	-9.00498	-513.771	8.07604e-09
EfM3.068720_1	GPR/FUN34 family protein; acetate transporter	229.871	-2.9095	-7.51356	7.471e-06
EfM3.054120_1	Intradiol dioxygenase	229.668	-3.14126	-8.82295	9.75844e-09
EfM3.002010_1	LPS glycosyltransferase	82.8222	-2.6843	-6.42767	0.00453425
EfM3.029340_1	LysM domain protein, secreted (Ambrose and Belanger 2012)	2380.31	-5.10045	-34.3074	4.35421e-10
EfM3.027570_1	Major facilitator superfamily, possible peptide transporter	71.1162	-3.7966	-13.896	8.80794e-09
EfM3.082040_1	Major facilitator superfamily transporter	214.014	-2.44603	-5.44915	0.000472198
EfM3.029870_1	Major facilitator superfamily transporter	22.5819	-2.59003	-6.02112	0.00231319
EfM3.017940_1	Major facilitator superfamily transporter	105.934	-5.45073	-43.7355	1.95843e-13
EfM3.069880_1	Major facilitator superfamily transporter	87.101	-3.98767	-15.8638	9.39105e-09
EfM3.066100_1	Methionine synthase; cobalamin independent	91.7543	-4.17945	-18.1193	3.89334e-08
EfM3.024560_1	Multicopper oxidase; laccase	125.736	-5.50762	-45.4945	0
EfM3.001350_1	MYB DNA-binding domain-containing protein	32.2526	-3.1689	-8.99359	0.0003151
EfM3.003880_2	NADP-dependent alcohol dehydrogenase	43.6309	-2.75295	-6.74093	6.87091e-05
EfM3.059660_1	Non-ribosomal peptide synthetase	12.4306	-6.41647	-85.4178	4.95968e-10
EfM3.081210_1	Non-ribosomal peptide synthetase	223.041	-5.47758	-44.5571	0
EfM3.059650_1	Non-ribosomal peptide synthetase (see footnote A)	13.3636	-6.54012	-93.0617	1.62067e-07
EfM3.081180_1	Nonribosomal peptide synthetase	174.394	-7.99321	-254.797	0
EfM3.008730_1	Pectinesterase; secreted; carbohydrate esterase family 8 protein	33.0211	-3.1109	-8.63921	0.0089268
EfM3.003560_1	Peptidoglycan binding domain	56.5459	-2.54584	-5.83949	0.00758315
EfM3.047170_1	Permease, cytosine/purine, uracil, thiamine, allantoin	175.729	-2.53746	-5.80565	0.000101654
EfM3.081190_1	Polyketide synthase	108.84	-6.59122	-96.4174	0
EfM3.081190_2	Polyketide synthase	39.3543	-10.2667	-1231.89	0
EfM3.043630_1	Polyubiquitin	16619.3	-5.60925	-48.815	8.07939e-13
EfM3.048960_1	Related to integral membrane protein pth11	58.2001	-4.956	-31.0387	1.28159e-08
EfM3.017060_1	Serine carboxypeptidase, secreted	419.215	-5.01221	-32.272	7.46645e-12
EfM3.047190_1	Transcriptional activator hac1	68.5415	-2.03986	-4.11205	0.00335371
EfM3.079050_1	Transglycosidase, crosslinks chitin to glucan	99.6994	-2.67276	-6.37646	0.000115794
EfM3.021690_1	Translation elongation factor 1-alpha	12254.2	-4.36805	-20.6498	4.43279e-08
EfM3.047160_1	UbiD family decarboxylase (ubiquinone biosynthesis)	315.562	-2.68288	-6.42138	0.000170007
EfM3.005710_1	Ubiquitin-60S ribosomal protein L40 fusion	11137.6	-5.71505	-52.5294	1.03095e-11
EfM3.056300_1	Ubiquitin/ribosomal protein S27a fusion	68394.4	-8.20202	-294.478	0
EfM3.007640_1	Uncharacterized protein	132.644	-3.13447	-8.7815	7.65935e-07
EfM3.032325_1	Uncharacterized protein	356.008	-9.32175	-639.922	0
EfM3.035940_1	Uncharacterized protein	26.2625	-3.64063	-12.472	0.00882739
EfM3.039600_1	Uncharacterized protein	30.3596	-4.18646	-18.2075	1.03777e-06
EfM3.053290_1	Uncharacterized protein	118.877	-5.08197	-33.8709	0
EfM3.053300_1	Uncharacterized protein	432.862	-6.70212	-104.122	0
EfM3.057220_1	Uncharacterized protein	16.7458	-6.61874	-98.2739	2.42336e-05
EfM3.057590_1	Uncharacterized protein	357.205	-4.06778	-16.7696	6.81227e-10
EfM3.057610_1	Uncharacterized protein	95.0891	-2.28561	-4.87569	0.00315335
EfM3.061540_1	Uncharacterized protein	107.847	-7.62799	-197.812	0
EfM3.071280_1	Uncharacterized protein	190.276	-4.37551	-20.7567	6.98741e-13
EfM3.079040_1	Uncharacterized protein	69.4172	-2.76232	-6.78489	0.00677882
EfM3.066060.partial-1_1	Uncharacterized protein (see footnote B)	13.654	-6.17725	-72.3666	0.00070752
EfM3.066060.partial-2_1	Uncharacterized protein (see footnote B)	37.5962	-5.81473	-56.2871	4.52759e-05
EfM3.071270_1	Uncharacterized protein, DUF 1237	51.4507	-2.416	-5.33688	0.000183124
EfM3.028490_1	Uncharacterized protein, DUF 3328	53.3503	-2.51354	-5.7102	0.00411779
EfM3.051200_1	Uncharacterized protein, meiotically up-regulated domain	153.174	-7.45833	-175.866	2.99655e-13
EfM3.018170_1	Uncharacterized protein, NC12 (Johnson et al. 2003)	3799.49	-8.05797	-266.495	0
EfM3.054640_1	Uncharacterized protein, secreted	41.0015	-3.40859	-10.6191	0.00205193
EfM3.057600_1	Uncharacterized protein, small	414.17	-3.45504	-10.9665	1.94767e-07
EfM3.031770_1	Uncharacterized protein, small	21.9073	-13.7949	-14212.7	0.00935889
EfM3.047330_1	Uncharacterized protein, small	106.267	-4.84006	-28.6421	4.80451e-09
EfM3.048860_1	Uncharacterized protein, small	93.0337	-3.98389	-15.8223	0.00138563
EfM3.051900_1	Uncharacterized protein, small	104.791	-3.85213	-14.4413	3.22531e-06
EfM3.061530_1	Uncharacterized protein, small	147.46	-9.89861	-954.508	3.72248e-11
EfM3.069610_1	Uncharacterized protein, small	142.563	-3.49706	-11.2907	8.28209e-06
EfM3.051210_1	Uncharacterized protein, small secreted	38.3854	-6.67855	-102.434	3.24232e-05
EfM3.011570_1	Uncharacterized protein, small secreted	184.43	-3.06169	-8.3495	1.93241e-06
EfM3.029680_1	Uncharacterized protein, small secreted	148.942	-4.09808	-17.1255	1.60197e-08
EfM3.044610_1	Uncharacterized protein, small secreted	307.695	-5.05737	-33.298	0
EfM3.045520_1	Uncharacterized protein, small secreted	99.0211	-9.93312	-977.612	9.39105e-09
EfM3.073520_1	Uncharacterized protein, small secreted	159.984	-3.99512	-15.946	5.06679e-06
EfM3.023050_1	Zinc finger transcription factor	24.7842	-2.66418	-6.33865	0.0012355
EfM3.033350_2	Zinc transcription factor	225.292	-3.71746	-13.1542	7.54767e-07
Footnotes
A: Possibly N-terminus of EfM3.059660_1
B: Gene model EfM3.066060 split between two contigs
Literature Cited
Ambrose, K.V., and Belanger, F.C. 2012. SOLiD-SAGE of endophyte-infected red fescue reveals numerous effects on host transcriptome and an abundance of highly expressed fungal secreted proteins. PLoS ONE 7:e53214.
Bryant, M.K., May, K.J., Bryan, G.T., and Scott, B. 2007. Functional analysis of a β-1,6-glucanase gene from the grass endophytic fungus Epichloë festucae. Fungal Genet. Biol. 44:808-817.
Bryant, M.K., Schardl, C.L., Hesse, U., and Scott, B. 2009. Evolution of a subtilisin-like protease gene family in the grass endophytic fungus Epichloë festucae. BMC Evol Biol. 9:168.
Hassing, B., Winter, D., Becker, Y., Mesarich, C.H., Eaton, C.J., and Scott, B. 2019. Analysis of Epichloë festucae small secreted proteins in the interaction with Lolium perenne. PLoS ONE 14:e0209463.
Johnson, L.J., Johnson, R.D., Schardl, C.L., and Panaccione, D.G. 2003. Identification of differentially expressed genes in the mutualistic association of tall fescue with Neotyphodium coenophialum. Physiol. Mol. Plant Pathol. 63:305-317.
Li, H.M., Sullivan, R., Moy, M., Kobayashi, D.Y., and Belanger, F.C. 2004. Expression of a novel chitinase by the fungal endophyte in Poa ampla. Mycologia 96:526-536.
Moy, M., Li, H.M., Sullivan, R., White, J.F., Jr., and Belanger, F.C. 2002. Endophytic fungal β-1,6-glucanase expression in the infected host grass. Plant Physiol. 130:1298-1308.
Reddy, P.V., Lam, C.K., and Belanger, F.C. 1996. Mutualistic fungal endophytes express a proteinase that is homologous to proteases suspected to be important in fungal pathogenicity. Plant Physiol. 111:1209-1218
Schardl, C.L., Young, C.A., Faulkner, J.R., Florea, S., and Pan, J. 2012. Chemotypic diversity of epichloae, fungal symbionts of grasses. Fungal Ecol. 5:331-344.
Schardl, C.L., Young, C.A., Pan, J., Florea, S., Takach, J.E., Panaccione, D.G., Farman, M.L., Webb, J.S., Jaromczyk, J., Charlton, N.D., Nagabhyru, P., Chen, L., Shi, C., and Leuchtmann, A. 2013. Currencies of mutualisms: Sources of alkaloid genes in vertically transmitted epichloae. Toxins 5:1064-1088.
Tian, Z., Wang, R., Ambrose, K.V., Clarke, B.B., and Belanger, F.C. 2017. The Epichloë festucae antifungal protein has activity against the plant pathogen Sclerotinia homoeocarpa, the causal agent of dollar spot disease. Sci. Rep. 7:5643.
