# Supplementary material for: Transcriptome Analysis of Choke Stroma and Asymptomatic Inflorescence Tissues Reveals Changes in Gene Expression in Both Epichloë festucae and Its Host Plant Festuca rubra subsp. rubra
Source: Microorganisms. 2019 Nov 16;7(11):567. doi: 10.3390/microorganisms7110567 (PMC6921078; doi:10.3390/microorganisms7110567)
Supplement: Supplementary file 1 [file microorganisms-07-00567-s001.zip › Table S2.xlsx]

## Sheet: up-regulated in stroma
	Supplementary Dataset S2. Epichloë festucae differentially expressed genes significantly more highly expressed in the choke stroma tissue than in the asymptomatic inflorescence tissue at false discovery rate (FDR) adjusted p < 0.01. The mean RPKM (reads per kilobase of exon model per million mapped reads) is the mean of the three stroma tissue sequence replicates. Positive fold change value indic…
Gene Model	Protein Annotation	Mean RPKM	Log₂ Fold Change	Fold Change	FDR p-value
EfM3.057170_1	2-Epi-5-epi-valiolone synthase (converts SH7P to secondary products)	392.665	2.78377	6.88651	0.000723124
EfM3.000250_1	4-carboxymuconolactone decarboxylase (involved in benzoate degradation)	105.168	13.5309	11835.8	0.000296193
EfM3.054480_1	ABC type transporter	50.8047	2.4511	5.46832	0.00863502
EfM3.053200_1	Aldehyde dehydrogenase	434.05	2.73794	6.67117	3.12835e-05
EfM3.029480_1	Alpha-N-acetylglucosaminidase	14.9679	3.77862	13.7239	0.00401206
EfM3.010860_1	Amidinotransferase	383.03	4.14402	17.6797	5.84901e-05
EfM3.059800_1	Amidohydrolase family	10.0455	13.2178	9527.19	0.000833522
EfM3.056950_1	Amino acid permease	16.9087	13.6327	12701.3	0.00026964
EfM3.073880_1	Aminophospholipid translocase	69.0842	3.86428	14.5634	0.00176888
EfM3.024210_1	Anthranilate/para-aminobenzoate synthase	430.53	3.50049	11.3175	0.000199837
EfM3.025350_1	Aquaglyceroporin	2241.34	3.71994	13.1769	0.000516955
EfM3.002690_1	ATP synthase subunit C, DCCD-binding site	501.178	2.49412	5.63384	2.79273e-05
EfM3.079200_1	ATP-grasp fold protein	101.517	4.79544	27.7697	0.00896539
EfM3.052980_1	Autophagy-related protein 28	12.6068	12.8099	7180.45	0.00522876
EfM3.026320_2	Beta-1,3-glucan synthase catalytic subunit	123.934	7.24809	152.017	0.00160861
EfM3.074710_1	Beta-fructofuranosidase, secreted invertase	79.8245	3.20962	9.25108	0.00598797
EfM3.012730_1	Bicupin, oxalate decarboxylase/oxidase	21.3669	13.5117	11679.4	0.00168142
EfM3.053960_1	Calcium-dependent channel domain-containing protein	267.869	2.90029	7.46578	0.00800264
EfM3.007740_1	Candidate effector protein (Hassing et al. 2019)	3865.41	5.0096	32.2137	0.000193328
EfM3.028820_1	Candidate effector protein (Hassing et al. 2019)	377.736	5.20138	36.7935	0.00359797
EfM3.031680_1	Candidate effector protein (Hassing et al. 2019)	1720.42	5.41645	42.7084	1.93303e-05
EfM3.075190_1	Candidate effector protein (Hassing et al. 2019)	2778.83	4.91013	30.0675	4.52759e-05
EfM3.017130_1	Candidate effector protein; Phospholipase A2 (Hassing et al. 2019)	1156.26	3.92027	15.1398	0.000165624
EfM3.079420_1	Candidate effector protein; fungal hydrophobin domain-containing protein (Hassing et al. 2019)	1539.74	6.40222	84.5786	0.000189185
EfM3.037330_1	Ceramide synthase	134.3	4.85657	28.9717	0.000289837
EfM3.028290_1	Cerato-platanin	154.903	3.36109	10.2752	0.00150024
EfM3.049120_1	Chitin synthase 1	122.336	2.77799	6.85897	0.00368485
EfM3.061150_1	Coenzyme A pyrophosphatase, a member of the Nudix hydrolase superfamily	225.594	4.75427	26.9885	0.00335371
EfM3.057920_2	Cysteine rich protein	32.2452	12.8104	7182.96	0.00196827
EfM3.023600_1	Cytochrome P450	44.3636	4.11169	17.2879	0.00177767
EfM3.071830_1	Cytochrome P450	90.744	2.29793	4.9175	0.00650619
EfM3.067500_2	DNA mismatch repair protein	21.5778	14.0622	17106.3	0.000189185
EfM3.009880_1	DNA photolyase	109.404	3.75548	13.5056	0.000454294
EfM3.033770_1	DNase1	272.34	2.98987	7.94402	0.000548372
EfM3.021490_1	Efe-AdsA; Adhesin A; secreted; fungal specifc cysteine-rich domain (Child 2014)	114.227	3.14478	8.84451	0.000524972
EfM3.019620_1	Efe-FxbA; FAD-binding oxidoreductase (Berry et al. 2016)	147.168	4.98084	31.5777	1.14553e-05
EfM3.019610_1	Efe-MfsB; membrane transporter protein (Berry et al. 2016)	226.019	4.52904	23.0875	0.000348533
EfM3.013900_1	Efe-PrtB, subtilisin-like protease, secreted (Bryant et al. 2009)	634.385	5.01567	32.3494	6.6079e-05
EfM3.029270_1	Efe-PrtL; subtilisin-like protease (Bryant et al. 2009)	78.0131	4.75147	26.9362	0.00138437
EfM3.017140_1	Fatty acyltransferase	81.9916	2.87345	7.32817	0.00472568
EfM3.059820_1	Ferritin-like superfamily of diiron-carboxylate proteins	2428.06	3.21891	9.3108	0.00164605
EfM3.045830_1	Flavin-binding monooxygenase	312.339	3.91566	15.0915	0.000218188
EfM3.002510_3	Frag1/DRAM/Sfk1 family domain; calcofluor white hypersensitive protein	19.2788	13.9203	15503.7	0.000269317
EfM3.039700_1	Fungal 1,3(4)-beta-D-glucanase	177.55	3.20883	9.24599	5.32595e-05
EfM3.015180_1	Fungal alpha-L-arabinofuranosidase, secreted	331.182	5.55328	46.9572	7.17211e-05
EfM3.001260_2	Fungal zinc cluster transcription factor	132.776	3.04167	8.23446	0.00293737
EfM3.057030_1	Fungal zinc cluster transcription factor	17.4603	13.7062	13364.8	0.000708863
EfM3.080050_1	Glycoside hydrolase family 16	75.2656	3.68169	12.8322	0.00128842
EfM3.037810_1	Glycosyl hydrolase 61 domain; may not have acitivity but enhance activity of other enzymes	155.746	3.57812	11.9433	0.00013676
EfM3.057650_1	Glycosyl hydrolase family 1	628.457	2.8383	7.15177	0.000460251
EfM3.080040_1	Glycosyl transferase, family 2	63.2995	5.02424	32.5423	0.00196013
EfM3.059060_1	Golgi transport complex subunit COG4	17.2217	13.5163	11717.1	0.000597846
EfM3.044280_1	GPI-anchored cell wall beta-1,3-endoglucanase EglC	599.416	2.30163	4.93014	0.00338327
EfM3.070970_2	Gtr1/RagA G domain containing protein	27.6842	13.5103	11668.6	0.00183104
EfM3.072280_1	Haloacid dehalogenase-like hydrolase	423.265	3.0035	8.01946	0.000230263
EfM3.074020_1	Hydroxyacyl-CoA dehydrogenase-like; involved in beta oxidation of fatty acids	172.835	3.03231	8.1812	0.000369999
EfM3.031800_1	Lactonase family protein	86.0647	2.88278	7.37568	0.00989525
EfM3.057040_1	Linoleate (8R)-dioxygenase	234.004	2.79363	6.93372	0.00279923
EfM3.034500_1	Long-chain fatty acid CoA ligase	173.636	2.88831	7.40402	0.000126802
EfM3.038260_1	Magnesium-translocating P-type ATPase	147.244	3.26713	9.62726	0.00439567
EfM3.014910_1	Major facilitator superfamily, multidrug resistance transporter	78.3139	4.3559	20.4765	0.00332746
EfM3.017590_2	Major facilitator superfamily, possible iron siderophore transporter	18.5205	12.8854	7566.51	0.00292261
EfM3.028310_1	Major facilitator superfamily, sugar transporter	99.7336	4.14545	17.6972	2.79273e-05
EfM3.054490_2	Major facilitator superfamily, sugar transporter	109.757	4.61055	24.4295	0.000119381
EfM3.014890_1	Membrane dipeptidase	111.517	3.05518	8.31189	0.00231972
EfM3.073030_1	Mitochondrial amino acid transporter arg-13	252.719	2.52882	5.77099	0.000107043
EfM3.012750_1	N2227-like protein; methyltransferase domain	44.0172	2.58567	6.00293	0.00935877
EfM3.081700_1	NAD(P)-dependent dehydrogenase; short chain alcohol dehydrogenase	19.6985	13.0178	8293.52	0.00176888
EfM3.013550_1	NAD+ dependent glutamate dehydrogenase	346.798	2.48339	5.59209	0.00411779
EfM3.000040_1	NDT80 / PhoG like DNA-binding family protein	120.2	2.3107	4.96125	0.0026963
EfM3.057520_1	Nucleotidyltransferase/DNA polymerase involved in DNA repair	21.7601	13.3378	10353.5	0.00070752
EfM3.079190_1	O-methyltransferase	112.327	2.78814	6.90737	0.00763717
EfM3.076540_1	Oligopeptide transporter OPT superfamily	171.6	3.61844	12.2817	0.000129738
EfM3.076150_1	Peptidase aspartic, secreted	106.459	3.61955	12.2911	0.00138708
EfM3.033210_1	Peptide-N4-(N-acetyl-beta-glucosaminyl)asparagine amidase A (cleaves glycopeptides)	280.055	3.17546	9.03461	0.000985456
EfM3.061580_1	Permease of the drug/metabolite transporter (DMT) superfamily	37.0704	3.31746	9.96905	0.00896539
EfM3.010870_1	Phenylacetate-coenzyme A ligase PaaK, adenylate-forming domain	199.856	4.38689	20.9212	0.000413632
EfM3.009180_1	Phosphatidic acid phosphatase type 2 domain containing protein; lipid metabolism	272.963	2.57288	5.94994	0.00471271
EfM3.054610_1	Phosphatidylserine decarboxylase	183.116	3.48997	11.2353	0.000280498
EfM3.059410_1	Phosphoenolpyruvate phosphomutase; phosphonate synthesis	2222.82	4.393	21.01	0.000287905
EfM3.040210_1	Phospholipid-translocating P-type ATPase, flippase	68.5045	3.39162	10.495	0.00418823
EfM3.018805_1	PLC-like phosphodiesterase	13.7064	12.7462	6870.7	0.00863502
EfM3.058240_1	Pleckstrin homology domain; Domain commonly found in eukaryotic signalling proteins	45.2332	4.27132	19.3106	0.00484276
EfM3.045990_2	Protein phosphatase	72.4981	4.6199	24.5883	0.0064782
EfM3.070920_1	Putative serine esterase (DUF676)	97.9423	3.93061	15.2486	0.0015655
EfM3.016080_1	PX domain protein; phosphoinositide binding domain	60.972	2.65929	6.31723	0.00575869
EfM3.040610_1	Regulator of G protein signaling superfamily	176.427	2.44472	5.44421	0.00664674
EfM3.067890_2	RNA binding protein of MSSP family	19.4928	13.839	14654.3	0.000582862
EfM3.033300_1	RNA polymerase II mediator complex component SRB4	11.2351	12.5808	6126.16	0.00962883
EfM3.071430_1	RNA recognition motif containing protein	48.7093	4.26257	19.1938	5.99565e-05
EfM3.013700_1	Serine palmitoyltransferase (sphingolipid biosynthesis)	603.989	2.59229	6.03054	0.00226747
EfM3.063400_2	Serine/threonine protein kinase	17.9105	13.1174	8886.3	0.00310753
EfM3.016950_1	Sphingolipid C9-methyltransferase	829.248	4.1705	18.0072	9.43405e-05
EfM3.018540_1	Sphingolipid Δ8-desaturase	707.478	2.63629	6.21729	0.00268232
EfM3.032210_1	Src domain containing protein	157.875	3.62765	12.3603	1.6085e-05
EfM3.079780_1	Sugar O-acyltransferase	80.9124	4.24274	18.9318	0.000774599
EfM3.074150_2	SWIB/MDM2 domain protein	44.5251	14.5056	23259.8	1.29813e-06
EfM3.025130_1	Thioredoxin reductase	253.942	4.54687	23.3746	0.00584652
EfM3.042980_1	Trihydrophobin domain-containing protein	990.17	3.67587	12.7805	9.61669e-05
EfM3.001580_1	Uncharacterized protein	69.5052	2.92878	7.61469	0.00171928
EfM3.004210_2	Uncharacterized protein	56.5174	4.3275	20.0773	0.00116466
EfM3.010480_1	Uncharacterized protein	15.6296	12.3992	5401.63	0.00989525
EfM3.014520_1	Uncharacterized protein	112.337	4.35326	20.4392	0.00090831
EfM3.026690_1	Uncharacterized protein	195.718	2.35325	5.10974	0.00863502
EfM3.029290_1	Uncharacterized protein	789.735	4.87121	29.2672	5.34828e-05
EfM3.029300_1	Uncharacterized protein	5815.57	3.8458	14.3781	7.05342e-05
EfM3.030880_1	Uncharacterized protein	257.427	3.41348	10.6552	0.00023706
EfM3.032280_1	Uncharacterized protein	213.726	3.0908	8.5197	0.000185466
EfM3.032560_3	Uncharacterized protein	13.6508	13.1376	9011.53	0.0049095
EfM3.037580_2	Uncharacterized protein	28.8841	13.8894	15175.1	0.000183276
EfM3.045940_1	Uncharacterized protein	496.077	3.92189	15.1568	8.23208e-05
EfM3.047050_1	Uncharacterized protein	16.9401	12.6452	6405.89	0.00751144
EfM3.047600_1	Uncharacterized protein	83.9117	3.3847	10.4447	0.00567025
EfM3.048580_1	Uncharacterized protein	349.558	5.1512	35.5357	0.00178196
EfM3.051440_1	Uncharacterized protein	14.9439	12.8588	7428.33	0.00534824
EfM3.052030_1	Uncharacterized protein	19.3526	12.8952	7617.78	0.00536945
EfM3.053540_1	Uncharacterized protein	82.2098	3.91828	15.1189	0.00453425
EfM3.063860_1	Uncharacterized protein	80.2377	2.44582	5.44836	0.00149633
EfM3.064240_1	Uncharacterized protein	1398.71	3.32843	10.0451	1.25851e-05
EfM3.064250_1	Uncharacterized protein	1458.27	4.52549	23.0308	1.26228e-05
EfM3.066040_1	Uncharacterized protein	337.561	3.65346	12.5834	0.000363466
EfM3.068000_1	Uncharacterized protein	131.161	3.8166	14.09	0.000165919
EfM3.068300_2	Uncharacterized protein	14.7543	12.4635	5647.79	0.00950226
EfM3.070950_1	Uncharacterized protein	187.889	2.98571	7.92117	0.00428097
EfM3.073830_1	Uncharacterized protein	347.041	3.90286	14.9582	0.00333799
EfM3.075830_1	Uncharacterized protein	208.124	2.11639	4.33609	0.0047768
EfM3.078250_1	Uncharacterized protein	100.178	3.61858	12.2829	0.00986113
EfM3.082250_1	Uncharacterized protein	18.9935	12.8502	7384.09	0.0089268
EfM3.037420_2	Uncharacterized protein	19.6643	13.8048	14310.6	0.000875623
EfM3.049930_1	Uncharacterized protein	515.507	3.52669	11.5249	0.00428097
EfM3.004040_1	Uncharacterized protein, DUF 1765	45.9561	3.22273	9.33549	0.00794896
EfM3.053070_2	Uncharacterized protein, DUF 1769	24.3093	13.5868	12303.8	0.000786079
EfM3.023990_1	Uncharacterized protein, DUF 1996; secreted	82.4718	2.88129	7.3681	0.002406
EfM3.042820_1	Uncharacterized protein, DUF 2841	63.7939	3.34594	10.1678	6.31272e-05
EfM3.071880_1	Uncharacterized protein, DUF 3405	25.5864	3.60462	12.1646	0.00332746
EfM3.066800_1	Uncharacterized protein, DUF 3455	1112.49	2.54282	5.82728	0.0015133
EfM3.002420_1	Uncharacterized protein, has DNA gyrase inhibitor domain	116.173	5.12564	34.9117	0.00538419
EfM3.003410_1	Uncharacterized protein, repetitive proline rich	85.8515	5.02355	32.5267	0.0023365
EfM3.034060_1	Uncharacterized protein, retinal domain	160.836	5.2527	38.1259	0.000230651
EfM3.007650_1	Uncharacterized protein, small	793.525	2.23271	4.70017	0.00068623
EfM3.080780_1	Uncharacterized protein, small secreted	548.545	4.20595	18.4551	4.184e-05
EfM3.059190_1	Uncharacterized protein, small secreted, serine rich	145.803	2.69711	6.485	0.0018274
EfM3.045660_1	Uncharacterized protein, STLSQR repeats	252.315	3.49408	11.2674	0.000629272
EfM3.029280_1	Uncharacterized protein, vacuolating cytotoxin domain	1433.51	5.14379	35.3536	0.000117287
EfM3.070700_1	Vacuolar protein sorting protein DigA	15.2133	13.6754	13083.3	0.000502956
EfM3.001040_2	Vacuolar protein sorting vps16	36.1286	14.6422	25571.5	1.16782e-06
EfM3.063630_1	WLM metalopeptidase domain containing protein	52.1593	3.65873	12.6295	0.00481692
EfM3.061080_1	WSC domain; This domain may be involved in carbohydrate binding.	11.703	13.2155	9511.53	0.00123454
EfM3.003000_1	Zinc finger, C2H2-type/integrase, DNA-binding protein	42.783	4.76956	27.2761	0.000605783
EfM3.057810_1	Zinc-binding carboxypeptidase, secreted	266.315	2.96637	7.81566	0.00291193
Literature Cited
Berry, D. 2016. Characterisation of novel secondary metabolism genes in plant-endophytic Epichloë fungi. Ph.D. Thesis. Massey University, Palmerston North, New Zealand.
Bryant, M.K., Schardl, C.L., Hesse, U., and Scott, B. 2009. Evolution of a subtilisin-like protease gene family in the grass endophytic fungus Epichloë festucae. BMC Evol Biol. 9:168.
Child, P. 2014. Adhesins - do they play a role in the Epichloë festucae association with perennial rye grass? Masters Thesis, Masssey University, Palmerston North, New Zealand
Hassing, B., Winter, D., Becker, Y., Mesarich, C.H., Eaton, C.J., and Scott, B. 2019. Analysis of Epichloë festucae small secreted proteins in the interaction with Lolium perenne. PLoS ONE 14:e0209463.
