# Supplementary material for: Transcriptome Analysis of Choke Stroma and Asymptomatic Inflorescence Tissues Reveals Changes in Gene Expression in Both Epichloë festucae and Its Host Plant Festuca rubra subsp. rubra
Source: Microorganisms. 2019 Nov 16;7(11):567. doi: 10.3390/microorganisms7110567 (PMC6921078; doi:10.3390/microorganisms7110567)
Supplement: Supplementary file 1 [file microorganisms-07-00567-s001.zip › Table S7.xlsx]

## Sheet: Plant Genes
Supplementary Dataset 7. Differentially expressed plant genes at fold change of log2. Negative fold change value indicates expression in the choke stroma tissue was lower than in the asymptomatic inflorescence tissue. Positive fold change value indicates the gene was more highly expressed in the choke stroma tissue.
Contig	log2FoldChange	Adjusted P-value	Contig Length (nucleotide)	Target name	Target Length (amino acidis)	% ID	Alignment Length	E-value	Score	Taxonomy
TRINITY_DN34199_c0_g1_i1	-9.15306	1.45023e-55	No Blast Hit
TRINITY_DN44623_c0_g1_i1	-9.14781	1.34163e-74	1107	>EMS62056 hypothetical protein TRIUR3_18167 [Triticum urartu].	367	78.3	249	3.6e-59	238	Eukaryota_Viridiplantae_Streptophyta_Streptophytina_Embryophyta_Tracheophyta_Euphyllophyta_Spermatophyta_Magnoliophyta_Mesangiospermae_Liliopsida_Petrosaviidae_commelinids_Poales_Poaceae_BEP clade_Pooideae_Triticeae_Triticum_Triticum urartu
TRINITY_DN41131_c0_g1_i2	-9.08716	3.23286e-24	1302	>KQK13372 hypothetical protein BRADI_1g09720 [Brachypodium distachyon].	370	80.3	371	2.4e-163	584.3	Eukaryota_Viridiplantae_Streptophyta_Streptophytina_Embryophyta_Tracheophyta_Euphyllophyta_Spermatophyta_Magnoliophyta_Mesangiospermae_Liliopsida_Petrosaviidae_commelinids_Poales_Poaceae_BEP clade_Pooideae_Brachypodieae_Brachypodium_Brachypodium distachyon
TRINITY_DN34078_c0_g1_i3	-9.00662	3.0109e-52	No Blast Hit
TRINITY_DN46545_c0_g1_i7	-8.9438	3.04763e-93	1376	>XP_003573682 PREDICTED: peroxidase 40 isoform X1 [Brachypodium distachyon].	368	88.7	309	4.1e-145	523.9	Eukaryota_Viridiplantae_Streptophyta_Streptophytina_Embryophyta_Tracheophyta_Euphyllophyta_Spermatophyta_Magnoliophyta_Mesangiospermae_Liliopsida_Petrosaviidae_commelinids_Poales_Poaceae_BEP clade_Pooideae_Brachypodieae_Brachypodium_Brachypodium distachyon
TRINITY_DN44447_c0_g1_i6	-8.76161	6.03941e-55	929	>BAK05453 predicted protein [Hordeum vulgare subsp. vulgare].	209	73.6	197	5.2e-59	237.3	Eukaryota_Viridiplantae_Streptophyta_Streptophytina_Embryophyta_Tracheophyta_Euphyllophyta_Spermatophyta_Magnoliophyta_Mesangiospermae_Liliopsida_Petrosaviidae_commelinids_Poales_Poaceae_BEP clade_Pooideae_Triticeae_Hordeum_Hordeum vulgare_Hordeum vulgare subsp. vulgare
TRINITY_DN45154_c0_g1_i9	-8.75869	1.21869e-71	No Blast Hit
TRINITY_DN43432_c0_g1_i4	-8.74959	2.27687e-21	854	>XP_020177848 transcription factor TDR-like [Aegilops tauschii subsp. tauschii].	556	60.7	150	5e-32	147.5	Eukaryota_Viridiplantae_Streptophyta_Streptophytina_Embryophyta_Tracheophyta_Euphyllophyta_Spermatophyta_Magnoliophyta_Mesangiospermae_Liliopsida_Petrosaviidae_commelinids_Poales_Poaceae_BEP clade_Pooideae_Triticeae_Aegilops_Aegilops tauschii_Aegilops tauschii subsp. tauschii
TRINITY_DN38373_c0_g1_i1	-8.71484	6.51198e-22	1517	>EMT06604 hypothetical protein F775_11299 [Aegilops tauschii].	407	59	405	8.3e-131	476.5	Eukaryota_Viridiplantae_Streptophyta_Streptophytina_Embryophyta_Tracheophyta_Euphyllophyta_Spermatophyta_Magnoliophyta_Mesangiospermae_Liliopsida_Petrosaviidae_commelinids_Poales_Poaceae_BEP clade_Pooideae_Triticeae_Aegilops_Aegilops tauschii
TRINITY_DN42538_c0_g1_i9	-8.68215	6.05006e-34	707	>XP_020151228 uncharacterized protein LOC109736419 [Aegilops tauschii subsp. tauschii].	111	81.8	66	1.2e-23	119.4	Eukaryota_Viridiplantae_Streptophyta_Streptophytina_Embryophyta_Tracheophyta_Euphyllophyta_Spermatophyta_Magnoliophyta_Mesangiospermae_Liliopsida_Petrosaviidae_commelinids_Poales_Poaceae_BEP clade_Pooideae_Triticeae_Aegilops_Aegilops tauschii_Aegilops tauschii subsp. tauschii
TRINITY_DN42529_c2_g1_i11	-8.6814	5.26224e-21	No Blast Hit
TRINITY_DN38798_c0_g1_i7	-8.68021	9.6452e-47	No Blast Hit
TRINITY_DN43403_c0_g1_i3	-8.63833	4.93892e-33	851	>CAD41190 OSJNBa0074L08.2 [Oryza sativa Japonica Group].	142	40.6	138	1.9e-12	82.4	Eukaryota_Viridiplantae_Streptophyta_Streptophytina_Embryophyta_Tracheophyta_Euphyllophyta_Spermatophyta_Magnoliophyta_Mesangiospermae_Liliopsida_Petrosaviidae_commelinids_Poales_Poaceae_BEP clade_Ehrhartoideae_Oryzeae_Oryza_Oryza sativa_Oryza sativa Japonica Group
TRINITY_DN36268_c0_g1_i1	-8.62966	3.11588e-21	No Blast Hit
TRINITY_DN31692_c0_g1_i2	-8.62695	2.96602e-21	No Blast Hit
TRINITY_DN31095_c0_g1_i1	-8.62512	3.3894e-21	933	>OEL14391 hypothetical protein BAE44_0024590 [Dichanthelium oligosanthes].	163	41.5	159	1.2e-10	76.6	Eukaryota_Viridiplantae_Streptophyta_Streptophytina_Embryophyta_Tracheophyta_Euphyllophyta_Spermatophyta_Magnoliophyta_Mesangiospermae_Liliopsida_Petrosaviidae_commelinids_Poales_Poaceae_PACMAD clade_Panicoideae_Paniceae_Dichanthelium_Dichanthelium oligosanthes
TRINITY_DN45154_c0_g1_i11	-8.56335	6.10211e-52	No Blast Hit
TRINITY_DN41179_c0_g1_i5	-8.55344	6.80101e-20	825	>XP_020201589 myb-related protein Zm38-like [Aegilops tauschii subsp. tauschii].	308	78.7	183	1.7e-74	288.5	Eukaryota_Viridiplantae_Streptophyta_Streptophytina_Embryophyta_Tracheophyta_Euphyllophyta_Spermatophyta_Magnoliophyta_Mesangiospermae_Liliopsida_Petrosaviidae_commelinids_Poales_Poaceae_BEP clade_Pooideae_Triticeae_Aegilops_Aegilops tauschii_Aegilops tauschii subsp. tauschii
TRINITY_DN39069_c0_g1_i5	-8.53856	6.36298e-91	680	>XP_015690260 PREDICTED: LOW QUALITY PROTEIN: pEARLI1-like lipid transfer protein 1 [Oryza brachyantha].	171	81.2	85	7.4e-31	143.3	Eukaryota_Viridiplantae_Streptophyta_Streptophytina_Embryophyta_Tracheophyta_Euphyllophyta_Spermatophyta_Magnoliophyta_Mesangiospermae_Liliopsida_Petrosaviidae_commelinids_Poales_Poaceae_BEP clade_Ehrhartoideae_Oryzeae_Oryza_Oryza brachyantha
TRINITY_DN30447_c0_g1_i1	-8.4812	2.34307e-19	No Blast Hit
TRINITY_DN47074_c1_g1_i1	-8.47879	3.79031e-26	357	>XP_003567549 PREDICTED: uncharacterized protein LOC100845687 [Brachypodium distachyon].	619	55.2	96	3.3e-14	87	Eukaryota_Viridiplantae_Streptophyta_Streptophytina_Embryophyta_Tracheophyta_Euphyllophyta_Spermatophyta_Magnoliophyta_Mesangiospermae_Liliopsida_Petrosaviidae_commelinids_Poales_Poaceae_BEP clade_Pooideae_Brachypodieae_Brachypodium_Brachypodium distachyon
TRINITY_DN39099_c1_g1_i3	-8.46174	1.63367e-20	391	>XP_006648717 PREDICTED: uncharacterized protein LOC102715646 [Oryza brachyantha].	430	44.4	124	9.2e-18	99	Eukaryota_Viridiplantae_Streptophyta_Streptophytina_Embryophyta_Tracheophyta_Euphyllophyta_Spermatophyta_Magnoliophyta_Mesangiospermae_Liliopsida_Petrosaviidae_commelinids_Poales_Poaceae_BEP clade_Ehrhartoideae_Oryzeae_Oryza_Oryza brachyantha
TRINITY_DN40523_c0_g1_i1	-8.45203	2.08616e-23	838	>XP_020162479 non-specific lipid-transfer protein A-like [Aegilops tauschii subsp. tauschii].	124	69.9	136	6.3e-40	173.7	Eukaryota_Viridiplantae_Streptophyta_Streptophytina_Embryophyta_Tracheophyta_Euphyllophyta_Spermatophyta_Magnoliophyta_Mesangiospermae_Liliopsida_Petrosaviidae_commelinids_Poales_Poaceae_BEP clade_Pooideae_Triticeae_Aegilops_Aegilops tauschii_Aegilops tauschii subsp. tauschii
TRINITY_DN46851_c0_g2_i2	-8.43555	4.87498e-45	1513	>BAK06055 predicted protein [Hordeum vulgare subsp. vulgare].	410	64.2	402	4.5e-145	523.9	Eukaryota_Viridiplantae_Streptophyta_Streptophytina_Embryophyta_Tracheophyta_Euphyllophyta_Spermatophyta_Magnoliophyta_Mesangiospermae_Liliopsida_Petrosaviidae_commelinids_Poales_Poaceae_BEP clade_Pooideae_Triticeae_Hordeum_Hordeum vulgare_Hordeum vulgare subsp. vulgare
TRINITY_DN39680_c0_g1_i1	-8.41376	6.98137e-31	No Blast Hit
TRINITY_DN45540_c0_g1_i7	-8.32896	4.19479e-32	1031	>XP_020178260 leucine-rich repeat extensin-like protein 5 [Aegilops tauschii subsp. tauschii].	240	69.1	139	1.2e-29	139.8	Eukaryota_Viridiplantae_Streptophyta_Streptophytina_Embryophyta_Tracheophyta_Euphyllophyta_Spermatophyta_Magnoliophyta_Mesangiospermae_Liliopsida_Petrosaviidae_commelinids_Poales_Poaceae_BEP clade_Pooideae_Triticeae_Aegilops_Aegilops tauschii_Aegilops tauschii subsp. tauschii
TRINITY_DN42088_c0_g1_i3	-8.31836	2.9306e-29	923	>BAK06456 predicted protein [Hordeum vulgare subsp. vulgare].	191	80.6	191	2.4e-72	281.6	Eukaryota_Viridiplantae_Streptophyta_Streptophytina_Embryophyta_Tracheophyta_Euphyllophyta_Spermatophyta_Magnoliophyta_Mesangiospermae_Liliopsida_Petrosaviidae_commelinids_Poales_Poaceae_BEP clade_Pooideae_Triticeae_Hordeum_Hordeum vulgare_Hordeum vulgare subsp. vulgare
TRINITY_DN39581_c0_g1_i7	-8.30773	3.14515e-25	1087	>KQJ99936 hypothetical protein BRADI_3g46115 [Brachypodium distachyon].	419	30.2	169	8.9e-10	73.9	Eukaryota_Viridiplantae_Streptophyta_Streptophytina_Embryophyta_Tracheophyta_Euphyllophyta_Spermatophyta_Magnoliophyta_Mesangiospermae_Liliopsida_Petrosaviidae_commelinids_Poales_Poaceae_BEP clade_Pooideae_Brachypodieae_Brachypodium_Brachypodium distachyon
TRINITY_DN44827_c0_g1_i1	-8.29767	6.19208e-39	1410	>XP_020156299 uncharacterized protein At4g15970-like [Aegilops tauschii subsp. tauschii].	369	81.9	371	6.4e-170	606.3	Eukaryota_Viridiplantae_Streptophyta_Streptophytina_Embryophyta_Tracheophyta_Euphyllophyta_Spermatophyta_Magnoliophyta_Mesangiospermae_Liliopsida_Petrosaviidae_commelinids_Poales_Poaceae_BEP clade_Pooideae_Triticeae_Aegilops_Aegilops tauschii_Aegilops tauschii subsp. tauschii
TRINITY_DN27140_c0_g1_i2	-8.28931	1.8031e-19	329	>XP_020171580 uncharacterized protein LOC109757155 [Aegilops tauschii subsp. tauschii].	630	76.5	115	1e-38	168.3	Eukaryota_Viridiplantae_Streptophyta_Streptophytina_Embryophyta_Tracheophyta_Euphyllophyta_Spermatophyta_Magnoliophyta_Mesangiospermae_Liliopsida_Petrosaviidae_commelinids_Poales_Poaceae_BEP clade_Pooideae_Triticeae_Aegilops_Aegilops tauschii_Aegilops tauschii subsp. tauschii
TRINITY_DN38896_c1_g1_i2	-8.27299	4.22882e-18	No Blast Hit
TRINITY_DN38672_c1_g1_i1	-8.26163	7.26644e-19	852	>XP_003563708 PREDICTED: ervatamin-B-like [Brachypodium distachyon].	365	69.3	218	6.8e-82	313.2	Eukaryota_Viridiplantae_Streptophyta_Streptophytina_Embryophyta_Tracheophyta_Euphyllophyta_Spermatophyta_Magnoliophyta_Mesangiospermae_Liliopsida_Petrosaviidae_commelinids_Poales_Poaceae_BEP clade_Pooideae_Brachypodieae_Brachypodium_Brachypodium distachyon
TRINITY_DN36753_c0_g1_i1	-8.22784	4.76259e-19	1014	>XP_020161127 LOB domain-containing protein 6-like [Aegilops tauschii subsp. tauschii].	284	75	72	2.4e-17	99	Eukaryota_Viridiplantae_Streptophyta_Streptophytina_Embryophyta_Tracheophyta_Euphyllophyta_Spermatophyta_Magnoliophyta_Mesangiospermae_Liliopsida_Petrosaviidae_commelinids_Poales_Poaceae_BEP clade_Pooideae_Triticeae_Aegilops_Aegilops tauschii_Aegilops tauschii subsp. tauschii
TRINITY_DN70185_c0_g1_i1	-8.19775	8.84369e-19	No Blast Hit
TRINITY_DN42538_c0_g1_i7	-8.19356	9.04064e-33	755	>XP_020151228 uncharacterized protein LOC109736419 [Aegilops tauschii subsp. tauschii].	111	97.7	44	1.9e-19	105.5	Eukaryota_Viridiplantae_Streptophyta_Streptophytina_Embryophyta_Tracheophyta_Euphyllophyta_Spermatophyta_Magnoliophyta_Mesangiospermae_Liliopsida_Petrosaviidae_commelinids_Poales_Poaceae_BEP clade_Pooideae_Triticeae_Aegilops_Aegilops tauschii_Aegilops tauschii subsp. tauschii
TRINITY_DN38456_c0_g1_i2	-8.12909	2.69475e-18	824	>XP_004968422 PREDICTED: probable serine incorporator [Setaria italica].	424	50	138	1.6e-32	149.1	Eukaryota_Viridiplantae_Streptophyta_Streptophytina_Embryophyta_Tracheophyta_Euphyllophyta_Spermatophyta_Magnoliophyta_Mesangiospermae_Liliopsida_Petrosaviidae_commelinids_Poales_Poaceae_PACMAD clade_Panicoideae_Paniceae_Setaria_Setaria italica
TRINITY_DN45679_c1_g1_i1	-8.12444	1.02091e-50	No Blast Hit
TRINITY_DN45120_c0_g1_i1	-8.11318	1.62059e-41	1172	>XP_020200237 BURP domain-containing protein 15-like [Aegilops tauschii subsp. tauschii].	260	65.4	286	4.3e-79	304.3	Eukaryota_Viridiplantae_Streptophyta_Streptophytina_Embryophyta_Tracheophyta_Euphyllophyta_Spermatophyta_Magnoliophyta_Mesangiospermae_Liliopsida_Petrosaviidae_commelinids_Poales_Poaceae_BEP clade_Pooideae_Triticeae_Aegilops_Aegilops tauschii_Aegilops tauschii subsp. tauschii
TRINITY_DN41579_c0_g1_i4	-8.10419	1.39573e-55	666	>XP_020167908 non-specific lipid-transfer protein 2P-like [Aegilops tauschii subsp. tauschii].	95	76.8	69	1e-24	122.9	Eukaryota_Viridiplantae_Streptophyta_Streptophytina_Embryophyta_Tracheophyta_Euphyllophyta_Spermatophyta_Magnoliophyta_Mesangiospermae_Liliopsida_Petrosaviidae_commelinids_Poales_Poaceae_BEP clade_Pooideae_Triticeae_Aegilops_Aegilops tauschii_Aegilops tauschii subsp. tauschii
TRINITY_DN30312_c0_g1_i1	-8.09624	8.914e-18	No Blast Hit
TRINITY_DN44433_c1_g1_i2	-8.08551	2.43587e-69	No Blast Hit
TRINITY_DN36878_c0_g1_i1	-8.08475	3.61964e-36	727	>BAK06885 predicted protein [Hordeum vulgare subsp. vulgare].	394	61.7	193	6.5e-57	229.9	Eukaryota_Viridiplantae_Streptophyta_Streptophytina_Embryophyta_Tracheophyta_Euphyllophyta_Spermatophyta_Magnoliophyta_Mesangiospermae_Liliopsida_Petrosaviidae_commelinids_Poales_Poaceae_BEP clade_Pooideae_Triticeae_Hordeum_Hordeum vulgare_Hordeum vulgare subsp. vulgare
TRINITY_DN32545_c0_g1_i2	-8.08157	1.33307e-58	222	>XP_020154214 sarcoplasmic reticulum histidine-rich calcium-binding protein-like [Aegilops tauschii subsp. tauschii].	271	100	42	7.5e-17	95.1	Eukaryota_Viridiplantae_Streptophyta_Streptophytina_Embryophyta_Tracheophyta_Euphyllophyta_Spermatophyta_Magnoliophyta_Mesangiospermae_Liliopsida_Petrosaviidae_commelinids_Poales_Poaceae_BEP clade_Pooideae_Triticeae_Aegilops_Aegilops tauschii_Aegilops tauschii subsp. tauschii
TRINITY_DN45540_c0_g1_i2	-8.0787	5.43709e-23	No Blast Hit
TRINITY_DN34736_c0_g1_i1	-8.06473	1.12942e-58	955	>AMQ48725 Eceriferum-c [Hordeum vulgare subsp. vulgare].	394	70.5	217	6.2e-84	320.1	Eukaryota_Viridiplantae_Streptophyta_Streptophytina_Embryophyta_Tracheophyta_Euphyllophyta_Spermatophyta_Magnoliophyta_Mesangiospermae_Liliopsida_Petrosaviidae_commelinids_Poales_Poaceae_BEP clade_Pooideae_Triticeae_Hordeum_Hordeum vulgare_Hordeum vulgare subsp. vulgare
TRINITY_DN42529_c2_g1_i3	-8.01602	1.23068e-36	No Blast Hit
TRINITY_DN34821_c0_g1_i1	-8.0075	2.27644e-16	769	>XP_020175884 endoribonuclease Dicer homolog 3b-like [Aegilops tauschii subsp. tauschii].	1628	87.5	255	5.3e-126	459.5	Eukaryota_Viridiplantae_Streptophyta_Streptophytina_Embryophyta_Tracheophyta_Euphyllophyta_Spermatophyta_Magnoliophyta_Mesangiospermae_Liliopsida_Petrosaviidae_commelinids_Poales_Poaceae_BEP clade_Pooideae_Triticeae_Aegilops_Aegilops tauschii_Aegilops tauschii subsp. tauschii
TRINITY_DN42529_c2_g1_i8	-7.99878	2.6282e-32	No Blast Hit
TRINITY_DN28845_c0_g1_i1	-7.99691	2.50569e-17	No Blast Hit
TRINITY_DN32247_c0_g1_i1	-7.98989	7.59466e-18	No Blast Hit
TRINITY_DN44904_c2_g1_i1	-7.96811	2.36104e-17	1158	>XP_020177849 transcription factor TDR-like [Aegilops tauschii subsp. tauschii].	554	76.2	302	4e-109	404.1	Eukaryota_Viridiplantae_Streptophyta_Streptophytina_Embryophyta_Tracheophyta_Euphyllophyta_Spermatophyta_Magnoliophyta_Mesangiospermae_Liliopsida_Petrosaviidae_commelinids_Poales_Poaceae_BEP clade_Pooideae_Triticeae_Aegilops_Aegilops tauschii_Aegilops tauschii subsp. tauschii
TRINITY_DN39422_c0_g1_i1	-7.96648	1.2923e-17	692	>XP_020170725 GDSL esterase/lipase At5g41890 [Aegilops tauschii subsp. tauschii].	373	84.6	188	2.9e-91	344	Eukaryota_Viridiplantae_Streptophyta_Streptophytina_Embryophyta_Tracheophyta_Euphyllophyta_Spermatophyta_Magnoliophyta_Mesangiospermae_Liliopsida_Petrosaviidae_commelinids_Poales_Poaceae_BEP clade_Pooideae_Triticeae_Aegilops_Aegilops tauschii_Aegilops tauschii subsp. tauschii
TRINITY_DN45150_c0_g1_i1	-7.96102	4.26821e-50	1609	>XP_020165595 polygalacturonase-like [Aegilops tauschii subsp. tauschii].	433	81.5	433	2.6e-207	730.7	Eukaryota_Viridiplantae_Streptophyta_Streptophytina_Embryophyta_Tracheophyta_Euphyllophyta_Spermatophyta_Magnoliophyta_Mesangiospermae_Liliopsida_Petrosaviidae_commelinids_Poales_Poaceae_BEP clade_Pooideae_Triticeae_Aegilops_Aegilops tauschii_Aegilops tauschii subsp. tauschii
TRINITY_DN46545_c0_g1_i2	-7.94918	6.26614e-47	No Blast Hit
TRINITY_DN47091_c1_g1_i3	-7.91846	2.46024e-26	No Blast Hit
TRINITY_DN36056_c0_g1_i4	-7.91536	3.94106e-17	No Blast Hit
TRINITY_DN42529_c2_g1_i12	-7.90131	1.0353e-27	No Blast Hit
TRINITY_DN39347_c0_g1_i1	-7.89789	5.57095e-34	721	>KQJ91971 hypothetical protein BRADI_4g40913, partial [Brachypodium distachyon].	116	78.5	93	8.4e-33	149.8	Eukaryota_Viridiplantae_Streptophyta_Streptophytina_Embryophyta_Tracheophyta_Euphyllophyta_Spermatophyta_Magnoliophyta_Mesangiospermae_Liliopsida_Petrosaviidae_commelinids_Poales_Poaceae_BEP clade_Pooideae_Brachypodieae_Brachypodium_Brachypodium distachyon
TRINITY_DN13542_c0_g1_i1	-7.89368	1.87539e-27	No Blast Hit
TRINITY_DN12057_c0_g1_i1	-7.88807	5.75272e-17	No Blast Hit
TRINITY_DN46681_c2_g1_i14	-7.83893	2.54647e-50	1311	>EEC73360 hypothetical protein OsI_07584 [Oryza sativa Indica Group].	495	44	391	5.4e-70	274.2	Eukaryota_Viridiplantae_Streptophyta_Streptophytina_Embryophyta_Tracheophyta_Euphyllophyta_Spermatophyta_Magnoliophyta_Mesangiospermae_Liliopsida_Petrosaviidae_commelinids_Poales_Poaceae_BEP clade_Ehrhartoideae_Oryzeae_Oryza_Oryza sativa_Oryza sativa Indica Group
TRINITY_DN44447_c0_g1_i5	-7.79066	3.26356e-21	No Blast Hit
TRINITY_DN37941_c0_g1_i1	-7.77593	5.76109e-45	1323	>EEC66855 hypothetical protein OsI_33342 [Oryza sativa Indica Group].	640	29.5	210	8e-13	84.3	Eukaryota_Viridiplantae_Streptophyta_Streptophytina_Embryophyta_Tracheophyta_Euphyllophyta_Spermatophyta_Magnoliophyta_Mesangiospermae_Liliopsida_Petrosaviidae_commelinids_Poales_Poaceae_BEP clade_Ehrhartoideae_Oryzeae_Oryza_Oryza sativa_Oryza sativa Indica Group
TRINITY_DN13143_c0_g1_i1	-7.7731	2.32995e-16	1220	>XP_020184771 receptor kinase-like protein Xa21 isoform X1 [Aegilops tauschii subsp. tauschii].	1040	72.6	146	8.3e-49	203.8	Eukaryota_Viridiplantae_Streptophyta_Streptophytina_Embryophyta_Tracheophyta_Euphyllophyta_Spermatophyta_Magnoliophyta_Mesangiospermae_Liliopsida_Petrosaviidae_commelinids_Poales_Poaceae_BEP clade_Pooideae_Triticeae_Aegilops_Aegilops tauschii_Aegilops tauschii subsp. tauschii
TRINITY_DN43580_c0_g1_i19	-7.76819	2.23949e-45	No Blast Hit
TRINITY_DN43717_c0_g1_i3	-7.76091	1.45856e-29	1417	>XP_003576887 PREDICTED: AT-hook motif nuclear-localized protein 19-like [Brachypodium distachyon].	262	79	262	8.6e-98	366.7	Eukaryota_Viridiplantae_Streptophyta_Streptophytina_Embryophyta_Tracheophyta_Euphyllophyta_Spermatophyta_Magnoliophyta_Mesangiospermae_Liliopsida_Petrosaviidae_commelinids_Poales_Poaceae_BEP clade_Pooideae_Brachypodieae_Brachypodium_Brachypodium distachyon
TRINITY_DN46681_c2_g1_i2	-7.75938	1.20951e-16	627	>EEC73360 hypothetical protein OsI_07584 [Oryza sativa Indica Group].	495	50.7	146	1.6e-27	132.1	Eukaryota_Viridiplantae_Streptophyta_Streptophytina_Embryophyta_Tracheophyta_Euphyllophyta_Spermatophyta_Magnoliophyta_Mesangiospermae_Liliopsida_Petrosaviidae_commelinids_Poales_Poaceae_BEP clade_Ehrhartoideae_Oryzeae_Oryza_Oryza sativa_Oryza sativa Indica Group
TRINITY_DN30781_c0_g1_i1	-7.72133	2.14854e-16	No Blast Hit
TRINITY_DN46079_c0_g1_i2	-7.71812	4.11061e-25	283	>XP_020180653 60 kDa jasmonate-induced protein-like [Aegilops tauschii subsp. tauschii].	239	63.2	76	1.3e-18	101.3	Eukaryota_Viridiplantae_Streptophyta_Streptophytina_Embryophyta_Tracheophyta_Euphyllophyta_Spermatophyta_Magnoliophyta_Mesangiospermae_Liliopsida_Petrosaviidae_commelinids_Poales_Poaceae_BEP clade_Pooideae_Triticeae_Aegilops_Aegilops tauschii_Aegilops tauschii subsp. tauschii
TRINITY_DN40700_c0_g1_i3	-7.70548	5.5147e-38	No Blast Hit
TRINITY_DN39860_c0_g1_i1	-7.67754	6.46855e-24	1162	>XP_014758035 PREDICTED: probable LRR receptor-like serine/threonine-protein kinase At3g47570 [Brachypodium distachyon].	509	67.2	131	1.5e-18	103.2	Eukaryota_Viridiplantae_Streptophyta_Streptophytina_Embryophyta_Tracheophyta_Euphyllophyta_Spermatophyta_Magnoliophyta_Mesangiospermae_Liliopsida_Petrosaviidae_commelinids_Poales_Poaceae_BEP clade_Pooideae_Brachypodieae_Brachypodium_Brachypodium distachyon
TRINITY_DN43580_c0_g1_i16	-7.67169	2.23458e-42	No Blast Hit
TRINITY_DN37144_c0_g1_i1	-7.66219	6.83829e-16	707	>EMS67421 hypothetical protein TRIUR3_23007 [Triticum urartu].	190	81.2	192	1.4e-40	175.6	Eukaryota_Viridiplantae_Streptophyta_Streptophytina_Embryophyta_Tracheophyta_Euphyllophyta_Spermatophyta_Magnoliophyta_Mesangiospermae_Liliopsida_Petrosaviidae_commelinids_Poales_Poaceae_BEP clade_Pooideae_Triticeae_Triticum_Triticum urartu
TRINITY_DN37855_c0_g1_i1	-7.65331	5.50651e-16	651	>EMS46580 hypothetical protein TRIUR3_05649 [Triticum urartu].	87	88.5	87	1.2e-38	169.1	Eukaryota_Viridiplantae_Streptophyta_Streptophytina_Embryophyta_Tracheophyta_Euphyllophyta_Spermatophyta_Magnoliophyta_Mesangiospermae_Liliopsida_Petrosaviidae_commelinids_Poales_Poaceae_BEP clade_Pooideae_Triticeae_Triticum_Triticum urartu
TRINITY_DN35492_c0_g1_i1	-7.64712	2.48948e-15	No Blast Hit
TRINITY_DN41001_c0_g1_i2	-7.63367	2.20167e-50	No Blast Hit
TRINITY_DN36124_c1_g1_i2	-7.60632	1.62135e-15	966	>AQK90320 Putative pentatricopeptide repeat-containing protein [Zea mays].	187	32.9	170	2.3e-09	72.4	Eukaryota_Viridiplantae_Streptophyta_Streptophytina_Embryophyta_Tracheophyta_Euphyllophyta_Spermatophyta_Magnoliophyta_Mesangiospermae_Liliopsida_Petrosaviidae_commelinids_Poales_Poaceae_PACMAD clade_Panicoideae_Andropogoneae_Zea_Zea mays
TRINITY_DN41001_c0_g1_i7	-7.59777	3.67571e-38	377	>BAK05897 predicted protein [Hordeum vulgare subsp. vulgare].	95	81.8	88	5.2e-26	126.3	Eukaryota_Viridiplantae_Streptophyta_Streptophytina_Embryophyta_Tracheophyta_Euphyllophyta_Spermatophyta_Magnoliophyta_Mesangiospermae_Liliopsida_Petrosaviidae_commelinids_Poales_Poaceae_BEP clade_Pooideae_Triticeae_Hordeum_Hordeum vulgare_Hordeum vulgare subsp. vulgare
TRINITY_DN61005_c0_g1_i1	-7.59687	1.78146e-15	No Blast Hit
TRINITY_DN45012_c0_g1_i14	-7.58767	4.57164e-20	678	>XP_003576407 PREDICTED: uncharacterized protein LOC100829937 [Brachypodium distachyon].	160	79.5	171	2.9e-51	211.1	Eukaryota_Viridiplantae_Streptophyta_Streptophytina_Embryophyta_Tracheophyta_Euphyllophyta_Spermatophyta_Magnoliophyta_Mesangiospermae_Liliopsida_Petrosaviidae_commelinids_Poales_Poaceae_BEP clade_Pooideae_Brachypodieae_Brachypodium_Brachypodium distachyon
TRINITY_DN40675_c1_g1_i2	-7.58473	3.45899e-18	516	>BAK07647 predicted protein [Hordeum vulgare subsp. vulgare].	230	83.1	142	5.8e-52	213	Eukaryota_Viridiplantae_Streptophyta_Streptophytina_Embryophyta_Tracheophyta_Euphyllophyta_Spermatophyta_Magnoliophyta_Mesangiospermae_Liliopsida_Petrosaviidae_commelinids_Poales_Poaceae_BEP clade_Pooideae_Triticeae_Hordeum_Hordeum vulgare_Hordeum vulgare subsp. vulgare
TRINITY_DN1396_c0_g1_i1	-7.58331	4.53355e-15	634	>KQK16330 hypothetical protein BRADI_1g28260 [Brachypodium distachyon].	941	72.6	208	6.2e-80	306.2	Eukaryota_Viridiplantae_Streptophyta_Streptophytina_Embryophyta_Tracheophyta_Euphyllophyta_Spermatophyta_Magnoliophyta_Mesangiospermae_Liliopsida_Petrosaviidae_commelinids_Poales_Poaceae_BEP clade_Pooideae_Brachypodieae_Brachypodium_Brachypodium distachyon
TRINITY_DN46079_c1_g1_i18	-7.58292	3.49687e-15	510	>XP_020180653 60 kDa jasmonate-induced protein-like [Aegilops tauschii subsp. tauschii].	239	76.7	103	6.2e-38	166.4	Eukaryota_Viridiplantae_Streptophyta_Streptophytina_Embryophyta_Tracheophyta_Euphyllophyta_Spermatophyta_Magnoliophyta_Mesangiospermae_Liliopsida_Petrosaviidae_commelinids_Poales_Poaceae_BEP clade_Pooideae_Triticeae_Aegilops_Aegilops tauschii_Aegilops tauschii subsp. tauschii
TRINITY_DN38766_c0_g1_i1	-7.58161	5.64362e-23	1114	>EMS53069 Polygalacturonase [Triticum urartu].	416	83	330	1.8e-162	581.3	Eukaryota_Viridiplantae_Streptophyta_Streptophytina_Embryophyta_Tracheophyta_Euphyllophyta_Spermatophyta_Magnoliophyta_Mesangiospermae_Liliopsida_Petrosaviidae_commelinids_Poales_Poaceae_BEP clade_Pooideae_Triticeae_Triticum_Triticum urartu
TRINITY_DN33455_c0_g1_i2	-7.5641	1.19258e-15	875	>XP_020152242 ubiquitin carboxyl-terminal hydrolase 2-like [Aegilops tauschii subsp. tauschii].	958	59.5	220	2.5e-55	224.9	Eukaryota_Viridiplantae_Streptophyta_Streptophytina_Embryophyta_Tracheophyta_Euphyllophyta_Spermatophyta_Magnoliophyta_Mesangiospermae_Liliopsida_Petrosaviidae_commelinids_Poales_Poaceae_BEP clade_Pooideae_Triticeae_Aegilops_Aegilops tauschii_Aegilops tauschii subsp. tauschii
TRINITY_DN684_c0_g1_i1	-7.55498	2.45574e-22	No Blast Hit
TRINITY_DN41941_c0_g3_i8	-7.54952	4.15252e-54	No Blast Hit
TRINITY_DN47587_c0_g1_i1	-7.54872	1.46327e-60	2401	>BAJ97940 predicted protein [Hordeum vulgare subsp. vulgare].	752	86.7	607	2.8e-157	565.1	Eukaryota_Viridiplantae_Streptophyta_Streptophytina_Embryophyta_Tracheophyta_Euphyllophyta_Spermatophyta_Magnoliophyta_Mesangiospermae_Liliopsida_Petrosaviidae_commelinids_Poales_Poaceae_BEP clade_Pooideae_Triticeae_Hordeum_Hordeum vulgare_Hordeum vulgare subsp. vulgare
TRINITY_DN35215_c0_g1_i1	-7.54412	6.00909e-15	No Blast Hit
TRINITY_DN41941_c0_g5_i1	-7.53978	7.33519e-46	No Blast Hit
TRINITY_DN41850_c0_g1_i2	-7.53578	4.51657e-30	885	>XP_003562948 PREDICTED: transcription factor ABORTED MICROSPORES-like [Brachypodium distachyon].	229	91.7	180	7.5e-84	319.7	Eukaryota_Viridiplantae_Streptophyta_Streptophytina_Embryophyta_Tracheophyta_Euphyllophyta_Spermatophyta_Magnoliophyta_Mesangiospermae_Liliopsida_Petrosaviidae_commelinids_Poales_Poaceae_BEP clade_Pooideae_Brachypodieae_Brachypodium_Brachypodium distachyon
TRINITY_DN46681_c3_g1_i6	-7.51662	5.52922e-28	802	>XP_015625074 PREDICTED: uncharacterized protein LOC4329603 [Oryza sativa Japonica Group].	493	43.7	215	1e-31	146.4	Eukaryota_Viridiplantae_Streptophyta_Streptophytina_Embryophyta_Tracheophyta_Euphyllophyta_Spermatophyta_Magnoliophyta_Mesangiospermae_Liliopsida_Petrosaviidae_commelinids_Poales_Poaceae_BEP clade_Ehrhartoideae_Oryzeae_Oryza_Oryza sativa_Oryza sativa Japonica Group
TRINITY_DN37031_c1_g1_i1	-7.50909	7.76627e-15	642	>XP_020154374 aldehyde oxidase GLOX-like [Aegilops tauschii subsp. tauschii].	577	90.3	206	1.7e-98	367.9	Eukaryota_Viridiplantae_Streptophyta_Streptophytina_Embryophyta_Tracheophyta_Euphyllophyta_Spermatophyta_Magnoliophyta_Mesangiospermae_Liliopsida_Petrosaviidae_commelinids_Poales_Poaceae_BEP clade_Pooideae_Triticeae_Aegilops_Aegilops tauschii_Aegilops tauschii subsp. tauschii
TRINITY_DN38798_c0_g1_i5	-7.5034	1.6884e-28	No Blast Hit
TRINITY_DN13169_c0_g1_i1	-7.49054	3.63156e-24	967	>CAE05127 OSJNBa0079F16.14 [Oryza sativa Japonica Group].	322	60.2	166	8.9e-46	193.4	Eukaryota_Viridiplantae_Streptophyta_Streptophytina_Embryophyta_Tracheophyta_Euphyllophyta_Spermatophyta_Magnoliophyta_Mesangiospermae_Liliopsida_Petrosaviidae_commelinids_Poales_Poaceae_BEP clade_Ehrhartoideae_Oryzeae_Oryza_Oryza sativa_Oryza sativa Japonica Group
TRINITY_DN39365_c0_g1_i2	-7.48103	5.13013e-23	798	>XP_014752098 PREDICTED: uncharacterized protein LOC106865798 [Brachypodium distachyon].	200	65.2	207	1.5e-51	212.2	Eukaryota_Viridiplantae_Streptophyta_Streptophytina_Embryophyta_Tracheophyta_Euphyllophyta_Spermatophyta_Magnoliophyta_Mesangiospermae_Liliopsida_Petrosaviidae_commelinids_Poales_Poaceae_BEP clade_Pooideae_Brachypodieae_Brachypodium_Brachypodium distachyon
TRINITY_DN36056_c0_g2_i1	-7.46758	1.048e-18	No Blast Hit
TRINITY_DN47074_c1_g2_i5	-7.46444	1.27563e-58	2274	>XP_020171580 uncharacterized protein LOC109757155 [Aegilops tauschii subsp. tauschii].	630	81.5	558	1.5e-256	894.8	Eukaryota_Viridiplantae_Streptophyta_Streptophytina_Embryophyta_Tracheophyta_Euphyllophyta_Spermatophyta_Magnoliophyta_Mesangiospermae_Liliopsida_Petrosaviidae_commelinids_Poales_Poaceae_BEP clade_Pooideae_Triticeae_Aegilops_Aegilops tauschii_Aegilops tauschii subsp. tauschii
TRINITY_DN34534_c0_g1_i1	-7.45496	6.25596e-15	No Blast Hit
TRINITY_DN31706_c0_g1_i1	-7.43655	8.26346e-20	593	>XP_020175884 endoribonuclease Dicer homolog 3b-like [Aegilops tauschii subsp. tauschii].	1628	92.4	197	6.1e-98	365.9	Eukaryota_Viridiplantae_Streptophyta_Streptophytina_Embryophyta_Tracheophyta_Euphyllophyta_Spermatophyta_Magnoliophyta_Mesangiospermae_Liliopsida_Petrosaviidae_commelinids_Poales_Poaceae_BEP clade_Pooideae_Triticeae_Aegilops_Aegilops tauschii_Aegilops tauschii subsp. tauschii
TRINITY_DN44433_c0_g2_i1	-7.41272	6.51198e-22	No Blast Hit
TRINITY_DN38731_c0_g1_i2	-7.41266	4.35166e-27	980	>EMT00954 Auxin response factor 13 [Aegilops tauschii].	299	68.7	230	5.1e-57	230.7	Eukaryota_Viridiplantae_Streptophyta_Streptophytina_Embryophyta_Tracheophyta_Euphyllophyta_Spermatophyta_Magnoliophyta_Mesangiospermae_Liliopsida_Petrosaviidae_commelinids_Poales_Poaceae_BEP clade_Pooideae_Triticeae_Aegilops_Aegilops tauschii
TRINITY_DN30251_c0_g1_i1	-7.40402	1.33458e-14	407	>XP_015625074 PREDICTED: uncharacterized protein LOC4329603 [Oryza sativa Japonica Group].	493	46	126	5.6e-18	99.8	Eukaryota_Viridiplantae_Streptophyta_Streptophytina_Embryophyta_Tracheophyta_Euphyllophyta_Spermatophyta_Magnoliophyta_Mesangiospermae_Liliopsida_Petrosaviidae_commelinids_Poales_Poaceae_BEP clade_Ehrhartoideae_Oryzeae_Oryza_Oryza sativa_Oryza sativa Japonica Group
TRINITY_DN34698_c0_g1_i2	-7.39894	1.1512e-41	No Blast Hit
TRINITY_DN46685_c0_g1_i3	-7.39532	3.62462e-29	509	>XP_014756164 PREDICTED: uncharacterized protein LOC104584165 [Brachypodium distachyon].	534	73.9	115	1.4e-37	165.2	Eukaryota_Viridiplantae_Streptophyta_Streptophytina_Embryophyta_Tracheophyta_Euphyllophyta_Spermatophyta_Magnoliophyta_Mesangiospermae_Liliopsida_Petrosaviidae_commelinids_Poales_Poaceae_BEP clade_Pooideae_Brachypodieae_Brachypodium_Brachypodium distachyon
TRINITY_DN33385_c0_g1_i1	-7.37798	2.99296e-13	734	>XP_020185928 BTB/POZ and MATH domain-containing protein 2-like [Aegilops tauschii subsp. tauschii].	351	45.3	148	6.6e-25	123.6	Eukaryota_Viridiplantae_Streptophyta_Streptophytina_Embryophyta_Tracheophyta_Euphyllophyta_Spermatophyta_Magnoliophyta_Mesangiospermae_Liliopsida_Petrosaviidae_commelinids_Poales_Poaceae_BEP clade_Pooideae_Triticeae_Aegilops_Aegilops tauschii_Aegilops tauschii subsp. tauschii
TRINITY_DN31358_c0_g1_i1	-7.37551	3.09366e-14	No Blast Hit
TRINITY_DN35338_c1_g1_i2	-7.37496	4.89525e-22	No Blast Hit
TRINITY_DN42529_c2_g1_i10	-7.36694	2.86034e-13	798	>BAK04650 predicted protein [Hordeum vulgare subsp. vulgare].	187	46.2	93	3.6e-08	68.2	Eukaryota_Viridiplantae_Streptophyta_Streptophytina_Embryophyta_Tracheophyta_Euphyllophyta_Spermatophyta_Magnoliophyta_Mesangiospermae_Liliopsida_Petrosaviidae_commelinids_Poales_Poaceae_BEP clade_Pooideae_Triticeae_Hordeum_Hordeum vulgare_Hordeum vulgare subsp. vulgare
TRINITY_DN21207_c0_g1_i1	-7.36517	1.46771e-14	862	>XP_020190101 GDSL esterase/lipase APG-like [Aegilops tauschii subsp. tauschii].	353	70.4	277	1.6e-102	381.7	Eukaryota_Viridiplantae_Streptophyta_Streptophytina_Embryophyta_Tracheophyta_Euphyllophyta_Spermatophyta_Magnoliophyta_Mesangiospermae_Liliopsida_Petrosaviidae_commelinids_Poales_Poaceae_BEP clade_Pooideae_Triticeae_Aegilops_Aegilops tauschii_Aegilops tauschii subsp. tauschii
TRINITY_DN10803_c0_g1_i1	-7.35692	1.81696e-14	No Blast Hit
TRINITY_DN40993_c1_g1_i2	-7.35627	2.16999e-35	No Blast Hit
TRINITY_DN21958_c0_g1_i1	-7.35458	1.61167e-14	No Blast Hit
TRINITY_DN68184_c0_g1_i1	-7.35068	1.82682e-26	443	>XP_003578641 PREDICTED: putative fatty acyl-CoA reductase 7 [Brachypodium distachyon].	496	72.1	68	1.3e-20	108.6	Eukaryota_Viridiplantae_Streptophyta_Streptophytina_Embryophyta_Tracheophyta_Euphyllophyta_Spermatophyta_Magnoliophyta_Mesangiospermae_Liliopsida_Petrosaviidae_commelinids_Poales_Poaceae_BEP clade_Pooideae_Brachypodieae_Brachypodium_Brachypodium distachyon
TRINITY_DN35686_c0_g1_i1	-7.3481	1.76715e-14	No Blast Hit
TRINITY_DN28138_c0_g1_i1	-7.34694	1.65382e-14	No Blast Hit
TRINITY_DN46079_c1_g1_i23	-7.33797	1.096e-42	664	>XP_020180653 60 kDa jasmonate-induced protein-like [Aegilops tauschii subsp. tauschii].	239	71.7	152	1.3e-51	212.2	Eukaryota_Viridiplantae_Streptophyta_Streptophytina_Embryophyta_Tracheophyta_Euphyllophyta_Spermatophyta_Magnoliophyta_Mesangiospermae_Liliopsida_Petrosaviidae_commelinids_Poales_Poaceae_BEP clade_Pooideae_Triticeae_Aegilops_Aegilops tauschii_Aegilops tauschii subsp. tauschii
TRINITY_DN30046_c0_g1_i1	-7.31737	2.69356e-14	No Blast Hit
TRINITY_DN47091_c0_g1_i2	-7.30877	5.29677e-14	775	>XP_014758035 PREDICTED: probable LRR receptor-like serine/threonine-protein kinase At3g47570 [Brachypodium distachyon].	509	73.6	106	3e-12	81.6	Eukaryota_Viridiplantae_Streptophyta_Streptophytina_Embryophyta_Tracheophyta_Euphyllophyta_Spermatophyta_Magnoliophyta_Mesangiospermae_Liliopsida_Petrosaviidae_commelinids_Poales_Poaceae_BEP clade_Pooideae_Brachypodieae_Brachypodium_Brachypodium distachyon
TRINITY_DN42529_c2_g2_i1	-7.30782	5.22164e-30	No Blast Hit
TRINITY_DN41496_c1_g1_i6	-7.3071	2.1493e-14	380	>EEC73360 hypothetical protein OsI_07584 [Oryza sativa Indica Group].	495	51.8	83	8.7e-13	82.4	Eukaryota_Viridiplantae_Streptophyta_Streptophytina_Embryophyta_Tracheophyta_Euphyllophyta_Spermatophyta_Magnoliophyta_Mesangiospermae_Liliopsida_Petrosaviidae_commelinids_Poales_Poaceae_BEP clade_Ehrhartoideae_Oryzeae_Oryza_Oryza sativa_Oryza sativa Indica Group
TRINITY_DN25799_c0_g1_i2	-7.30317	4.05661e-14	No Blast Hit
TRINITY_DN39114_c0_g1_i3	-7.3002	2.24629e-49	1740	>XP_003578640 PREDICTED: fatty acyl-CoA reductase 1-like [Brachypodium distachyon].	497	73.7	482	1.4e-206	728.4	Eukaryota_Viridiplantae_Streptophyta_Streptophytina_Embryophyta_Tracheophyta_Euphyllophyta_Spermatophyta_Magnoliophyta_Mesangiospermae_Liliopsida_Petrosaviidae_commelinids_Poales_Poaceae_BEP clade_Pooideae_Brachypodieae_Brachypodium_Brachypodium distachyon
TRINITY_DN47286_c0_g2_i1	-7.29983	5.82205e-59	1708	>XP_003564819 PREDICTED: beta-hexosaminidase 3-like isoform X1 [Brachypodium distachyon].	521	89.8	502	1.7e-278	967.2	Eukaryota_Viridiplantae_Streptophyta_Streptophytina_Embryophyta_Tracheophyta_Euphyllophyta_Spermatophyta_Magnoliophyta_Mesangiospermae_Liliopsida_Petrosaviidae_commelinids_Poales_Poaceae_BEP clade_Pooideae_Brachypodieae_Brachypodium_Brachypodium distachyon
TRINITY_DN40329_c2_g1_i1	-7.29896	1.90807e-23	No Blast Hit
TRINITY_DN36944_c0_g1_i1	-7.29547	1.55819e-13	639	>XP_020182013 probable LRR receptor-like serine/threonine-protein kinase At4g26540 [Aegilops tauschii subsp. tauschii].	1097	94.3	212	4.1e-108	399.8	Eukaryota_Viridiplantae_Streptophyta_Streptophytina_Embryophyta_Tracheophyta_Euphyllophyta_Spermatophyta_Magnoliophyta_Mesangiospermae_Liliopsida_Petrosaviidae_commelinids_Poales_Poaceae_BEP clade_Pooideae_Triticeae_Aegilops_Aegilops tauschii_Aegilops tauschii subsp. tauschii
TRINITY_DN41483_c0_g1_i9	-7.28384	5.37284e-37	970	>XP_020181211 extensin-like [Aegilops tauschii subsp. tauschii].	510	68.4	152	1.2e-45	193	Eukaryota_Viridiplantae_Streptophyta_Streptophytina_Embryophyta_Tracheophyta_Euphyllophyta_Spermatophyta_Magnoliophyta_Mesangiospermae_Liliopsida_Petrosaviidae_commelinids_Poales_Poaceae_BEP clade_Pooideae_Triticeae_Aegilops_Aegilops tauschii_Aegilops tauschii subsp. tauschii
TRINITY_DN42886_c0_g1_i1	-7.27766	1.72985e-40	1566	>XP_020184770 uncharacterized protein At4g06744-like [Aegilops tauschii subsp. tauschii].	444	73.9	449	2.8e-142	514.6	Eukaryota_Viridiplantae_Streptophyta_Streptophytina_Embryophyta_Tracheophyta_Euphyllophyta_Spermatophyta_Magnoliophyta_Mesangiospermae_Liliopsida_Petrosaviidae_commelinids_Poales_Poaceae_BEP clade_Pooideae_Triticeae_Aegilops_Aegilops tauschii_Aegilops tauschii subsp. tauschii
TRINITY_DN36141_c0_g1_i1	-7.26659	1.56885e-42	693	>XP_003558311 PREDICTED: chemocyanin-like [Brachypodium distachyon].	120	83.3	120	1.1e-50	209.1	Eukaryota_Viridiplantae_Streptophyta_Streptophytina_Embryophyta_Tracheophyta_Euphyllophyta_Spermatophyta_Magnoliophyta_Mesangiospermae_Liliopsida_Petrosaviidae_commelinids_Poales_Poaceae_BEP clade_Pooideae_Brachypodieae_Brachypodium_Brachypodium distachyon
TRINITY_DN27016_c0_g1_i1	-7.26077	8.99769e-14	1139	>EMT21893 LRR receptor-like serine/threonine-protein kinase FLS2 [Aegilops tauschii].	898	67.8	146	2.1e-46	195.7	Eukaryota_Viridiplantae_Streptophyta_Streptophytina_Embryophyta_Tracheophyta_Euphyllophyta_Spermatophyta_Magnoliophyta_Mesangiospermae_Liliopsida_Petrosaviidae_commelinids_Poales_Poaceae_BEP clade_Pooideae_Triticeae_Aegilops_Aegilops tauschii
TRINITY_DN44323_c3_g1_i6	-7.25915	3.42761e-42	727	>XP_003575412 PREDICTED: defensin Tm-AMP-D1.2-like [Brachypodium distachyon].	80	62.5	80	3.7e-20	107.8	Eukaryota_Viridiplantae_Streptophyta_Streptophytina_Embryophyta_Tracheophyta_Euphyllophyta_Spermatophyta_Magnoliophyta_Mesangiospermae_Liliopsida_Petrosaviidae_commelinids_Poales_Poaceae_BEP clade_Pooideae_Brachypodieae_Brachypodium_Brachypodium distachyon
TRINITY_DN57017_c0_g1_i1	-7.25526	4.23561e-14	No Blast Hit
TRINITY_DN41792_c2_g1_i5	-7.25118	8.83961e-29	1044	>BAK08080 predicted protein [Hordeum vulgare subsp. vulgare].	326	93.8	275	1.8e-145	524.6	Eukaryota_Viridiplantae_Streptophyta_Streptophytina_Embryophyta_Tracheophyta_Euphyllophyta_Spermatophyta_Magnoliophyta_Mesangiospermae_Liliopsida_Petrosaviidae_commelinids_Poales_Poaceae_BEP clade_Pooideae_Triticeae_Hordeum_Hordeum vulgare_Hordeum vulgare subsp. vulgare
TRINITY_DN44904_c1_g1_i1	-7.25072	1.96475e-13	393	>BAK06269 predicted protein [Hordeum vulgare subsp. vulgare].	558	61	82	9.6e-15	89	Eukaryota_Viridiplantae_Streptophyta_Streptophytina_Embryophyta_Tracheophyta_Euphyllophyta_Spermatophyta_Magnoliophyta_Mesangiospermae_Liliopsida_Petrosaviidae_commelinids_Poales_Poaceae_BEP clade_Pooideae_Triticeae_Hordeum_Hordeum vulgare_Hordeum vulgare subsp. vulgare
TRINITY_DN40687_c0_g5_i1	-7.25065	8.7843e-14	1345	>XP_002443403 hypothetical protein SORBIDRAFT_08g018960 [Sorghum bicolor].	538	63.2	57	6.2e-13	84.7
TRINITY_DN44705_c0_g1_i5	-7.24363	9.55084e-22	759	>EAY90051 hypothetical protein OsI_11623 [Oryza sativa Indica Group].	308	34	156	2.1e-10	75.5	Eukaryota_Viridiplantae_Streptophyta_Streptophytina_Embryophyta_Tracheophyta_Euphyllophyta_Spermatophyta_Magnoliophyta_Mesangiospermae_Liliopsida_Petrosaviidae_commelinids_Poales_Poaceae_BEP clade_Ehrhartoideae_Oryzeae_Oryza_Oryza sativa_Oryza sativa Indica Group
TRINITY_DN42886_c0_g1_i3	-7.23579	2.62954e-43	1617	>XP_012698776 PREDICTED: uncharacterized protein At4g06744-like [Setaria italica].	441	67	451	5.7e-122	447.2	Eukaryota_Viridiplantae_Streptophyta_Streptophytina_Embryophyta_Tracheophyta_Euphyllophyta_Spermatophyta_Magnoliophyta_Mesangiospermae_Liliopsida_Petrosaviidae_commelinids_Poales_Poaceae_PACMAD clade_Panicoideae_Paniceae_Setaria_Setaria italica
TRINITY_DN28858_c0_g1_i1	-7.22926	1.75477e-13	617	>XP_020170743 amino acid permease 8-like [Aegilops tauschii subsp. tauschii].	488	52.1	71	1.6e-08	68.9	Eukaryota_Viridiplantae_Streptophyta_Streptophytina_Embryophyta_Tracheophyta_Euphyllophyta_Spermatophyta_Magnoliophyta_Mesangiospermae_Liliopsida_Petrosaviidae_commelinids_Poales_Poaceae_BEP clade_Pooideae_Triticeae_Aegilops_Aegilops tauschii_Aegilops tauschii subsp. tauschii
TRINITY_DN70863_c0_g1_i1	-7.21839	8.70204e-30	No Blast Hit
TRINITY_DN39709_c0_g1_i3	-7.2153	7.24155e-14	1085	>XP_015612218 PREDICTED: probable 2-oxoglutarate-dependent dioxygenase At3g49630 isoform X2 [Oryza sativa Japonica Group].	304	70.9	103	1.4e-31	146.4	Eukaryota_Viridiplantae_Streptophyta_Streptophytina_Embryophyta_Tracheophyta_Euphyllophyta_Spermatophyta_Magnoliophyta_Mesangiospermae_Liliopsida_Petrosaviidae_commelinids_Poales_Poaceae_BEP clade_Ehrhartoideae_Oryzeae_Oryza_Oryza sativa_Oryza sativa Japonica Group
TRINITY_DN27855_c0_g1_i1	-7.21279	2.55545e-13	853	>XP_014758044 PREDICTED: LRR receptor-like serine/threonine-protein kinase EFR isoform X1 [Brachypodium distachyon].	410	67.7	195	2.5e-68	268.1	Eukaryota_Viridiplantae_Streptophyta_Streptophytina_Embryophyta_Tracheophyta_Euphyllophyta_Spermatophyta_Magnoliophyta_Mesangiospermae_Liliopsida_Petrosaviidae_commelinids_Poales_Poaceae_BEP clade_Pooideae_Brachypodieae_Brachypodium_Brachypodium distachyon
TRINITY_DN37206_c0_g1_i2	-7.19408	2.11661e-12	877	>CDM82422 unnamed protein product [Triticum aestivum].	210	77	213	9.1e-74	286.2	Eukaryota_Viridiplantae_Streptophyta_Streptophytina_Embryophyta_Tracheophyta_Euphyllophyta_Spermatophyta_Magnoliophyta_Mesangiospermae_Liliopsida_Petrosaviidae_commelinids_Poales_Poaceae_BEP clade_Pooideae_Triticeae_Triticum_Triticum aestivum
TRINITY_DN4120_c0_g1_i2	-7.18553	3.84932e-12	337	>XP_020200237 BURP domain-containing protein 15-like [Aegilops tauschii subsp. tauschii].	260	63.7	113	1.7e-23	117.9	Eukaryota_Viridiplantae_Streptophyta_Streptophytina_Embryophyta_Tracheophyta_Euphyllophyta_Spermatophyta_Magnoliophyta_Mesangiospermae_Liliopsida_Petrosaviidae_commelinids_Poales_Poaceae_BEP clade_Pooideae_Triticeae_Aegilops_Aegilops tauschii_Aegilops tauschii subsp. tauschii
TRINITY_DN41941_c0_g3_i2	-7.16076	1.15637e-44	No Blast Hit
TRINITY_DN29727_c0_g1_i1	-7.15941	1.42096e-13	No Blast Hit
TRINITY_DN47500_c1_g1_i3	-7.15156	7.55425e-43	No Blast Hit
TRINITY_DN42321_c0_g1_i1	-7.15143	2.7896e-43	1508	>XP_020190547 protein argonaute 18-like [Aegilops tauschii subsp. tauschii].	1051	76.7	416	4.3e-180	640.2	Eukaryota_Viridiplantae_Streptophyta_Streptophytina_Embryophyta_Tracheophyta_Euphyllophyta_Spermatophyta_Magnoliophyta_Mesangiospermae_Liliopsida_Petrosaviidae_commelinids_Poales_Poaceae_BEP clade_Pooideae_Triticeae_Aegilops_Aegilops tauschii_Aegilops tauschii subsp. tauschii
TRINITY_DN53182_c0_g1_i1	-7.14918	1.96475e-13	620	>XP_020184771 receptor kinase-like protein Xa21 isoform X1 [Aegilops tauschii subsp. tauschii].	1040	91.8	171	2e-83	317.8	Eukaryota_Viridiplantae_Streptophyta_Streptophytina_Embryophyta_Tracheophyta_Euphyllophyta_Spermatophyta_Magnoliophyta_Mesangiospermae_Liliopsida_Petrosaviidae_commelinids_Poales_Poaceae_BEP clade_Pooideae_Triticeae_Aegilops_Aegilops tauschii_Aegilops tauschii subsp. tauschii
TRINITY_DN26105_c0_g1_i1	-7.14888	6.39218e-18	No Blast Hit
TRINITY_DN20139_c0_g1_i1	-7.14153	1.36067e-13	585	>XP_020172022 heavy metal-associated isoprenylated plant protein 3-like [Aegilops tauschii subsp. tauschii].	346	91.4	58	2.7e-21	111.3	Eukaryota_Viridiplantae_Streptophyta_Streptophytina_Embryophyta_Tracheophyta_Euphyllophyta_Spermatophyta_Magnoliophyta_Mesangiospermae_Liliopsida_Petrosaviidae_commelinids_Poales_Poaceae_BEP clade_Pooideae_Triticeae_Aegilops_Aegilops tauschii_Aegilops tauschii subsp. tauschii
TRINITY_DN44433_c1_g1_i18	-7.12105	1.53115e-45	No Blast Hit
TRINITY_DN21264_c0_g1_i1	-7.11857	1.61278e-13	381	>XP_020161127 LOB domain-containing protein 6-like [Aegilops tauschii subsp. tauschii].	284	97.8	89	4.7e-43	183	Eukaryota_Viridiplantae_Streptophyta_Streptophytina_Embryophyta_Tracheophyta_Euphyllophyta_Spermatophyta_Magnoliophyta_Mesangiospermae_Liliopsida_Petrosaviidae_commelinids_Poales_Poaceae_BEP clade_Pooideae_Triticeae_Aegilops_Aegilops tauschii_Aegilops tauschii subsp. tauschii
TRINITY_DN32690_c0_g1_i1	-7.11432	4.9846e-31	1264	>XP_006657082 PREDICTED: probable LRR receptor-like serine/threonine-protein kinase At3g47570 [Oryza brachyantha].	1148	68.3	82	2.6e-21	112.5	Eukaryota_Viridiplantae_Streptophyta_Streptophytina_Embryophyta_Tracheophyta_Euphyllophyta_Spermatophyta_Magnoliophyta_Mesangiospermae_Liliopsida_Petrosaviidae_commelinids_Poales_Poaceae_BEP clade_Ehrhartoideae_Oryzeae_Oryza_Oryza brachyantha
TRINITY_DN42529_c2_g1_i5	-7.0914	9.34698e-23	No Blast Hit
TRINITY_DN27785_c0_g1_i3	-7.08472	3.91126e-13	No Blast Hit
TRINITY_DN46681_c3_g2_i7	-7.08183	2.62439e-20	432	>XP_015625074 PREDICTED: uncharacterized protein LOC4329603 [Oryza sativa Japonica Group].	493	50	134	8.3e-28	132.5	Eukaryota_Viridiplantae_Streptophyta_Streptophytina_Embryophyta_Tracheophyta_Euphyllophyta_Spermatophyta_Magnoliophyta_Mesangiospermae_Liliopsida_Petrosaviidae_commelinids_Poales_Poaceae_BEP clade_Ehrhartoideae_Oryzeae_Oryza_Oryza sativa_Oryza sativa Japonica Group
TRINITY_DN42598_c0_g1_i1	-7.08089	7.60833e-38	1471	>BAK03096 predicted protein [Hordeum vulgare subsp. vulgare].	520	70.5	190	9.4e-63	250.4	Eukaryota_Viridiplantae_Streptophyta_Streptophytina_Embryophyta_Tracheophyta_Euphyllophyta_Spermatophyta_Magnoliophyta_Mesangiospermae_Liliopsida_Petrosaviidae_commelinids_Poales_Poaceae_BEP clade_Pooideae_Triticeae_Hordeum_Hordeum vulgare_Hordeum vulgare subsp. vulgare
TRINITY_DN34112_c0_g1_i1	-7.06896	1.89134e-16	858	>XP_020192381 receptor-like protein kinase HSL1 [Aegilops tauschii subsp. tauschii].	968	82.6	178	6.1e-22	114	Eukaryota_Viridiplantae_Streptophyta_Streptophytina_Embryophyta_Tracheophyta_Euphyllophyta_Spermatophyta_Magnoliophyta_Mesangiospermae_Liliopsida_Petrosaviidae_commelinids_Poales_Poaceae_BEP clade_Pooideae_Triticeae_Aegilops_Aegilops tauschii_Aegilops tauschii subsp. tauschii
TRINITY_DN73092_c0_g1_i1	-7.06698	4.2541e-13	No Blast Hit
TRINITY_DN41179_c0_g1_i4	-7.04251	2.93362e-59	1109	>BAK03933 predicted protein [Hordeum vulgare subsp. vulgare].	307	81.9	315	1e-122	449.1	Eukaryota_Viridiplantae_Streptophyta_Streptophytina_Embryophyta_Tracheophyta_Euphyllophyta_Spermatophyta_Magnoliophyta_Mesangiospermae_Liliopsida_Petrosaviidae_commelinids_Poales_Poaceae_BEP clade_Pooideae_Triticeae_Hordeum_Hordeum vulgare_Hordeum vulgare subsp. vulgare
TRINITY_DN38768_c1_g1_i1	-7.03444	4.67407e-27	1028	>XP_020151276 uncharacterized protein LOC109736464 [Aegilops tauschii subsp. tauschii].	284	63.2	242	1.7e-74	288.9	Eukaryota_Viridiplantae_Streptophyta_Streptophytina_Embryophyta_Tracheophyta_Euphyllophyta_Spermatophyta_Magnoliophyta_Mesangiospermae_Liliopsida_Petrosaviidae_commelinids_Poales_Poaceae_BEP clade_Pooideae_Triticeae_Aegilops_Aegilops tauschii_Aegilops tauschii subsp. tauschii
TRINITY_DN46681_c3_g3_i1	-7.03304	4.07509e-20	491	>XP_006648717 PREDICTED: uncharacterized protein LOC102715646 [Oryza brachyantha].	430	45.2	166	8e-27	129.4	Eukaryota_Viridiplantae_Streptophyta_Streptophytina_Embryophyta_Tracheophyta_Euphyllophyta_Spermatophyta_Magnoliophyta_Mesangiospermae_Liliopsida_Petrosaviidae_commelinids_Poales_Poaceae_BEP clade_Ehrhartoideae_Oryzeae_Oryza_Oryza brachyantha
TRINITY_DN37871_c0_g1_i3	-7.03182	4.75275e-13	953	>KQJ81618 hypothetical protein BRADI_5g01797 [Brachypodium distachyon].	529	69.7	66	7e-19	104	Eukaryota_Viridiplantae_Streptophyta_Streptophytina_Embryophyta_Tracheophyta_Euphyllophyta_Spermatophyta_Magnoliophyta_Mesangiospermae_Liliopsida_Petrosaviidae_commelinids_Poales_Poaceae_BEP clade_Pooideae_Brachypodieae_Brachypodium_Brachypodium distachyon
TRINITY_DN70148_c0_g1_i1	-7.02357	5.17417e-13	No Blast Hit
TRINITY_DN35556_c0_g1_i1	-7.01833	1.4886e-17	716	>XP_020175884 endoribonuclease Dicer homolog 3b-like [Aegilops tauschii subsp. tauschii].	1628	90.8	240	2.5e-122	447.2	Eukaryota_Viridiplantae_Streptophyta_Streptophytina_Embryophyta_Tracheophyta_Euphyllophyta_Spermatophyta_Magnoliophyta_Mesangiospermae_Liliopsida_Petrosaviidae_commelinids_Poales_Poaceae_BEP clade_Pooideae_Triticeae_Aegilops_Aegilops tauschii_Aegilops tauschii subsp. tauschii
TRINITY_DN38888_c0_g1_i2	-7.01152	2.65798e-22	732	>XP_020163285 aspartyl protease family protein At5g10770-like [Aegilops tauschii subsp. tauschii].	555	54.8	248	1.2e-63	252.3	Eukaryota_Viridiplantae_Streptophyta_Streptophytina_Embryophyta_Tracheophyta_Euphyllophyta_Spermatophyta_Magnoliophyta_Mesangiospermae_Liliopsida_Petrosaviidae_commelinids_Poales_Poaceae_BEP clade_Pooideae_Triticeae_Aegilops_Aegilops tauschii_Aegilops tauschii subsp. tauschii
TRINITY_DN55865_c0_g1_i1	-7.00844	7.84878e-13	No Blast Hit
TRINITY_DN30093_c0_g1_i1	-7.00191	9.29189e-13	No Blast Hit
TRINITY_DN44323_c3_g1_i5	-6.99264	5.57786e-27	552	>XP_003575412 PREDICTED: defensin Tm-AMP-D1.2-like [Brachypodium distachyon].	80	61.4	83	4.1e-19	104	Eukaryota_Viridiplantae_Streptophyta_Streptophytina_Embryophyta_Tracheophyta_Euphyllophyta_Spermatophyta_Magnoliophyta_Mesangiospermae_Liliopsida_Petrosaviidae_commelinids_Poales_Poaceae_BEP clade_Pooideae_Brachypodieae_Brachypodium_Brachypodium distachyon
TRINITY_DN41941_c0_g4_i3	-6.97765	2.20939e-37	No Blast Hit
TRINITY_DN45116_c0_g1_i3	-6.97212	7.00074e-38	1272	>BAK05090 predicted protein [Hordeum vulgare subsp. vulgare].	323	86.1	323	3.4e-154	553.9	Eukaryota_Viridiplantae_Streptophyta_Streptophytina_Embryophyta_Tracheophyta_Euphyllophyta_Spermatophyta_Magnoliophyta_Mesangiospermae_Liliopsida_Petrosaviidae_commelinids_Poales_Poaceae_BEP clade_Pooideae_Triticeae_Hordeum_Hordeum vulgare_Hordeum vulgare subsp. vulgare
TRINITY_DN44323_c3_g1_i4	-6.96716	3.15599e-50	617	>XP_003575412 PREDICTED: defensin Tm-AMP-D1.2-like [Brachypodium distachyon].	80	61.4	83	4.5e-19	104	Eukaryota_Viridiplantae_Streptophyta_Streptophytina_Embryophyta_Tracheophyta_Euphyllophyta_Spermatophyta_Magnoliophyta_Mesangiospermae_Liliopsida_Petrosaviidae_commelinids_Poales_Poaceae_BEP clade_Pooideae_Brachypodieae_Brachypodium_Brachypodium distachyon
TRINITY_DN44904_c0_g1_i1	-6.95935	2.49962e-12	443	>XP_020177848 transcription factor TDR-like [Aegilops tauschii subsp. tauschii].	556	47.1	104	2.1e-10	74.7	Eukaryota_Viridiplantae_Streptophyta_Streptophytina_Embryophyta_Tracheophyta_Euphyllophyta_Spermatophyta_Magnoliophyta_Mesangiospermae_Liliopsida_Petrosaviidae_commelinids_Poales_Poaceae_BEP clade_Pooideae_Triticeae_Aegilops_Aegilops tauschii_Aegilops tauschii subsp. tauschii
TRINITY_DN32348_c1_g1_i1	-6.95923	1.54749e-12	No Blast Hit
TRINITY_DN30062_c0_g1_i1	-6.95135	2.61965e-12	396	>CDM82514 unnamed protein product [Triticum aestivum].	447	87.3	126	8.7e-56	225.3	Eukaryota_Viridiplantae_Streptophyta_Streptophytina_Embryophyta_Tracheophyta_Euphyllophyta_Spermatophyta_Magnoliophyta_Mesangiospermae_Liliopsida_Petrosaviidae_commelinids_Poales_Poaceae_BEP clade_Pooideae_Triticeae_Triticum_Triticum aestivum
TRINITY_DN33755_c0_g1_i1	-6.93651	1.18447e-12	No Blast Hit
TRINITY_DN31432_c0_g1_i2	-6.92374	1.12555e-11	879	>XP_006649773 PREDICTED: WSC domain-containing protein ARB_07867-like [Oryza brachyantha].	559	73.9	249	2.2e-96	361.3	Eukaryota_Viridiplantae_Streptophyta_Streptophytina_Embryophyta_Tracheophyta_Euphyllophyta_Spermatophyta_Magnoliophyta_Mesangiospermae_Liliopsida_Petrosaviidae_commelinids_Poales_Poaceae_BEP clade_Ehrhartoideae_Oryzeae_Oryza_Oryza brachyantha
TRINITY_DN46079_c0_g2_i1	-6.92109	1.17648e-25	375	>XP_020180653 60 kDa jasmonate-induced protein-like [Aegilops tauschii subsp. tauschii].	239	60.2	93	2e-22	114.4	Eukaryota_Viridiplantae_Streptophyta_Streptophytina_Embryophyta_Tracheophyta_Euphyllophyta_Spermatophyta_Magnoliophyta_Mesangiospermae_Liliopsida_Petrosaviidae_commelinids_Poales_Poaceae_BEP clade_Pooideae_Triticeae_Aegilops_Aegilops tauschii_Aegilops tauschii subsp. tauschii
TRINITY_DN45154_c0_g1_i10	-6.91881	4.51511e-10	1225	>XP_014751273 PREDICTED: uncharacterized protein LOC100840073 [Brachypodium distachyon].	200	73.3	101	4.3e-13	85.1	Eukaryota_Viridiplantae_Streptophyta_Streptophytina_Embryophyta_Tracheophyta_Euphyllophyta_Spermatophyta_Magnoliophyta_Mesangiospermae_Liliopsida_Petrosaviidae_commelinids_Poales_Poaceae_BEP clade_Pooideae_Brachypodieae_Brachypodium_Brachypodium distachyon
TRINITY_DN4712_c0_g1_i1	-6.91267	1.89435e-12	773	>KQK14333 hypothetical protein BRADI_1g15495, partial [Brachypodium distachyon].	380	57.8	218	1e-60	242.7	Eukaryota_Viridiplantae_Streptophyta_Streptophytina_Embryophyta_Tracheophyta_Euphyllophyta_Spermatophyta_Magnoliophyta_Mesangiospermae_Liliopsida_Petrosaviidae_commelinids_Poales_Poaceae_BEP clade_Pooideae_Brachypodieae_Brachypodium_Brachypodium distachyon
TRINITY_DN12805_c0_g1_i1	-6.91113	1.55404e-12	567	>CAD41563 OSJNBa0006A01.18 [Oryza sativa Japonica Group].	1189	39.5	119	1.1e-16	95.9	Eukaryota_Viridiplantae_Streptophyta_Streptophytina_Embryophyta_Tracheophyta_Euphyllophyta_Spermatophyta_Magnoliophyta_Mesangiospermae_Liliopsida_Petrosaviidae_commelinids_Poales_Poaceae_BEP clade_Ehrhartoideae_Oryzeae_Oryza_Oryza sativa_Oryza sativa Japonica Group
TRINITY_DN35684_c0_g1_i1	-6.91085	2.60522e-12	No Blast Hit
TRINITY_DN40329_c2_g2_i1	-6.90826	4.44398e-23	No Blast Hit
TRINITY_DN46079_c1_g1_i3	-6.90416	7.61713e-41	769	>XP_020180653 60 kDa jasmonate-induced protein-like [Aegilops tauschii subsp. tauschii].	239	75	152	3.8e-55	224.2	Eukaryota_Viridiplantae_Streptophyta_Streptophytina_Embryophyta_Tracheophyta_Euphyllophyta_Spermatophyta_Magnoliophyta_Mesangiospermae_Liliopsida_Petrosaviidae_commelinids_Poales_Poaceae_BEP clade_Pooideae_Triticeae_Aegilops_Aegilops tauschii_Aegilops tauschii subsp. tauschii
TRINITY_DN33971_c0_g1_i2	-6.90159	9.26825e-16	No Blast Hit
TRINITY_DN34832_c0_g1_i1	-6.89363	2.18241e-12	No Blast Hit
TRINITY_DN45540_c0_g1_i11	-6.8824	7.95117e-21	1010	>XP_020178260 leucine-rich repeat extensin-like protein 5 [Aegilops tauschii subsp. tauschii].	240	58.6	87	2.5e-14	89	Eukaryota_Viridiplantae_Streptophyta_Streptophytina_Embryophyta_Tracheophyta_Euphyllophyta_Spermatophyta_Magnoliophyta_Mesangiospermae_Liliopsida_Petrosaviidae_commelinids_Poales_Poaceae_BEP clade_Pooideae_Triticeae_Aegilops_Aegilops tauschii_Aegilops tauschii subsp. tauschii
TRINITY_DN33562_c0_g1_i1	-6.88086	3.14424e-26	992	>KQJ81615 hypothetical protein BRADI_5g01797 [Brachypodium distachyon].	523	71.7	237	8.2e-95	356.3	Eukaryota_Viridiplantae_Streptophyta_Streptophytina_Embryophyta_Tracheophyta_Euphyllophyta_Spermatophyta_Magnoliophyta_Mesangiospermae_Liliopsida_Petrosaviidae_commelinids_Poales_Poaceae_BEP clade_Pooideae_Brachypodieae_Brachypodium_Brachypodium distachyon
TRINITY_DN43902_c0_g1_i2	-6.88066	2.51628e-11	1158	>XP_020191279 non-specific lipid-transfer protein 1-like [Aegilops tauschii subsp. tauschii].	124	87.3	126	5.8e-52	214.2	Eukaryota_Viridiplantae_Streptophyta_Streptophytina_Embryophyta_Tracheophyta_Euphyllophyta_Spermatophyta_Magnoliophyta_Mesangiospermae_Liliopsida_Petrosaviidae_commelinids_Poales_Poaceae_BEP clade_Pooideae_Triticeae_Aegilops_Aegilops tauschii_Aegilops tauschii subsp. tauschii
TRINITY_DN22221_c0_g1_i1	-6.87333	2.75591e-12	234	>XP_020162214 internal alternative NAD(P)H-ubiquinone oxidoreductase A1, mitochondrial-like [Aegilops tauschii subsp. tauschii].	560	76.1	71	1.6e-14	87.4	Eukaryota_Viridiplantae_Streptophyta_Streptophytina_Embryophyta_Tracheophyta_Euphyllophyta_Spermatophyta_Magnoliophyta_Mesangiospermae_Liliopsida_Petrosaviidae_commelinids_Poales_Poaceae_BEP clade_Pooideae_Triticeae_Aegilops_Aegilops tauschii_Aegilops tauschii subsp. tauschii
TRINITY_DN43580_c0_g1_i11	-6.87283	2.94643e-11	751	>EMT25866 hypothetical protein F775_43082 [Aegilops tauschii].	169	62.2	156	3.9e-41	177.6	Eukaryota_Viridiplantae_Streptophyta_Streptophytina_Embryophyta_Tracheophyta_Euphyllophyta_Spermatophyta_Magnoliophyta_Mesangiospermae_Liliopsida_Petrosaviidae_commelinids_Poales_Poaceae_BEP clade_Pooideae_Triticeae_Aegilops_Aegilops tauschii
TRINITY_DN15089_c0_g1_i1	-6.8711	3.61533e-12	647	>EMT15722 hypothetical protein F775_04681 [Aegilops tauschii].	186	43.8	128	4.8e-19	104	Eukaryota_Viridiplantae_Streptophyta_Streptophytina_Embryophyta_Tracheophyta_Euphyllophyta_Spermatophyta_Magnoliophyta_Mesangiospermae_Liliopsida_Petrosaviidae_commelinids_Poales_Poaceae_BEP clade_Pooideae_Triticeae_Aegilops_Aegilops tauschii
TRINITY_DN40687_c0_g1_i4	-6.8623	2.27543e-17	725	>CDM80698 unnamed protein product [Triticum aestivum].	928	73.5	136	2.7e-47	198	Eukaryota_Viridiplantae_Streptophyta_Streptophytina_Embryophyta_Tracheophyta_Euphyllophyta_Spermatophyta_Magnoliophyta_Mesangiospermae_Liliopsida_Petrosaviidae_commelinids_Poales_Poaceae_BEP clade_Pooideae_Triticeae_Triticum_Triticum aestivum
TRINITY_DN12952_c0_g1_i1	-6.85522	3.35407e-12	533	>EMS46720 hypothetical protein TRIUR3_21314 [Triticum urartu].	134	64.2	95	3.7e-25	124	Eukaryota_Viridiplantae_Streptophyta_Streptophytina_Embryophyta_Tracheophyta_Euphyllophyta_Spermatophyta_Magnoliophyta_Mesangiospermae_Liliopsida_Petrosaviidae_commelinids_Poales_Poaceae_BEP clade_Pooideae_Triticeae_Triticum_Triticum urartu
TRINITY_DN30876_c0_g1_i1	-6.84871	3.05369e-12	409	>XP_003581637 PREDICTED: protein STRICTOSIDINE SYNTHASE-LIKE 10-like [Brachypodium distachyon].	345	56.4	78	5.5e-13	83.2	Eukaryota_Viridiplantae_Streptophyta_Streptophytina_Embryophyta_Tracheophyta_Euphyllophyta_Spermatophyta_Magnoliophyta_Mesangiospermae_Liliopsida_Petrosaviidae_commelinids_Poales_Poaceae_BEP clade_Pooideae_Brachypodieae_Brachypodium_Brachypodium distachyon
TRINITY_DN57409_c0_g1_i1	-6.84684	9.9867e-12	997	>OEL27784 Luminal-binding protein 5 [Dichanthelium oligosanthes].	670	50	272	2.4e-54	221.9	Eukaryota_Viridiplantae_Streptophyta_Streptophytina_Embryophyta_Tracheophyta_Euphyllophyta_Spermatophyta_Magnoliophyta_Mesangiospermae_Liliopsida_Petrosaviidae_commelinids_Poales_Poaceae_PACMAD clade_Panicoideae_Paniceae_Dichanthelium_Dichanthelium oligosanthes
TRINITY_DN47286_c0_g1_i2	-6.84113	1.27031e-37	No Blast Hit
TRINITY_DN41136_c0_g1_i1	-6.83133	5.0015e-34	976	>BAK06405 predicted protein [Hordeum vulgare subsp. vulgare].	240	62.4	221	5.6e-64	253.8	Eukaryota_Viridiplantae_Streptophyta_Streptophytina_Embryophyta_Tracheophyta_Euphyllophyta_Spermatophyta_Magnoliophyta_Mesangiospermae_Liliopsida_Petrosaviidae_commelinids_Poales_Poaceae_BEP clade_Pooideae_Triticeae_Hordeum_Hordeum vulgare_Hordeum vulgare subsp. vulgare
TRINITY_DN3289_c0_g1_i1	-6.83098	3.22964e-12	No Blast Hit
TRINITY_DN66398_c0_g1_i1	-6.83062	1.23922e-11	388	>XP_020189187 BURP domain-containing protein 9-like [Aegilops tauschii subsp. tauschii].	629	61.8	102	1.6e-22	114.8	Eukaryota_Viridiplantae_Streptophyta_Streptophytina_Embryophyta_Tracheophyta_Euphyllophyta_Spermatophyta_Magnoliophyta_Mesangiospermae_Liliopsida_Petrosaviidae_commelinids_Poales_Poaceae_BEP clade_Pooideae_Triticeae_Aegilops_Aegilops tauschii_Aegilops tauschii subsp. tauschii
TRINITY_DN9240_c0_g1_i1	-6.82612	3.15458e-12	No Blast Hit
TRINITY_DN32334_c0_g1_i1	-6.82067	6.90891e-12	No Blast Hit
TRINITY_DN51145_c0_g1_i1	-6.81641	1.85463e-12	No Blast Hit
TRINITY_DN28881_c0_g1_i3	-6.81058	7.63062e-15	No Blast Hit
TRINITY_DN8343_c0_g1_i1	-6.8102	1.73963e-11	No Blast Hit
TRINITY_DN36141_c0_g2_i1	-6.80622	2.01648e-11	No Blast Hit
TRINITY_DN45540_c0_g1_i1	-6.79059	1.27766e-11	No Blast Hit
TRINITY_DN30349_c0_g1_i1	-6.78677	1.49392e-57	No Blast Hit
TRINITY_DN68694_c0_g1_i1	-6.78413	1.30666e-11	No Blast Hit
TRINITY_DN11018_c0_g1_i1	-6.78354	4.87259e-18	387	>XP_020185293 bisdemethoxycurcumin synthase-like [Aegilops tauschii subsp. tauschii].	438	88.9	45	3.2e-15	90.5	Eukaryota_Viridiplantae_Streptophyta_Streptophytina_Embryophyta_Tracheophyta_Euphyllophyta_Spermatophyta_Magnoliophyta_Mesangiospermae_Liliopsida_Petrosaviidae_commelinids_Poales_Poaceae_BEP clade_Pooideae_Triticeae_Aegilops_Aegilops tauschii_Aegilops tauschii subsp. tauschii
TRINITY_DN45878_c0_g1_i1	-6.78005	6.15515e-12	No Blast Hit
TRINITY_DN36255_c0_g1_i2	-6.77535	2.70726e-11	No Blast Hit
TRINITY_DN43432_c0_g1_i5	-6.77478	1.46215e-11	612	>XP_020177848 transcription factor TDR-like [Aegilops tauschii subsp. tauschii].	556	56.9	188	5.6e-38	166.8	Eukaryota_Viridiplantae_Streptophyta_Streptophytina_Embryophyta_Tracheophyta_Euphyllophyta_Spermatophyta_Magnoliophyta_Mesangiospermae_Liliopsida_Petrosaviidae_commelinids_Poales_Poaceae_BEP clade_Pooideae_Triticeae_Aegilops_Aegilops tauschii_Aegilops tauschii subsp. tauschii
TRINITY_DN33908_c0_g1_i1	-6.77133	3.21687e-11	883	>AGT15898 calcium-dependent protein kinase [Saccharum hybrid cultivar R570].	526	92.2	258	5e-96	360.1	Eukaryota_Viridiplantae_Streptophyta_Streptophytina_Embryophyta_Tracheophyta_Euphyllophyta_Spermatophyta_Magnoliophyta_Mesangiospermae_Liliopsida_Petrosaviidae_commelinids_Poales_Poaceae_PACMAD clade_Panicoideae_Andropogoneae_Saccharum_Saccharum officinarum complex_Saccharum hybrid cultivar_Saccharum hybrid cultivar R570
TRINITY_DN47648_c2_g1_i9	-6.76918	3.73448e-106	1767	>CDM85234 unnamed protein product [Triticum aestivum].	1223	80.7	457	3e-193	684.1	Eukaryota_Viridiplantae_Streptophyta_Streptophytina_Embryophyta_Tracheophyta_Euphyllophyta_Spermatophyta_Magnoliophyta_Mesangiospermae_Liliopsida_Petrosaviidae_commelinids_Poales_Poaceae_BEP clade_Pooideae_Triticeae_Triticum_Triticum aestivum
TRINITY_DN66605_c0_g1_i1	-6.75071	1.36902e-11	732	>XP_020184771 receptor kinase-like protein Xa21 isoform X1 [Aegilops tauschii subsp. tauschii].	1040	78.7	127	6.1e-47	196.8	Eukaryota_Viridiplantae_Streptophyta_Streptophytina_Embryophyta_Tracheophyta_Euphyllophyta_Spermatophyta_Magnoliophyta_Mesangiospermae_Liliopsida_Petrosaviidae_commelinids_Poales_Poaceae_BEP clade_Pooideae_Triticeae_Aegilops_Aegilops tauschii_Aegilops tauschii subsp. tauschii
TRINITY_DN5743_c0_g1_i1	-6.75026	9.23129e-12	553	>XP_020187222 uncharacterized protein LOC109772930 [Aegilops tauschii subsp. tauschii].	355	80.9	183	2.9e-78	300.4	Eukaryota_Viridiplantae_Streptophyta_Streptophytina_Embryophyta_Tracheophyta_Euphyllophyta_Spermatophyta_Magnoliophyta_Mesangiospermae_Liliopsida_Petrosaviidae_commelinids_Poales_Poaceae_BEP clade_Pooideae_Triticeae_Aegilops_Aegilops tauschii_Aegilops tauschii subsp. tauschii
TRINITY_DN15155_c0_g1_i1	-6.74739	1.51745e-35	No Blast Hit
TRINITY_DN22854_c0_g1_i1	-6.74568	7.08158e-12	No Blast Hit
TRINITY_DN61080_c0_g1_i1	-6.74387	2.2835e-11	502	>XP_010238589 PREDICTED: protein argonaute 18-like [Brachypodium distachyon].	832	76.7	159	6.6e-61	242.7	Eukaryota_Viridiplantae_Streptophyta_Streptophytina_Embryophyta_Tracheophyta_Euphyllophyta_Spermatophyta_Magnoliophyta_Mesangiospermae_Liliopsida_Petrosaviidae_commelinids_Poales_Poaceae_BEP clade_Pooideae_Brachypodieae_Brachypodium_Brachypodium distachyon
TRINITY_DN28858_c1_g1_i1	-6.74292	7.03663e-12	No Blast Hit
TRINITY_DN39137_c0_g1_i2	-6.74016	1.52934e-13	595	>BAJ90631 predicted protein [Hordeum vulgare subsp. vulgare].	110	77.5	111	1.9e-38	168.3	Eukaryota_Viridiplantae_Streptophyta_Streptophytina_Embryophyta_Tracheophyta_Euphyllophyta_Spermatophyta_Magnoliophyta_Mesangiospermae_Liliopsida_Petrosaviidae_commelinids_Poales_Poaceae_BEP clade_Pooideae_Triticeae_Hordeum_Hordeum vulgare_Hordeum vulgare subsp. vulgare
TRINITY_DN45165_c1_g1_i1	-6.73713	1.42707e-45	No Blast Hit
TRINITY_DN45900_c1_g2_i1	-6.7363	1.34847e-11	No Blast Hit
TRINITY_DN20916_c0_g1_i1	-6.73572	7.85548e-12	No Blast Hit
TRINITY_DN69116_c0_g1_i1	-6.73469	1.04057e-11	No Blast Hit
TRINITY_DN40329_c2_g2_i3	-6.732	1.2388e-58	No Blast Hit
TRINITY_DN37031_c2_g1_i1	-6.73138	8.37048e-11	625	>XP_020154374 aldehyde oxidase GLOX-like [Aegilops tauschii subsp. tauschii].	577	95.2	209	2.2e-114	420.6	Eukaryota_Viridiplantae_Streptophyta_Streptophytina_Embryophyta_Tracheophyta_Euphyllophyta_Spermatophyta_Magnoliophyta_Mesangiospermae_Liliopsida_Petrosaviidae_commelinids_Poales_Poaceae_BEP clade_Pooideae_Triticeae_Aegilops_Aegilops tauschii_Aegilops tauschii subsp. tauschii
TRINITY_DN47169_c1_g1_i1	-6.7186	1.23068e-36	1454	>XP_020169390 protein RAFTIN 1B isoform X2 [Aegilops tauschii subsp. tauschii].	361	65.6	413	1.7e-141	511.9	Eukaryota_Viridiplantae_Streptophyta_Streptophytina_Embryophyta_Tracheophyta_Euphyllophyta_Spermatophyta_Magnoliophyta_Mesangiospermae_Liliopsida_Petrosaviidae_commelinids_Poales_Poaceae_BEP clade_Pooideae_Triticeae_Aegilops_Aegilops tauschii_Aegilops tauschii subsp. tauschii
TRINITY_DN44433_c0_g1_i7	-6.71859	6.57277e-73	No Blast Hit
TRINITY_DN33261_c0_g1_i1	-6.70891	2.57318e-20	No Blast Hit
TRINITY_DN41496_c1_g1_i11	-6.68951	9.72695e-31	581	>EEC73360 hypothetical protein OsI_07584 [Oryza sativa Indica Group].	495	47.2	123	8.6e-20	106.3	Eukaryota_Viridiplantae_Streptophyta_Streptophytina_Embryophyta_Tracheophyta_Euphyllophyta_Spermatophyta_Magnoliophyta_Mesangiospermae_Liliopsida_Petrosaviidae_commelinids_Poales_Poaceae_BEP clade_Ehrhartoideae_Oryzeae_Oryza_Oryza sativa_Oryza sativa Indica Group
TRINITY_DN31621_c0_g1_i1	-6.68751	6.85545e-11	No Blast Hit
TRINITY_DN39099_c0_g1_i1	-6.68528	1.36774e-17	363	>XP_015625074 PREDICTED: uncharacterized protein LOC4329603 [Oryza sativa Japonica Group].	493	32	153	8.1e-08	65.9	Eukaryota_Viridiplantae_Streptophyta_Streptophytina_Embryophyta_Tracheophyta_Euphyllophyta_Spermatophyta_Magnoliophyta_Mesangiospermae_Liliopsida_Petrosaviidae_commelinids_Poales_Poaceae_BEP clade_Ehrhartoideae_Oryzeae_Oryza_Oryza sativa_Oryza sativa Japonica Group
TRINITY_DN25937_c0_g1_i1	-6.67942	3.05712e-11	No Blast Hit
TRINITY_DN36471_c0_g1_i2	-6.67897	1.63697e-11	No Blast Hit
TRINITY_DN39014_c0_g1_i1	-6.65898	7.23101e-14	698	>XP_020171659 AT-hook motif nuclear-localized protein 20-like [Aegilops tauschii subsp. tauschii].	290	74.6	142	8.4e-46	193	Eukaryota_Viridiplantae_Streptophyta_Streptophytina_Embryophyta_Tracheophyta_Euphyllophyta_Spermatophyta_Magnoliophyta_Mesangiospermae_Liliopsida_Petrosaviidae_commelinids_Poales_Poaceae_BEP clade_Pooideae_Triticeae_Aegilops_Aegilops tauschii_Aegilops tauschii subsp. tauschii
TRINITY_DN54991_c0_g1_i1	-6.65184	1.71227e-11	No Blast Hit
TRINITY_DN30863_c0_g1_i1	-6.64839	7.92169e-14	462	>CDM81910 unnamed protein product [Triticum aestivum].	182	84.4	147	5e-47	196.4	Eukaryota_Viridiplantae_Streptophyta_Streptophytina_Embryophyta_Tracheophyta_Euphyllophyta_Spermatophyta_Magnoliophyta_Mesangiospermae_Liliopsida_Petrosaviidae_commelinids_Poales_Poaceae_BEP clade_Pooideae_Triticeae_Triticum_Triticum aestivum
TRINITY_DN44705_c0_g1_i4	-6.64744	7.02236e-33	1206	>EMS65452 60 kDa jasmonate-induced protein [Triticum urartu].	289	37.1	224	8.8e-27	130.6	Eukaryota_Viridiplantae_Streptophyta_Streptophytina_Embryophyta_Tracheophyta_Euphyllophyta_Spermatophyta_Magnoliophyta_Mesangiospermae_Liliopsida_Petrosaviidae_commelinids_Poales_Poaceae_BEP clade_Pooideae_Triticeae_Triticum_Triticum urartu
TRINITY_DN41727_c0_g1_i6	-6.63402	1.04033e-13	677	>XP_020171659 AT-hook motif nuclear-localized protein 20-like [Aegilops tauschii subsp. tauschii].	290	90.7	193	3.5e-89	337	Eukaryota_Viridiplantae_Streptophyta_Streptophytina_Embryophyta_Tracheophyta_Euphyllophyta_Spermatophyta_Magnoliophyta_Mesangiospermae_Liliopsida_Petrosaviidae_commelinids_Poales_Poaceae_BEP clade_Pooideae_Triticeae_Aegilops_Aegilops tauschii_Aegilops tauschii subsp. tauschii
TRINITY_DN46079_c1_g1_i25	-6.62703	4.19721e-11	No Blast Hit
TRINITY_DN44904_c2_g1_i4	-6.62158	3.15384e-21	1125	>XP_020177849 transcription factor TDR-like [Aegilops tauschii subsp. tauschii].	554	75.3	299	4e-106	394	Eukaryota_Viridiplantae_Streptophyta_Streptophytina_Embryophyta_Tracheophyta_Euphyllophyta_Spermatophyta_Magnoliophyta_Mesangiospermae_Liliopsida_Petrosaviidae_commelinids_Poales_Poaceae_BEP clade_Pooideae_Triticeae_Aegilops_Aegilops tauschii_Aegilops tauschii subsp. tauschii
TRINITY_DN55525_c0_g1_i1	-6.61775	2.50167e-13	No Blast Hit
TRINITY_DN25937_c0_g2_i1	-6.61128	5.0554e-17	No Blast Hit
TRINITY_DN22260_c0_g1_i1	-6.59916	2.77929e-11	371	>XP_020188055 23 kDa jasmonate-induced protein-like [Aegilops tauschii subsp. tauschii].	207	47.9	73	8.8e-10	72.4	Eukaryota_Viridiplantae_Streptophyta_Streptophytina_Embryophyta_Tracheophyta_Euphyllophyta_Spermatophyta_Magnoliophyta_Mesangiospermae_Liliopsida_Petrosaviidae_commelinids_Poales_Poaceae_BEP clade_Pooideae_Triticeae_Aegilops_Aegilops tauschii_Aegilops tauschii subsp. tauschii
TRINITY_DN57512_c0_g1_i1	-6.59655	1.16144e-10	760	>AAK38084 putative cytochrome P450 [Lolium rigidum].	507	87.3	252	2.1e-119	437.6	Eukaryota_Viridiplantae_Streptophyta_Streptophytina_Embryophyta_Tracheophyta_Euphyllophyta_Spermatophyta_Magnoliophyta_Mesangiospermae_Liliopsida_Petrosaviidae_commelinids_Poales_Poaceae_BEP clade_Pooideae_Poeae_Loliinae_Lolium_Lolium rigidum
TRINITY_DN40687_c0_g3_i1	-6.57943	1.66339e-47	2793	>XP_008678804 receptor kinase-like protein Xa21 [Zea mays].	991	73.1	924	2.9e-153	552	Eukaryota_Viridiplantae_Streptophyta_Streptophytina_Embryophyta_Tracheophyta_Euphyllophyta_Spermatophyta_Magnoliophyta_Mesangiospermae_Liliopsida_Petrosaviidae_commelinids_Poales_Poaceae_PACMAD clade_Panicoideae_Andropogoneae_Zea_Zea mays
TRINITY_DN36124_c0_g1_i1	-6.57449	1.22654e-10	385	>XP_020184771 receptor kinase-like protein Xa21 isoform X1 [Aegilops tauschii subsp. tauschii].	1040	69.9	103	1.4e-10	75.1	Eukaryota_Viridiplantae_Streptophyta_Streptophytina_Embryophyta_Tracheophyta_Euphyllophyta_Spermatophyta_Magnoliophyta_Mesangiospermae_Liliopsida_Petrosaviidae_commelinids_Poales_Poaceae_BEP clade_Pooideae_Triticeae_Aegilops_Aegilops tauschii_Aegilops tauschii subsp. tauschii
TRINITY_DN40687_c0_g2_i1	-6.57344	1.02674e-25	1891	>EMS46022 hypothetical protein TRIUR3_35011 [Triticum urartu].	487	48.7	78	1.5e-09	73.9	Eukaryota_Viridiplantae_Streptophyta_Streptophytina_Embryophyta_Tracheophyta_Euphyllophyta_Spermatophyta_Magnoliophyta_Mesangiospermae_Liliopsida_Petrosaviidae_commelinids_Poales_Poaceae_BEP clade_Pooideae_Triticeae_Triticum_Triticum urartu
TRINITY_DN39709_c0_g1_i2	-6.57269	2.02469e-17	1112	>XP_015612218 PREDICTED: probable 2-oxoglutarate-dependent dioxygenase At3g49630 isoform X2 [Oryza sativa Japonica Group].	304	78.4	102	4.6e-38	167.9	Eukaryota_Viridiplantae_Streptophyta_Streptophytina_Embryophyta_Tracheophyta_Euphyllophyta_Spermatophyta_Magnoliophyta_Mesangiospermae_Liliopsida_Petrosaviidae_commelinids_Poales_Poaceae_BEP clade_Ehrhartoideae_Oryzeae_Oryza_Oryza sativa_Oryza sativa Japonica Group
TRINITY_DN46681_c1_g1_i1	-6.57212	1.48671e-13	No Blast Hit
TRINITY_DN25831_c0_g1_i1	-6.55909	7.55202e-11	No Blast Hit
TRINITY_DN41579_c0_g1_i7	-6.5524	2.15417e-23	658	>NLT2G_WHEAT RecName: Full=Non-specific lipid-transfer protein 2G; Short=LTP2G; AltName: Full=7 kDa lipid transfer protein 1; AltName: Full=Lipid transfer protein 2 isoform 1; Short=LTP2-1; Flags: Precursor.	96	65.6	96	4.5e-25	124	Eukaryota_Viridiplantae_Streptophyta_Streptophytina_Embryophyta_Tracheophyta_Euphyllophyta_Spermatophyta_Magnoliophyta_Mesangiospermae_Liliopsida_Petrosaviidae_commelinids_Poales_Poaceae_BEP clade_Pooideae_Triticeae_Triticum_Triticum aestivum
TRINITY_DN34915_c0_g1_i1	-6.55112	6.17373e-11	No Blast Hit
TRINITY_DN42038_c0_g1_i1	-6.54443	1.56893e-30	1675	>KQK22311 hypothetical protein BRADI_1g66410 [Brachypodium distachyon].	642	85.9	553	5.1e-275	955.7	Eukaryota_Viridiplantae_Streptophyta_Streptophytina_Embryophyta_Tracheophyta_Euphyllophyta_Spermatophyta_Magnoliophyta_Mesangiospermae_Liliopsida_Petrosaviidae_commelinids_Poales_Poaceae_BEP clade_Pooideae_Brachypodieae_Brachypodium_Brachypodium distachyon
TRINITY_DN40687_c0_g6_i1	-6.53969	5.69619e-11	351	>XP_014758604 PREDICTED: probable leucine-rich repeat receptor-like protein kinase At1g68400 [Brachypodium distachyon].	176	71.4	91	2.1e-29	137.5	Eukaryota_Viridiplantae_Streptophyta_Streptophytina_Embryophyta_Tracheophyta_Euphyllophyta_Spermatophyta_Magnoliophyta_Mesangiospermae_Liliopsida_Petrosaviidae_commelinids_Poales_Poaceae_BEP clade_Pooideae_Brachypodieae_Brachypodium_Brachypodium distachyon
TRINITY_DN46395_c1_g1_i1	-6.53099	3.43361e-09	No Blast Hit
TRINITY_DN2064_c0_g1_i1	-6.53005	7.35537e-11	No Blast Hit
TRINITY_DN44705_c0_g1_i14	-6.52391	7.79331e-20	479	>EAY90051 hypothetical protein OsI_11623 [Oryza sativa Indica Group].	308	32.5	154	1.3e-08	68.9	Eukaryota_Viridiplantae_Streptophyta_Streptophytina_Embryophyta_Tracheophyta_Euphyllophyta_Spermatophyta_Magnoliophyta_Mesangiospermae_Liliopsida_Petrosaviidae_commelinids_Poales_Poaceae_BEP clade_Ehrhartoideae_Oryzeae_Oryza_Oryza sativa_Oryza sativa Indica Group
TRINITY_DN46395_c5_g1_i1	-6.52345	9.00381e-10	No Blast Hit
TRINITY_DN48966_c0_g1_i1	-6.51638	7.33358e-11	551	>KQK13342 hypothetical protein BRADI_1g09500 [Brachypodium distachyon].	573	88.3	145	1.9e-69	271.2	Eukaryota_Viridiplantae_Streptophyta_Streptophytina_Embryophyta_Tracheophyta_Euphyllophyta_Spermatophyta_Magnoliophyta_Mesangiospermae_Liliopsida_Petrosaviidae_commelinids_Poales_Poaceae_BEP clade_Pooideae_Brachypodieae_Brachypodium_Brachypodium distachyon
TRINITY_DN88_c0_g1_i1	-6.5138	6.43572e-11	No Blast Hit
TRINITY_DN2974_c0_g1_i1	-6.50996	7.13405e-11	480	>EMT27896 60 kDa jasmonate-induced protein [Aegilops tauschii].	284	62.8	43	3.3e-09	70.9	Eukaryota_Viridiplantae_Streptophyta_Streptophytina_Embryophyta_Tracheophyta_Euphyllophyta_Spermatophyta_Magnoliophyta_Mesangiospermae_Liliopsida_Petrosaviidae_commelinids_Poales_Poaceae_BEP clade_Pooideae_Triticeae_Aegilops_Aegilops tauschii
TRINITY_DN19180_c0_g1_i1	-6.50794	1.07122e-10	No Blast Hit
TRINITY_DN29570_c0_g1_i1	-6.5077	1.78612e-10	No Blast Hit
TRINITY_DN30776_c0_g1_i1	-6.50557	1.44752e-10	No Blast Hit
TRINITY_DN27909_c0_g2_i1	-6.50348	7.09495e-11	No Blast Hit
TRINITY_DN35590_c0_g1_i2	-6.50175	7.2153e-11	No Blast Hit
TRINITY_DN33998_c0_g1_i1	-6.49747	1.34432e-10	444	>XP_020177849 transcription factor TDR-like [Aegilops tauschii subsp. tauschii].	554	54.2	153	1.2e-21	112.1	Eukaryota_Viridiplantae_Streptophyta_Streptophytina_Embryophyta_Tracheophyta_Euphyllophyta_Spermatophyta_Magnoliophyta_Mesangiospermae_Liliopsida_Petrosaviidae_commelinids_Poales_Poaceae_BEP clade_Pooideae_Triticeae_Aegilops_Aegilops tauschii_Aegilops tauschii subsp. tauschii
TRINITY_DN12773_c0_g1_i1	-6.49527	7.6225e-11	359	>XP_020161002 3-ketoacyl-CoA synthase 12-like [Aegilops tauschii subsp. tauschii].	461	77.5	89	2.2e-34	154.1	Eukaryota_Viridiplantae_Streptophyta_Streptophytina_Embryophyta_Tracheophyta_Euphyllophyta_Spermatophyta_Magnoliophyta_Mesangiospermae_Liliopsida_Petrosaviidae_commelinids_Poales_Poaceae_BEP clade_Pooideae_Triticeae_Aegilops_Aegilops tauschii_Aegilops tauschii subsp. tauschii
TRINITY_DN49578_c0_g1_i1	-6.4943	1.78612e-10	303	>CDM80698 unnamed protein product [Triticum aestivum].	928	67.2	61	1.2e-12	81.6	Eukaryota_Viridiplantae_Streptophyta_Streptophytina_Embryophyta_Tracheophyta_Euphyllophyta_Spermatophyta_Magnoliophyta_Mesangiospermae_Liliopsida_Petrosaviidae_commelinids_Poales_Poaceae_BEP clade_Pooideae_Triticeae_Triticum_Triticum aestivum
TRINITY_DN56595_c0_g1_i1	-6.49024	1.32674e-10	No Blast Hit
TRINITY_DN39760_c0_g1_i3	-6.48148	4.43217e-15	1095	>KQK03280 hypothetical protein BRADI_2g06832 [Brachypodium distachyon].	331	64.9	225	4.7e-59	237.7	Eukaryota_Viridiplantae_Streptophyta_Streptophytina_Embryophyta_Tracheophyta_Euphyllophyta_Spermatophyta_Magnoliophyta_Mesangiospermae_Liliopsida_Petrosaviidae_commelinids_Poales_Poaceae_BEP clade_Pooideae_Brachypodieae_Brachypodium_Brachypodium distachyon
TRINITY_DN25870_c0_g1_i2	-6.48076	1.27691e-10	No Blast Hit
TRINITY_DN23741_c0_g1_i1	-6.48068	2.12846e-10	No Blast Hit
TRINITY_DN35830_c0_g1_i1	-6.47717	1.49815e-09	560	>XP_020158329 aldehyde oxidase GLOX-like [Aegilops tauschii subsp. tauschii].	566	91.3	172	6.4e-89	335.9	Eukaryota_Viridiplantae_Streptophyta_Streptophytina_Embryophyta_Tracheophyta_Euphyllophyta_Spermatophyta_Magnoliophyta_Mesangiospermae_Liliopsida_Petrosaviidae_commelinids_Poales_Poaceae_BEP clade_Pooideae_Triticeae_Aegilops_Aegilops tauschii_Aegilops tauschii subsp. tauschii
TRINITY_DN27489_c0_g1_i1	-6.46887	2.77196e-10	No Blast Hit
TRINITY_DN20513_c0_g1_i1	-6.46789	1.07285e-10	440	>XP_020161002 3-ketoacyl-CoA synthase 12-like [Aegilops tauschii subsp. tauschii].	461	74	146	7.4e-48	199.1	Eukaryota_Viridiplantae_Streptophyta_Streptophytina_Embryophyta_Tracheophyta_Euphyllophyta_Spermatophyta_Magnoliophyta_Mesangiospermae_Liliopsida_Petrosaviidae_commelinids_Poales_Poaceae_BEP clade_Pooideae_Triticeae_Aegilops_Aegilops tauschii_Aegilops tauschii subsp. tauschii
TRINITY_DN28433_c0_g1_i1	-6.45755	1.92003e-10	298	>XP_020163285 aspartyl protease family protein At5g10770-like [Aegilops tauschii subsp. tauschii].	555	70.7	99	1e-32	148.3	Eukaryota_Viridiplantae_Streptophyta_Streptophytina_Embryophyta_Tracheophyta_Euphyllophyta_Spermatophyta_Magnoliophyta_Mesangiospermae_Liliopsida_Petrosaviidae_commelinids_Poales_Poaceae_BEP clade_Pooideae_Triticeae_Aegilops_Aegilops tauschii_Aegilops tauschii subsp. tauschii
TRINITY_DN47229_c0_g1_i1	-6.44927	7.11427e-30	1790	>EMS57417 Flavonoid 3',5'-hydroxylase [Triticum urartu].	531	94.2	530	2.5e-283	983.4	Eukaryota_Viridiplantae_Streptophyta_Streptophytina_Embryophyta_Tracheophyta_Euphyllophyta_Spermatophyta_Magnoliophyta_Mesangiospermae_Liliopsida_Petrosaviidae_commelinids_Poales_Poaceae_BEP clade_Pooideae_Triticeae_Triticum_Triticum urartu
TRINITY_DN18941_c0_g1_i1	-6.43723	2.96589e-10	400	>XP_020185767 pollen-specific leucine-rich repeat extensin-like protein 2 [Aegilops tauschii subsp. tauschii].	497	80.5	133	5.8e-44	186	Eukaryota_Viridiplantae_Streptophyta_Streptophytina_Embryophyta_Tracheophyta_Euphyllophyta_Spermatophyta_Magnoliophyta_Mesangiospermae_Liliopsida_Petrosaviidae_commelinids_Poales_Poaceae_BEP clade_Pooideae_Triticeae_Aegilops_Aegilops tauschii_Aegilops tauschii subsp. tauschii
TRINITY_DN45900_c1_g1_i8	-6.43383	1.02752e-34	1092	>XP_014752005 PREDICTED: nodulation protein H-like [Brachypodium distachyon].	343	85.4	315	1.1e-153	552	Eukaryota_Viridiplantae_Streptophyta_Streptophytina_Embryophyta_Tracheophyta_Euphyllophyta_Spermatophyta_Magnoliophyta_Mesangiospermae_Liliopsida_Petrosaviidae_commelinids_Poales_Poaceae_BEP clade_Pooideae_Brachypodieae_Brachypodium_Brachypodium distachyon
TRINITY_DN34304_c0_g1_i1	-6.4332	1.49839e-10	No Blast Hit
TRINITY_DN24826_c1_g1_i1	-6.43138	1.89134e-10	No Blast Hit
TRINITY_DN1769_c0_g1_i1	-6.42909	9.06939e-13	No Blast Hit
TRINITY_DN30230_c0_g1_i1	-6.42269	2.4205e-10	459	>XP_020187731 NEP1-interacting protein 2-like [Aegilops tauschii subsp. tauschii].	209	56.2	146	1.4e-33	151.8	Eukaryota_Viridiplantae_Streptophyta_Streptophytina_Embryophyta_Tracheophyta_Euphyllophyta_Spermatophyta_Magnoliophyta_Mesangiospermae_Liliopsida_Petrosaviidae_commelinids_Poales_Poaceae_BEP clade_Pooideae_Triticeae_Aegilops_Aegilops tauschii_Aegilops tauschii subsp. tauschii
TRINITY_DN45012_c0_g1_i6	-6.42228	2.59675e-27	946	>XP_003576407 PREDICTED: uncharacterized protein LOC100829937 [Brachypodium distachyon].	160	75.4	179	4.5e-50	207.6	Eukaryota_Viridiplantae_Streptophyta_Streptophytina_Embryophyta_Tracheophyta_Euphyllophyta_Spermatophyta_Magnoliophyta_Mesangiospermae_Liliopsida_Petrosaviidae_commelinids_Poales_Poaceae_BEP clade_Pooideae_Brachypodieae_Brachypodium_Brachypodium distachyon
TRINITY_DN31730_c0_g1_i1	-6.42001	1.19747e-16	No Blast Hit
TRINITY_DN3226_c0_g1_i1	-6.41988	4.14872e-29	No Blast Hit
TRINITY_DN13661_c0_g1_i1	-6.41966	9.80308e-15	No Blast Hit
TRINITY_DN15243_c0_g1_i1	-6.41693	1.58333e-10	No Blast Hit
TRINITY_DN42437_c0_g1_i1	-6.41654	4.37841e-37	1077	>EAY91107 hypothetical protein OsI_12715 [Oryza sativa Indica Group].	318	27.8	241	3.9e-10	75.1	Eukaryota_Viridiplantae_Streptophyta_Streptophytina_Embryophyta_Tracheophyta_Euphyllophyta_Spermatophyta_Magnoliophyta_Mesangiospermae_Liliopsida_Petrosaviidae_commelinids_Poales_Poaceae_BEP clade_Ehrhartoideae_Oryzeae_Oryza_Oryza sativa_Oryza sativa Indica Group
TRINITY_DN35323_c0_g1_i1	-6.41654	1.0137e-18	596	>KQK24141 hypothetical protein BRADI_1g78380 [Brachypodium distachyon].	792	71.6	67	1.2e-21	112.5	Eukaryota_Viridiplantae_Streptophyta_Streptophytina_Embryophyta_Tracheophyta_Euphyllophyta_Spermatophyta_Magnoliophyta_Mesangiospermae_Liliopsida_Petrosaviidae_commelinids_Poales_Poaceae_BEP clade_Pooideae_Brachypodieae_Brachypodium_Brachypodium distachyon
TRINITY_DN44072_c0_g2_i1	-6.41456	1.9321e-10	No Blast Hit
TRINITY_DN41792_c0_g1_i1	-6.41353	3.64238e-10	No Blast Hit
TRINITY_DN19978_c0_g1_i2	-6.41203	1.55176e-15	494	>XP_020175218 NAC domain-containing protein 35-like [Aegilops tauschii subsp. tauschii].	298	87	54	2e-17	98.2	Eukaryota_Viridiplantae_Streptophyta_Streptophytina_Embryophyta_Tracheophyta_Euphyllophyta_Spermatophyta_Magnoliophyta_Mesangiospermae_Liliopsida_Petrosaviidae_commelinids_Poales_Poaceae_BEP clade_Pooideae_Triticeae_Aegilops_Aegilops tauschii_Aegilops tauschii subsp. tauschii
TRINITY_DN46681_c2_g1_i15	-6.41123	9.14427e-16	No Blast Hit
TRINITY_DN72937_c0_g1_i1	-6.40808	1.84116e-10	352	>XP_020164795 lysine-specific demethylase JMJ705-like [Aegilops tauschii subsp. tauschii].	1302	41.3	126	4.1e-09	70.1	Eukaryota_Viridiplantae_Streptophyta_Streptophytina_Embryophyta_Tracheophyta_Euphyllophyta_Spermatophyta_Magnoliophyta_Mesangiospermae_Liliopsida_Petrosaviidae_commelinids_Poales_Poaceae_BEP clade_Pooideae_Triticeae_Aegilops_Aegilops tauschii_Aegilops tauschii subsp. tauschii
TRINITY_DN29687_c0_g1_i1	-6.40646	2.41939e-10	329	>EMS48203 hypothetical protein TRIUR3_10226 [Triticum urartu].	794	62.3	106	9.8e-21	108.6	Eukaryota_Viridiplantae_Streptophyta_Streptophytina_Embryophyta_Tracheophyta_Euphyllophyta_Spermatophyta_Magnoliophyta_Mesangiospermae_Liliopsida_Petrosaviidae_commelinids_Poales_Poaceae_BEP clade_Pooideae_Triticeae_Triticum_Triticum urartu
TRINITY_DN3641_c0_g1_i1	-6.39965	6.27603e-13	No Blast Hit
TRINITY_DN65281_c0_g1_i1	-6.39659	4.33161e-10	No Blast Hit
TRINITY_DN44904_c3_g1_i1	-6.39623	2.77622e-10	No Blast Hit
TRINITY_DN47507_c0_g1_i1	-6.39391	1.19395e-44	1385	>EMS46249 Monocopper oxidase-like protein SKU5 [Triticum urartu].	632	92	387	6.2e-210	739.2	Eukaryota_Viridiplantae_Streptophyta_Streptophytina_Embryophyta_Tracheophyta_Euphyllophyta_Spermatophyta_Magnoliophyta_Mesangiospermae_Liliopsida_Petrosaviidae_commelinids_Poales_Poaceae_BEP clade_Pooideae_Triticeae_Triticum_Triticum urartu
TRINITY_DN40675_c0_g1_i2	-6.39378	8.0985e-10	546	>BAK07647 predicted protein [Hordeum vulgare subsp. vulgare].	230	81.8	44	1.9e-08	68.6	Eukaryota_Viridiplantae_Streptophyta_Streptophytina_Embryophyta_Tracheophyta_Euphyllophyta_Spermatophyta_Magnoliophyta_Mesangiospermae_Liliopsida_Petrosaviidae_commelinids_Poales_Poaceae_BEP clade_Pooideae_Triticeae_Hordeum_Hordeum vulgare_Hordeum vulgare subsp. vulgare
TRINITY_DN61741_c0_g1_i1	-6.39338	1.57279e-09	452	>EMS46676 Anthranilate N-benzoyltransferase protein 1 [Triticum urartu].	435	66.1	62	4.3e-19	103.6	Eukaryota_Viridiplantae_Streptophyta_Streptophytina_Embryophyta_Tracheophyta_Euphyllophyta_Spermatophyta_Magnoliophyta_Mesangiospermae_Liliopsida_Petrosaviidae_commelinids_Poales_Poaceae_BEP clade_Pooideae_Triticeae_Triticum_Triticum urartu
TRINITY_DN57263_c0_g1_i1	-6.3815	2.41379e-10	446	>KQK14333 hypothetical protein BRADI_1g15495, partial [Brachypodium distachyon].	380	51.5	132	4.1e-22	113.6	Eukaryota_Viridiplantae_Streptophyta_Streptophytina_Embryophyta_Tracheophyta_Euphyllophyta_Spermatophyta_Magnoliophyta_Mesangiospermae_Liliopsida_Petrosaviidae_commelinids_Poales_Poaceae_BEP clade_Pooideae_Brachypodieae_Brachypodium_Brachypodium distachyon
TRINITY_DN66051_c0_g1_i1	-6.38093	5.8985e-10	424	>XP_020184771 receptor kinase-like protein Xa21 isoform X1 [Aegilops tauschii subsp. tauschii].	1040	84.2	120	2.7e-47	197.2	Eukaryota_Viridiplantae_Streptophyta_Streptophytina_Embryophyta_Tracheophyta_Euphyllophyta_Spermatophyta_Magnoliophyta_Mesangiospermae_Liliopsida_Petrosaviidae_commelinids_Poales_Poaceae_BEP clade_Pooideae_Triticeae_Aegilops_Aegilops tauschii_Aegilops tauschii subsp. tauschii
TRINITY_DN32943_c0_g1_i1	-6.37734	2.02851e-15	527	>XP_015625074 PREDICTED: uncharacterized protein LOC4329603 [Oryza sativa Japonica Group].	493	49.3	71	3.1e-08	67.8	Eukaryota_Viridiplantae_Streptophyta_Streptophytina_Embryophyta_Tracheophyta_Euphyllophyta_Spermatophyta_Magnoliophyta_Mesangiospermae_Liliopsida_Petrosaviidae_commelinids_Poales_Poaceae_BEP clade_Ehrhartoideae_Oryzeae_Oryza_Oryza sativa_Oryza sativa Japonica Group
TRINITY_DN28625_c0_g1_i1	-6.37456	6.32683e-10	No Blast Hit
TRINITY_DN63090_c0_g1_i1	-6.36715	2.3541e-10	No Blast Hit
TRINITY_DN29382_c0_g1_i1	-6.36659	5.52998e-10	No Blast Hit
TRINITY_DN46685_c0_g2_i1	-6.36519	6.42736e-110	1233	>BAK04546 predicted protein [Hordeum vulgare subsp. vulgare].	494	74.3	358	5.5e-117	430.3	Eukaryota_Viridiplantae_Streptophyta_Streptophytina_Embryophyta_Tracheophyta_Euphyllophyta_Spermatophyta_Magnoliophyta_Mesangiospermae_Liliopsida_Petrosaviidae_commelinids_Poales_Poaceae_BEP clade_Pooideae_Triticeae_Hordeum_Hordeum vulgare_Hordeum vulgare subsp. vulgare
TRINITY_DN22483_c0_g1_i1	-6.36347	3.00029e-10	No Blast Hit
TRINITY_DN35338_c1_g1_i1	-6.36191	1.94551e-20	No Blast Hit
TRINITY_DN35710_c0_g1_i1	-6.35143	1.42325e-23	No Blast Hit
TRINITY_DN32617_c0_g1_i1	-6.35083	6.62148e-10	417	>XP_020161467 NAC domain-containing protein 48-like [Aegilops tauschii subsp. tauschii].	335	48.6	142	6.4e-25	122.9	Eukaryota_Viridiplantae_Streptophyta_Streptophytina_Embryophyta_Tracheophyta_Euphyllophyta_Spermatophyta_Magnoliophyta_Mesangiospermae_Liliopsida_Petrosaviidae_commelinids_Poales_Poaceae_BEP clade_Pooideae_Triticeae_Aegilops_Aegilops tauschii_Aegilops tauschii subsp. tauschii
TRINITY_DN24809_c0_g1_i1	-6.34521	3.54204e-10	No Blast Hit
TRINITY_DN23175_c0_g1_i2	-6.34435	5.1325e-10	No Blast Hit
TRINITY_DN26924_c0_g1_i1	-6.33809	7.08158e-12	No Blast Hit
TRINITY_DN61012_c0_g1_i1	-6.3367	5.50571e-08	No Blast Hit
TRINITY_DN29701_c0_g1_i1	-6.33638	3.63108e-10	No Blast Hit
TRINITY_DN13787_c0_g1_i1	-6.32408	7.22368e-10	No Blast Hit
TRINITY_DN70016_c0_g1_i1	-6.32298	5.70247e-10	No Blast Hit
TRINITY_DN24174_c0_g1_i3	-6.32288	3.91087e-10	286	>XP_020176041 uncharacterized protein LOC109761634 [Aegilops tauschii subsp. tauschii].	406	69.3	75	2.2e-21	110.5	Eukaryota_Viridiplantae_Streptophyta_Streptophytina_Embryophyta_Tracheophyta_Euphyllophyta_Spermatophyta_Magnoliophyta_Mesangiospermae_Liliopsida_Petrosaviidae_commelinids_Poales_Poaceae_BEP clade_Pooideae_Triticeae_Aegilops_Aegilops tauschii_Aegilops tauschii subsp. tauschii
TRINITY_DN40993_c2_g1_i1	-6.32087	4.60588e-10	No Blast Hit
TRINITY_DN41792_c1_g1_i1	-6.31922	7.08098e-11	480	>EMS53116 Bifunctional dihydroflavonol 4-reductase/flavanone 4-reductase [Triticum urartu].	370	90.7	54	6.4e-21	109.8	Eukaryota_Viridiplantae_Streptophyta_Streptophytina_Embryophyta_Tracheophyta_Euphyllophyta_Spermatophyta_Magnoliophyta_Mesangiospermae_Liliopsida_Petrosaviidae_commelinids_Poales_Poaceae_BEP clade_Pooideae_Triticeae_Triticum_Triticum urartu
TRINITY_DN5265_c0_g1_i1	-6.3187	5.74931e-10	No Blast Hit
TRINITY_DN46681_c0_g1_i1	-6.31574	6.46113e-12	289	>XP_015625074 PREDICTED: uncharacterized protein LOC4329603 [Oryza sativa Japonica Group].	493	38.9	108	9.9e-09	68.6	Eukaryota_Viridiplantae_Streptophyta_Streptophytina_Embryophyta_Tracheophyta_Euphyllophyta_Spermatophyta_Magnoliophyta_Mesangiospermae_Liliopsida_Petrosaviidae_commelinids_Poales_Poaceae_BEP clade_Ehrhartoideae_Oryzeae_Oryza_Oryza sativa_Oryza sativa Japonica Group
TRINITY_DN7513_c0_g1_i1	-6.31202	3.78131e-10	No Blast Hit
TRINITY_DN33407_c0_g1_i1	-6.30942	4.01218e-10	610	>EAZ10607 hypothetical protein OsJ_00438 [Oryza sativa Japonica Group].	190	39.8	181	5.7e-14	87	Eukaryota_Viridiplantae_Streptophyta_Streptophytina_Embryophyta_Tracheophyta_Euphyllophyta_Spermatophyta_Magnoliophyta_Mesangiospermae_Liliopsida_Petrosaviidae_commelinids_Poales_Poaceae_BEP clade_Ehrhartoideae_Oryzeae_Oryza_Oryza sativa_Oryza sativa Japonica Group
TRINITY_DN44323_c1_g1_i1	-6.30776	3.14787e-19	No Blast Hit
TRINITY_DN9765_c0_g1_i1	-6.30712	7.40451e-10	No Blast Hit
TRINITY_DN61524_c0_g1_i1	-6.30675	2.77329e-17	No Blast Hit
TRINITY_DN26623_c0_g1_i1	-6.3054	1.45416e-09	No Blast Hit
TRINITY_DN35819_c0_g1_i1	-6.30151	1.35315e-15	503	>XP_020175884 endoribonuclease Dicer homolog 3b-like [Aegilops tauschii subsp. tauschii].	1628	86.8	167	1.5e-73	284.6	Eukaryota_Viridiplantae_Streptophyta_Streptophytina_Embryophyta_Tracheophyta_Euphyllophyta_Spermatophyta_Magnoliophyta_Mesangiospermae_Liliopsida_Petrosaviidae_commelinids_Poales_Poaceae_BEP clade_Pooideae_Triticeae_Aegilops_Aegilops tauschii_Aegilops tauschii subsp. tauschii
TRINITY_DN34301_c0_g1_i2	-6.29581	2.174e-12	379	>XP_020168938 U-box domain-containing protein 52-like [Aegilops tauschii subsp. tauschii].	818	76	125	1.6e-43	184.5	Eukaryota_Viridiplantae_Streptophyta_Streptophytina_Embryophyta_Tracheophyta_Euphyllophyta_Spermatophyta_Magnoliophyta_Mesangiospermae_Liliopsida_Petrosaviidae_commelinids_Poales_Poaceae_BEP clade_Pooideae_Triticeae_Aegilops_Aegilops tauschii_Aegilops tauschii subsp. tauschii
TRINITY_DN45679_c1_g2_i3	-6.29563	5.14572e-09	1427	>XP_020154214 sarcoplasmic reticulum histidine-rich calcium-binding protein-like [Aegilops tauschii subsp. tauschii].	271	76.9	281	7.8e-30	141	Eukaryota_Viridiplantae_Streptophyta_Streptophytina_Embryophyta_Tracheophyta_Euphyllophyta_Spermatophyta_Magnoliophyta_Mesangiospermae_Liliopsida_Petrosaviidae_commelinids_Poales_Poaceae_BEP clade_Pooideae_Triticeae_Aegilops_Aegilops tauschii_Aegilops tauschii subsp. tauschii
TRINITY_DN63632_c0_g1_i1	-6.29184	5.77204e-10	No Blast Hit
TRINITY_DN445_c0_g1_i1	-6.29108	9.87198e-10	No Blast Hit
TRINITY_DN45900_c1_g1_i2	-6.28765	1.65549e-27	No Blast Hit
TRINITY_DN48364_c0_g1_i1	-6.28662	4.81833e-10	No Blast Hit
TRINITY_DN45007_c0_g1_i5	-6.28483	3.557e-28	943	>BAK07950 predicted protein [Hordeum vulgare subsp. vulgare].	207	60.8	217	1.1e-48	203	Eukaryota_Viridiplantae_Streptophyta_Streptophytina_Embryophyta_Tracheophyta_Euphyllophyta_Spermatophyta_Magnoliophyta_Mesangiospermae_Liliopsida_Petrosaviidae_commelinids_Poales_Poaceae_BEP clade_Pooideae_Triticeae_Hordeum_Hordeum vulgare_Hordeum vulgare subsp. vulgare
TRINITY_DN30249_c0_g1_i2	-6.28413	2.87608e-29	No Blast Hit
TRINITY_DN15466_c0_g1_i1	-6.2819	5.28894e-10	No Blast Hit
TRINITY_DN61048_c0_g1_i1	-6.2816	2.3056e-11	453	>XP_014755689 PREDICTED: uncharacterized protein LOC100843672 isoform X2 [Brachypodium distachyon].	1072	28.7	209	1.6e-08	68.6	Eukaryota_Viridiplantae_Streptophyta_Streptophytina_Embryophyta_Tracheophyta_Euphyllophyta_Spermatophyta_Magnoliophyta_Mesangiospermae_Liliopsida_Petrosaviidae_commelinids_Poales_Poaceae_BEP clade_Pooideae_Brachypodieae_Brachypodium_Brachypodium distachyon
TRINITY_DN56813_c0_g1_i1	-6.27125	8.23576e-10	561	>AAK38083 putative cytochrome P450 [Lolium rigidum].	510	93.5	93	1.1e-43	185.7	Eukaryota_Viridiplantae_Streptophyta_Streptophytina_Embryophyta_Tracheophyta_Euphyllophyta_Spermatophyta_Magnoliophyta_Mesangiospermae_Liliopsida_Petrosaviidae_commelinids_Poales_Poaceae_BEP clade_Pooideae_Poeae_Loliinae_Lolium_Lolium rigidum
TRINITY_DN42772_c0_g1_i4	-6.26921	2.06718e-50	1037	>XP_020177527 germin-like protein 1-3 [Aegilops tauschii subsp. tauschii].	225	87.7	219	4.4e-107	397.1	Eukaryota_Viridiplantae_Streptophyta_Streptophytina_Embryophyta_Tracheophyta_Euphyllophyta_Spermatophyta_Magnoliophyta_Mesangiospermae_Liliopsida_Petrosaviidae_commelinids_Poales_Poaceae_BEP clade_Pooideae_Triticeae_Aegilops_Aegilops tauschii_Aegilops tauschii subsp. tauschii
TRINITY_DN30111_c0_g1_i1	-6.26501	8.64802e-10	No Blast Hit
TRINITY_DN44165_c0_g1_i3	-6.26491	3.19346e-27	1703	>XP_020153372 monocopper oxidase-like protein SKS1 [Aegilops tauschii subsp. tauschii].	543	84.8	448	5.5e-224	786.2	Eukaryota_Viridiplantae_Streptophyta_Streptophytina_Embryophyta_Tracheophyta_Euphyllophyta_Spermatophyta_Magnoliophyta_Mesangiospermae_Liliopsida_Petrosaviidae_commelinids_Poales_Poaceae_BEP clade_Pooideae_Triticeae_Aegilops_Aegilops tauschii_Aegilops tauschii subsp. tauschii
TRINITY_DN33998_c0_g1_i2	-6.26306	1.47733e-09	520	>XP_020177849 transcription factor TDR-like [Aegilops tauschii subsp. tauschii].	554	61.3	204	3e-48	200.7	Eukaryota_Viridiplantae_Streptophyta_Streptophytina_Embryophyta_Tracheophyta_Euphyllophyta_Spermatophyta_Magnoliophyta_Mesangiospermae_Liliopsida_Petrosaviidae_commelinids_Poales_Poaceae_BEP clade_Pooideae_Triticeae_Aegilops_Aegilops tauschii_Aegilops tauschii subsp. tauschii
TRINITY_DN47636_c0_g1_i1	-6.25975	1.31937e-72	2714	>BAJ99853 predicted protein, partial [Hordeum vulgare subsp. vulgare].	826	85.9	787	0	1327.8	Eukaryota_Viridiplantae_Streptophyta_Streptophytina_Embryophyta_Tracheophyta_Euphyllophyta_Spermatophyta_Magnoliophyta_Mesangiospermae_Liliopsida_Petrosaviidae_commelinids_Poales_Poaceae_BEP clade_Pooideae_Triticeae_Hordeum_Hordeum vulgare_Hordeum vulgare subsp. vulgare
TRINITY_DN27471_c0_g1_i1	-6.25927	1.30373e-14	No Blast Hit
TRINITY_DN66370_c0_g1_i1	-6.25903	7.01669e-10	813	>XP_020184489 uncharacterized protein LOC109770186 [Aegilops tauschii subsp. tauschii].	388	77.4	234	2.7e-104	387.5	Eukaryota_Viridiplantae_Streptophyta_Streptophytina_Embryophyta_Tracheophyta_Euphyllophyta_Spermatophyta_Magnoliophyta_Mesangiospermae_Liliopsida_Petrosaviidae_commelinids_Poales_Poaceae_BEP clade_Pooideae_Triticeae_Aegilops_Aegilops tauschii_Aegilops tauschii subsp. tauschii
TRINITY_DN63318_c0_g1_i1	-6.25846	6.82488e-10	No Blast Hit
TRINITY_DN38243_c0_g1_i1	-6.25201	1.39991e-17	1010	>KQK02811 hypothetical protein BRADI_2g03853 [Brachypodium distachyon].	1024	58.6	174	2.3e-44	188.7	Eukaryota_Viridiplantae_Streptophyta_Streptophytina_Embryophyta_Tracheophyta_Euphyllophyta_Spermatophyta_Magnoliophyta_Mesangiospermae_Liliopsida_Petrosaviidae_commelinids_Poales_Poaceae_BEP clade_Pooideae_Brachypodieae_Brachypodium_Brachypodium distachyon
TRINITY_DN52411_c0_g1_i1	-6.24258	9.19798e-10	No Blast Hit
TRINITY_DN3369_c0_g1_i1	-6.23925	1.71913e-09	No Blast Hit
TRINITY_DN5111_c0_g1_i1	-6.23584	1.09915e-09	No Blast Hit
TRINITY_DN29286_c0_g1_i1	-6.23552	8.98797e-25	534	>EMS45794 hypothetical protein TRIUR3_03651 [Triticum urartu].	300	49.2	189	2.2e-17	98.2	Eukaryota_Viridiplantae_Streptophyta_Streptophytina_Embryophyta_Tracheophyta_Euphyllophyta_Spermatophyta_Magnoliophyta_Mesangiospermae_Liliopsida_Petrosaviidae_commelinids_Poales_Poaceae_BEP clade_Pooideae_Triticeae_Triticum_Triticum urartu
TRINITY_DN30798_c0_g1_i1	-6.23494	2.84955e-09	327	>XP_010240013 PREDICTED: uncharacterized protein LOC100830797 [Brachypodium distachyon].	120	69.7	89	1.7e-17	97.8	Eukaryota_Viridiplantae_Streptophyta_Streptophytina_Embryophyta_Tracheophyta_Euphyllophyta_Spermatophyta_Magnoliophyta_Mesangiospermae_Liliopsida_Petrosaviidae_commelinids_Poales_Poaceae_BEP clade_Pooideae_Brachypodieae_Brachypodium_Brachypodium distachyon
TRINITY_DN44433_c1_g2_i1	-6.23381	1.40294e-08	No Blast Hit
TRINITY_DN37986_c0_g1_i2	-6.23284	4.17314e-39	No Blast Hit
TRINITY_DN69682_c0_g1_i1	-6.23056	1.22777e-09	No Blast Hit
TRINITY_DN14664_c0_g1_i1	-6.22426	9.23783e-10	No Blast Hit
TRINITY_DN48153_c0_g1_i1	-6.2228	1.0249e-09	No Blast Hit
TRINITY_DN10927_c0_g1_i1	-6.22133	9.03758e-10	No Blast Hit
TRINITY_DN39802_c0_g1_i2	-6.21704	7.89612e-14	No Blast Hit
TRINITY_DN35672_c0_g1_i1	-6.21395	1.45046e-09	No Blast Hit
TRINITY_DN11013_c0_g1_i1	-6.21194	1.48476e-09	No Blast Hit
TRINITY_DN20146_c0_g1_i1	-6.20921	2.49404e-19	No Blast Hit
TRINITY_DN37154_c0_g1_i2	-6.20806	5.4206e-44	366	>XP_020172695 uncharacterized protein LOC109758258 [Aegilops tauschii subsp. tauschii].	704	81.1	95	6.8e-31	142.5	Eukaryota_Viridiplantae_Streptophyta_Streptophytina_Embryophyta_Tracheophyta_Euphyllophyta_Spermatophyta_Magnoliophyta_Mesangiospermae_Liliopsida_Petrosaviidae_commelinids_Poales_Poaceae_BEP clade_Pooideae_Triticeae_Aegilops_Aegilops tauschii_Aegilops tauschii subsp. tauschii
TRINITY_DN66169_c0_g1_i1	-6.19893	1.11503e-09	No Blast Hit
TRINITY_DN45854_c0_g1_i1	-6.18779	2.33185e-09	487	>BAK04000 predicted protein [Hordeum vulgare subsp. vulgare].	404	83.5	164	2.2e-69	270.8	Eukaryota_Viridiplantae_Streptophyta_Streptophytina_Embryophyta_Tracheophyta_Euphyllophyta_Spermatophyta_Magnoliophyta_Mesangiospermae_Liliopsida_Petrosaviidae_commelinids_Poales_Poaceae_BEP clade_Pooideae_Triticeae_Hordeum_Hordeum vulgare_Hordeum vulgare subsp. vulgare
TRINITY_DN65680_c0_g1_i1	-6.18012	1.53745e-09	No Blast Hit
TRINITY_DN14029_c0_g1_i1	-6.17788	1.60728e-13	562	>EMS50955 Ent-kaurene synthase-like 3 [Triticum urartu].	504	66.3	181	2.3e-54	221.1	Eukaryota_Viridiplantae_Streptophyta_Streptophytina_Embryophyta_Tracheophyta_Euphyllophyta_Spermatophyta_Magnoliophyta_Mesangiospermae_Liliopsida_Petrosaviidae_commelinids_Poales_Poaceae_BEP clade_Pooideae_Triticeae_Triticum_Triticum urartu
TRINITY_DN62891_c0_g1_i1	-6.17756	1.64619e-09	No Blast Hit
TRINITY_DN20171_c0_g1_i1	-6.16424	1.53484e-09	309	>XP_020196149 ubiquitin carboxyl-terminal hydrolase 1-like [Aegilops tauschii subsp. tauschii].	1204	65.9	88	1.2e-20	108.2	Eukaryota_Viridiplantae_Streptophyta_Streptophytina_Embryophyta_Tracheophyta_Euphyllophyta_Spermatophyta_Magnoliophyta_Mesangiospermae_Liliopsida_Petrosaviidae_commelinids_Poales_Poaceae_BEP clade_Pooideae_Triticeae_Aegilops_Aegilops tauschii_Aegilops tauschii subsp. tauschii
TRINITY_DN49829_c0_g1_i1	-6.15964	1.49683e-09	No Blast Hit
TRINITY_DN27110_c0_g1_i1	-6.15891	2.03613e-11	No Blast Hit
TRINITY_DN70805_c0_g1_i1	-6.14149	2.52379e-09	No Blast Hit
TRINITY_DN28362_c0_g1_i1	-6.13525	8.80895e-19	No Blast Hit
TRINITY_DN1709_c0_g1_i1	-6.1338	3.70351e-09	No Blast Hit
TRINITY_DN29487_c0_g1_i1	-6.12923	2.79256e-09	362	>XP_003566141 PREDICTED: L-type lectin-domain containing receptor kinase S.6 [Brachypodium distachyon].	666	79.2	120	1.3e-45	191.4	Eukaryota_Viridiplantae_Streptophyta_Streptophytina_Embryophyta_Tracheophyta_Euphyllophyta_Spermatophyta_Magnoliophyta_Mesangiospermae_Liliopsida_Petrosaviidae_commelinids_Poales_Poaceae_BEP clade_Pooideae_Brachypodieae_Brachypodium_Brachypodium distachyon
TRINITY_DN41424_c0_g1_i3	-6.12756	4.87739e-09	1488	>XP_020403101 uncharacterized protein LOC100272822 isoform X1 [Zea mays].	260	41.1	124	1.2e-12	84	Eukaryota_Viridiplantae_Streptophyta_Streptophytina_Embryophyta_Tracheophyta_Euphyllophyta_Spermatophyta_Magnoliophyta_Mesangiospermae_Liliopsida_Petrosaviidae_commelinids_Poales_Poaceae_PACMAD clade_Panicoideae_Andropogoneae_Zea_Zea mays
TRINITY_DN915_c0_g1_i1	-6.12464	2.26121e-09	No Blast Hit
TRINITY_DN41496_c0_g1_i1	-6.12251	5.66718e-11	No Blast Hit
TRINITY_DN25312_c0_g1_i1	-6.12065	6.92683e-11	No Blast Hit
TRINITY_DN48255_c0_g1_i1	-6.12012	3.62694e-09	No Blast Hit
TRINITY_DN8510_c0_g1_i1	-6.11924	2.10408e-09	No Blast Hit
TRINITY_DN66688_c0_g1_i1	-6.11844	2.78095e-09	No Blast Hit
TRINITY_DN38603_c0_g1_i1	-6.11409	2.41233e-18	1026	>CDJ26325 unnamed protein product [Triticum aestivum].	531	91.2	216	2.4e-110	407.9	Eukaryota_Viridiplantae_Streptophyta_Streptophytina_Embryophyta_Tracheophyta_Euphyllophyta_Spermatophyta_Magnoliophyta_Mesangiospermae_Liliopsida_Petrosaviidae_commelinids_Poales_Poaceae_BEP clade_Pooideae_Triticeae_Triticum_Triticum aestivum
TRINITY_DN7054_c0_g1_i1	-6.10562	4.22691e-09	No Blast Hit
TRINITY_DN45878_c0_g2_i1	-6.1035	3.36569e-26	No Blast Hit
TRINITY_DN27442_c0_g1_i2	-6.09793	3.70236e-11	No Blast Hit
TRINITY_DN45126_c0_g1_i1	-6.09646	1.90582e-37	1431	>EAY80362 hypothetical protein OsI_35535 [Oryza sativa Indica Group].	367	50.8	362	3.5e-107	397.9	Eukaryota_Viridiplantae_Streptophyta_Streptophytina_Embryophyta_Tracheophyta_Euphyllophyta_Spermatophyta_Magnoliophyta_Mesangiospermae_Liliopsida_Petrosaviidae_commelinids_Poales_Poaceae_BEP clade_Ehrhartoideae_Oryzeae_Oryza_Oryza sativa_Oryza sativa Indica Group
TRINITY_DN39985_c0_g1_i4	-6.08141	9.57777e-25	867	>XP_020155159 receptor kinase-like protein Xa21 [Aegilops tauschii subsp. tauschii].	271	77.3	150	1.8e-58	235.3	Eukaryota_Viridiplantae_Streptophyta_Streptophytina_Embryophyta_Tracheophyta_Euphyllophyta_Spermatophyta_Magnoliophyta_Mesangiospermae_Liliopsida_Petrosaviidae_commelinids_Poales_Poaceae_BEP clade_Pooideae_Triticeae_Aegilops_Aegilops tauschii_Aegilops tauschii subsp. tauschii
TRINITY_DN25513_c0_g1_i1	-6.08073	7.04832e-09	No Blast Hit
TRINITY_DN27373_c0_g1_i1	-6.07948	3.47862e-09	No Blast Hit
TRINITY_DN39240_c0_g1_i6	-6.07134	3.49214e-21	530	>XP_020183311 protein SPEAR2 [Aegilops tauschii subsp. tauschii].	374	74.6	173	3.6e-65	256.9	Eukaryota_Viridiplantae_Streptophyta_Streptophytina_Embryophyta_Tracheophyta_Euphyllophyta_Spermatophyta_Magnoliophyta_Mesangiospermae_Liliopsida_Petrosaviidae_commelinids_Poales_Poaceae_BEP clade_Pooideae_Triticeae_Aegilops_Aegilops tauschii_Aegilops tauschii subsp. tauschii
TRINITY_DN14768_c0_g1_i1	-6.06433	3.3902e-09	No Blast Hit
TRINITY_DN72127_c0_g1_i1	-6.06426	3.44636e-09	No Blast Hit
TRINITY_DN40329_c0_g1_i1	-6.06402	1.40373e-30	No Blast Hit
TRINITY_DN47286_c1_g1_i1	-6.05599	3.75241e-09	No Blast Hit
TRINITY_DN66269_c0_g1_i1	-6.05499	3.94709e-09	No Blast Hit
TRINITY_DN66024_c0_g1_i1	-6.05217	3.74027e-09	No Blast Hit
TRINITY_DN43432_c0_g1_i7	-6.04937	1.54169e-32	1056	>BAK06269 predicted protein [Hordeum vulgare subsp. vulgare].	558	85.5	255	4.5e-83	317.4	Eukaryota_Viridiplantae_Streptophyta_Streptophytina_Embryophyta_Tracheophyta_Euphyllophyta_Spermatophyta_Magnoliophyta_Mesangiospermae_Liliopsida_Petrosaviidae_commelinids_Poales_Poaceae_BEP clade_Pooideae_Triticeae_Hordeum_Hordeum vulgare_Hordeum vulgare subsp. vulgare
TRINITY_DN40329_c1_g1_i1	-6.04717	4.15527e-09	No Blast Hit
TRINITY_DN42119_c1_g1_i1	-6.04354	1.96047e-16	No Blast Hit
TRINITY_DN11756_c0_g1_i1	-6.03436	4.33232e-09	385	>XP_003559610 PREDICTED: protein transport protein sec31-like [Brachypodium distachyon].	228	68.9	45	3.4e-09	70.5	Eukaryota_Viridiplantae_Streptophyta_Streptophytina_Embryophyta_Tracheophyta_Euphyllophyta_Spermatophyta_Magnoliophyta_Mesangiospermae_Liliopsida_Petrosaviidae_commelinids_Poales_Poaceae_BEP clade_Pooideae_Brachypodieae_Brachypodium_Brachypodium distachyon
TRINITY_DN26475_c0_g1_i1	-6.0337	1.3277e-08	No Blast Hit
TRINITY_DN61411_c0_g1_i1	-6.03306	4.54981e-09	No Blast Hit
TRINITY_DN43432_c0_g1_i9	-6.03228	1.33803e-38	831	>BAK06269 predicted protein [Hordeum vulgare subsp. vulgare].	558	75.5	282	4.6e-75	290.4	Eukaryota_Viridiplantae_Streptophyta_Streptophytina_Embryophyta_Tracheophyta_Euphyllophyta_Spermatophyta_Magnoliophyta_Mesangiospermae_Liliopsida_Petrosaviidae_commelinids_Poales_Poaceae_BEP clade_Pooideae_Triticeae_Hordeum_Hordeum vulgare_Hordeum vulgare subsp. vulgare
TRINITY_DN9636_c0_g1_i1	-6.03182	5.18476e-09	301	>XP_015696247 PREDICTED: tankyrase-2-like isoform X2 [Oryza brachyantha].	470	52.5	101	9.9e-20	105.1	Eukaryota_Viridiplantae_Streptophyta_Streptophytina_Embryophyta_Tracheophyta_Euphyllophyta_Spermatophyta_Magnoliophyta_Mesangiospermae_Liliopsida_Petrosaviidae_commelinids_Poales_Poaceae_BEP clade_Ehrhartoideae_Oryzeae_Oryza_Oryza brachyantha
TRINITY_DN17786_c0_g1_i1	-6.0258	4.63416e-09	No Blast Hit
TRINITY_DN63581_c0_g1_i1	-6.02547	8.23968e-09	No Blast Hit
TRINITY_DN53683_c0_g1_i1	-6.01548	5.55474e-09	No Blast Hit
TRINITY_DN19156_c0_g1_i1	-6.00739	9.52417e-09	No Blast Hit
TRINITY_DN52420_c0_g1_i1	-6.00476	6.64486e-09	No Blast Hit
TRINITY_DN47091_c1_g1_i2	-5.99819	1.09802e-33	2465	>BAJ86515 predicted protein, partial [Hordeum vulgare subsp. vulgare].	393	79.8	392	1.5e-174	622.5	Eukaryota_Viridiplantae_Streptophyta_Streptophytina_Embryophyta_Tracheophyta_Euphyllophyta_Spermatophyta_Magnoliophyta_Mesangiospermae_Liliopsida_Petrosaviidae_commelinids_Poales_Poaceae_BEP clade_Pooideae_Triticeae_Hordeum_Hordeum vulgare_Hordeum vulgare subsp. vulgare
TRINITY_DN39647_c1_g1_i1	-5.99127	8.91998e-15	557	>BAK08310 predicted protein [Hordeum vulgare subsp. vulgare].	622	74.7	170	4.2e-56	226.9	Eukaryota_Viridiplantae_Streptophyta_Streptophytina_Embryophyta_Tracheophyta_Euphyllophyta_Spermatophyta_Magnoliophyta_Mesangiospermae_Liliopsida_Petrosaviidae_commelinids_Poales_Poaceae_BEP clade_Pooideae_Triticeae_Hordeum_Hordeum vulgare_Hordeum vulgare subsp. vulgare
TRINITY_DN59765_c0_g1_i1	-5.99101	6.74185e-09	491	>KQK16330 hypothetical protein BRADI_1g28260 [Brachypodium distachyon].	941	77.3	119	1.7e-48	201.4	Eukaryota_Viridiplantae_Streptophyta_Streptophytina_Embryophyta_Tracheophyta_Euphyllophyta_Spermatophyta_Magnoliophyta_Mesangiospermae_Liliopsida_Petrosaviidae_commelinids_Poales_Poaceae_BEP clade_Pooideae_Brachypodieae_Brachypodium_Brachypodium distachyon
TRINITY_DN28788_c0_g1_i1	-5.99043	1.02453e-10	No Blast Hit
TRINITY_DN32536_c0_g1_i2	-5.98991	1.59526e-16	561	>XP_020158718 uncharacterized protein LOC109744040 isoform X1 [Aegilops tauschii subsp. tauschii].	1218	53.1	256	1.2e-55	225.3	Eukaryota_Viridiplantae_Streptophyta_Streptophytina_Embryophyta_Tracheophyta_Euphyllophyta_Spermatophyta_Magnoliophyta_Mesangiospermae_Liliopsida_Petrosaviidae_commelinids_Poales_Poaceae_BEP clade_Pooideae_Triticeae_Aegilops_Aegilops tauschii_Aegilops tauschii subsp. tauschii
TRINITY_DN7235_c0_g1_i1	-5.98964	6.54184e-11	No Blast Hit
TRINITY_DN15025_c0_g1_i1	-5.98191	7.18793e-09	444	>CAH68023 OSIGBa0136O08-OSIGBa0153H12.1 [Oryza sativa Indica Group].	1171	36.4	118	1.5e-08	68.6	Eukaryota_Viridiplantae_Streptophyta_Streptophytina_Embryophyta_Tracheophyta_Euphyllophyta_Spermatophyta_Magnoliophyta_Mesangiospermae_Liliopsida_Petrosaviidae_commelinids_Poales_Poaceae_BEP clade_Ehrhartoideae_Oryzeae_Oryza_Oryza sativa_Oryza sativa Indica Group
TRINITY_DN17854_c0_g1_i1	-5.98171	7.40877e-09	No Blast Hit
TRINITY_DN51504_c0_g1_i1	-5.98119	9.21517e-09	No Blast Hit
TRINITY_DN40403_c0_g1_i3	-5.97957	1.02752e-34	1387	>XP_004968422 PREDICTED: probable serine incorporator [Setaria italica].	424	66	106	5.6e-33	151.4	Eukaryota_Viridiplantae_Streptophyta_Streptophytina_Embryophyta_Tracheophyta_Euphyllophyta_Spermatophyta_Magnoliophyta_Mesangiospermae_Liliopsida_Petrosaviidae_commelinids_Poales_Poaceae_PACMAD clade_Panicoideae_Paniceae_Setaria_Setaria italica
TRINITY_DN13134_c0_g1_i1	-5.9786	7.40877e-09	No Blast Hit
TRINITY_DN1257_c0_g1_i1	-5.97604	8.66465e-09	No Blast Hit
TRINITY_DN8389_c0_g1_i1	-5.97556	6.84991e-09	No Blast Hit
TRINITY_DN11459_c0_g1_i1	-5.96837	1.12771e-08	440	>XP_020185040 F-box protein At3g56470-like [Aegilops tauschii subsp. tauschii].	374	64.8	145	2.3e-41	177.6	Eukaryota_Viridiplantae_Streptophyta_Streptophytina_Embryophyta_Tracheophyta_Euphyllophyta_Spermatophyta_Magnoliophyta_Mesangiospermae_Liliopsida_Petrosaviidae_commelinids_Poales_Poaceae_BEP clade_Pooideae_Triticeae_Aegilops_Aegilops tauschii_Aegilops tauschii subsp. tauschii
TRINITY_DN46893_c0_g1_i2	-5.96801	1.11551e-104	1690	>XP_020161259 calreticulin-like [Aegilops tauschii subsp. tauschii].	428	89.6	364	8.9e-150	539.7	Eukaryota_Viridiplantae_Streptophyta_Streptophytina_Embryophyta_Tracheophyta_Euphyllophyta_Spermatophyta_Magnoliophyta_Mesangiospermae_Liliopsida_Petrosaviidae_commelinids_Poales_Poaceae_BEP clade_Pooideae_Triticeae_Aegilops_Aegilops tauschii_Aegilops tauschii subsp. tauschii
TRINITY_DN6430_c0_g1_i1	-5.96756	7.97318e-09	No Blast Hit
TRINITY_DN9019_c0_g1_i1	-5.96657	1.09365e-08	345	>XP_020174267 probable beta-D-xylosidase 2 [Aegilops tauschii subsp. tauschii].	787	98.2	114	5e-60	239.2	Eukaryota_Viridiplantae_Streptophyta_Streptophytina_Embryophyta_Tracheophyta_Euphyllophyta_Spermatophyta_Magnoliophyta_Mesangiospermae_Liliopsida_Petrosaviidae_commelinids_Poales_Poaceae_BEP clade_Pooideae_Triticeae_Aegilops_Aegilops tauschii_Aegilops tauschii subsp. tauschii
TRINITY_DN33608_c0_g1_i1	-5.96508	1.65609e-19	609	>XP_020152924 probable aspartic protease At2g35615 [Aegilops tauschii subsp. tauschii].	543	59	156	7.1e-49	203	Eukaryota_Viridiplantae_Streptophyta_Streptophytina_Embryophyta_Tracheophyta_Euphyllophyta_Spermatophyta_Magnoliophyta_Mesangiospermae_Liliopsida_Petrosaviidae_commelinids_Poales_Poaceae_BEP clade_Pooideae_Triticeae_Aegilops_Aegilops tauschii_Aegilops tauschii subsp. tauschii
TRINITY_DN58822_c0_g1_i1	-5.96248	8.58641e-09	No Blast Hit
TRINITY_DN21913_c0_g1_i1	-5.96141	1.51668e-10	700	>XP_020164012 uncharacterized protein LOC109749463, partial [Aegilops tauschii subsp. tauschii].	177	43.5	115	4.8e-17	97.4	Eukaryota_Viridiplantae_Streptophyta_Streptophytina_Embryophyta_Tracheophyta_Euphyllophyta_Spermatophyta_Magnoliophyta_Mesangiospermae_Liliopsida_Petrosaviidae_commelinids_Poales_Poaceae_BEP clade_Pooideae_Triticeae_Aegilops_Aegilops tauschii_Aegilops tauschii subsp. tauschii
TRINITY_DN28332_c0_g1_i1	-5.95883	9.34195e-09	No Blast Hit
TRINITY_DN33126_c0_g1_i1	-5.95753	8.61777e-09	No Blast Hit
TRINITY_DN14153_c0_g1_i1	-5.95708	8.02341e-09	No Blast Hit
TRINITY_DN70471_c0_g1_i1	-5.95457	1.00685e-08	696	>XP_020183021 uncharacterized protein LOC109768689 [Aegilops tauschii subsp. tauschii].	291	48	198	1.1e-40	176	Eukaryota_Viridiplantae_Streptophyta_Streptophytina_Embryophyta_Tracheophyta_Euphyllophyta_Spermatophyta_Magnoliophyta_Mesangiospermae_Liliopsida_Petrosaviidae_commelinids_Poales_Poaceae_BEP clade_Pooideae_Triticeae_Aegilops_Aegilops tauschii_Aegilops tauschii subsp. tauschii
TRINITY_DN57204_c0_g1_i1	-5.95354	1.19477e-08	No Blast Hit
TRINITY_DN4144_c0_g1_i1	-5.95287	1.07016e-08	No Blast Hit
TRINITY_DN34304_c0_g1_i3	-5.94884	1.16195e-10	No Blast Hit
TRINITY_DN25171_c0_g1_i1	-5.94232	1.26211e-08	No Blast Hit
TRINITY_DN41941_c0_g2_i9	-5.94201	1.55584e-44	No Blast Hit
TRINITY_DN25145_c0_g1_i1	-5.94114	8.82284e-09	No Blast Hit
TRINITY_DN45878_c0_g3_i2	-5.93634	8.00261e-61	No Blast Hit
TRINITY_DN8519_c0_g1_i1	-5.93616	4.19912e-08	369	>XP_002464840 homeobox-leucine zipper protein HOX15 [Sorghum bicolor].	254	72.1	68	1.2e-14	88.6	Eukaryota_Viridiplantae_Streptophyta_Streptophytina_Embryophyta_Tracheophyta_Euphyllophyta_Spermatophyta_Magnoliophyta_Mesangiospermae_Liliopsida_Petrosaviidae_commelinids_Poales_Poaceae_PACMAD clade_Panicoideae_Andropogoneae_Sorghum_Sorghum bicolor
TRINITY_DN49285_c0_g1_i1	-5.93607	3.26814e-08	394	>CDM81173 unnamed protein product [Triticum aestivum].	352	48.1	135	1.5e-20	108.2	Eukaryota_Viridiplantae_Streptophyta_Streptophytina_Embryophyta_Tracheophyta_Euphyllophyta_Spermatophyta_Magnoliophyta_Mesangiospermae_Liliopsida_Petrosaviidae_commelinids_Poales_Poaceae_BEP clade_Pooideae_Triticeae_Triticum_Triticum aestivum
TRINITY_DN70422_c0_g1_i1	-5.91929	1.13517e-08	No Blast Hit
TRINITY_DN2341_c0_g1_i1	-5.90705	1.69023e-08	487	>AAX96121 retrotransposon protein, putative, unclassified [Oryza sativa Japonica Group].	1556	48.8	86	6.9e-15	89.7	Eukaryota_Viridiplantae_Streptophyta_Streptophytina_Embryophyta_Tracheophyta_Euphyllophyta_Spermatophyta_Magnoliophyta_Mesangiospermae_Liliopsida_Petrosaviidae_commelinids_Poales_Poaceae_BEP clade_Ehrhartoideae_Oryzeae_Oryza_Oryza sativa_Oryza sativa Japonica Group
TRINITY_DN47091_c1_g2_i4	-5.9015	2.66351e-27	718	>BAJ86515 predicted protein, partial [Hordeum vulgare subsp. vulgare].	393	66.7	81	2.5e-21	111.7	Eukaryota_Viridiplantae_Streptophyta_Streptophytina_Embryophyta_Tracheophyta_Euphyllophyta_Spermatophyta_Magnoliophyta_Mesangiospermae_Liliopsida_Petrosaviidae_commelinids_Poales_Poaceae_BEP clade_Pooideae_Triticeae_Hordeum_Hordeum vulgare_Hordeum vulgare subsp. vulgare
TRINITY_DN35974_c0_g1_i2	-5.89961	3.83805e-12	991	>XP_020150127 putrescine hydroxycinnamoyltransferase 1-like [Aegilops tauschii subsp. tauschii].	436	60.5	256	3.6e-74	287.7	Eukaryota_Viridiplantae_Streptophyta_Streptophytina_Embryophyta_Tracheophyta_Euphyllophyta_Spermatophyta_Magnoliophyta_Mesangiospermae_Liliopsida_Petrosaviidae_commelinids_Poales_Poaceae_BEP clade_Pooideae_Triticeae_Aegilops_Aegilops tauschii_Aegilops tauschii subsp. tauschii
TRINITY_DN49417_c0_g1_i1	-5.89773	4.28815e-08	No Blast Hit
TRINITY_DN8971_c0_g1_i1	-5.89766	1.43295e-08	No Blast Hit
TRINITY_DN36040_c0_g1_i1	-5.89678	3.17018e-10	721	>XP_020187650 probable potassium transporter 13 [Aegilops tauschii subsp. tauschii].	760	87.1	232	3.6e-108	400.2	Eukaryota_Viridiplantae_Streptophyta_Streptophytina_Embryophyta_Tracheophyta_Euphyllophyta_Spermatophyta_Magnoliophyta_Mesangiospermae_Liliopsida_Petrosaviidae_commelinids_Poales_Poaceae_BEP clade_Pooideae_Triticeae_Aegilops_Aegilops tauschii_Aegilops tauschii subsp. tauschii
TRINITY_DN53370_c0_g1_i1	-5.89389	1.59411e-08	No Blast Hit
TRINITY_DN4896_c0_g1_i1	-5.89356	1.40121e-08	No Blast Hit
TRINITY_DN46079_c1_g1_i16	-5.89273	9.55156e-08	978	>BAK07457 predicted protein [Hordeum vulgare subsp. vulgare].	243	61.8	238	1.1e-70	276.2	Eukaryota_Viridiplantae_Streptophyta_Streptophytina_Embryophyta_Tracheophyta_Euphyllophyta_Spermatophyta_Magnoliophyta_Mesangiospermae_Liliopsida_Petrosaviidae_commelinids_Poales_Poaceae_BEP clade_Pooideae_Triticeae_Hordeum_Hordeum vulgare_Hordeum vulgare subsp. vulgare
TRINITY_DN28542_c0_g1_i1	-5.89082	3.34508e-13	No Blast Hit
TRINITY_DN18644_c0_g1_i1	-5.88831	1.45269e-08	No Blast Hit
TRINITY_DN39644_c0_g1_i3	-5.88806	9.26246e-50	747	>XP_020165713 probable beta-1,3-galactosyltransferase 8 [Aegilops tauschii subsp. tauschii].	401	87.2	227	1e-97	365.5	Eukaryota_Viridiplantae_Streptophyta_Streptophytina_Embryophyta_Tracheophyta_Euphyllophyta_Spermatophyta_Magnoliophyta_Mesangiospermae_Liliopsida_Petrosaviidae_commelinids_Poales_Poaceae_BEP clade_Pooideae_Triticeae_Aegilops_Aegilops tauschii_Aegilops tauschii subsp. tauschii
TRINITY_DN36177_c0_g1_i1	-5.88568	6.48501e-14	327	>XP_020148042 transcription factor MYB44-like [Aegilops tauschii subsp. tauschii].	233	72.9	107	2.5e-40	173.7	Eukaryota_Viridiplantae_Streptophyta_Streptophytina_Embryophyta_Tracheophyta_Euphyllophyta_Spermatophyta_Magnoliophyta_Mesangiospermae_Liliopsida_Petrosaviidae_commelinids_Poales_Poaceae_BEP clade_Pooideae_Triticeae_Aegilops_Aegilops tauschii_Aegilops tauschii subsp. tauschii
TRINITY_DN36865_c0_g1_i2	-5.8831	7.01916e-13	782	>BAJ88575 predicted protein [Hordeum vulgare subsp. vulgare].	579	73	178	1.4e-70	275.4	Eukaryota_Viridiplantae_Streptophyta_Streptophytina_Embryophyta_Tracheophyta_Euphyllophyta_Spermatophyta_Magnoliophyta_Mesangiospermae_Liliopsida_Petrosaviidae_commelinids_Poales_Poaceae_BEP clade_Pooideae_Triticeae_Hordeum_Hordeum vulgare_Hordeum vulgare subsp. vulgare
TRINITY_DN37213_c0_g1_i2	-5.88199	1.60336e-17	No Blast Hit
TRINITY_DN24584_c0_g1_i1	-5.88084	6.60167e-12	No Blast Hit
TRINITY_DN23936_c0_g1_i1	-5.87694	4.30211e-08	545	>KQK86740 hypothetical protein SETIT_039742mg, partial [Setaria italica].	277	58.6	70	2.5e-13	84.7	Eukaryota_Viridiplantae_Streptophyta_Streptophytina_Embryophyta_Tracheophyta_Euphyllophyta_Spermatophyta_Magnoliophyta_Mesangiospermae_Liliopsida_Petrosaviidae_commelinids_Poales_Poaceae_PACMAD clade_Panicoideae_Paniceae_Setaria_Setaria italica
TRINITY_DN28113_c1_g1_i2	-5.87152	3.17599e-08	No Blast Hit
TRINITY_DN57646_c0_g1_i1	-5.87046	1.94967e-08	No Blast Hit
TRINITY_DN47501_c0_g1_i5	-5.86763	1.32531e-07	1733	>XP_020157042 beta-galactosidase 7-like [Aegilops tauschii subsp. tauschii].	814	91.7	303	5e-172	613.6	Eukaryota_Viridiplantae_Streptophyta_Streptophytina_Embryophyta_Tracheophyta_Euphyllophyta_Spermatophyta_Magnoliophyta_Mesangiospermae_Liliopsida_Petrosaviidae_commelinids_Poales_Poaceae_BEP clade_Pooideae_Triticeae_Aegilops_Aegilops tauschii_Aegilops tauschii subsp. tauschii
TRINITY_DN5408_c0_g1_i1	-5.86545	1.91905e-08	261	>XP_020155920 serine carboxypeptidase-like 19 [Aegilops tauschii subsp. tauschii].	479	65.1	86	5.1e-28	132.5	Eukaryota_Viridiplantae_Streptophyta_Streptophytina_Embryophyta_Tracheophyta_Euphyllophyta_Spermatophyta_Magnoliophyta_Mesangiospermae_Liliopsida_Petrosaviidae_commelinids_Poales_Poaceae_BEP clade_Pooideae_Triticeae_Aegilops_Aegilops tauschii_Aegilops tauschii subsp. tauschii
TRINITY_DN9760_c0_g1_i1	-5.86484	2.02337e-08	No Blast Hit
TRINITY_DN44433_c1_g1_i1	-5.86322	5.91596e-09	No Blast Hit
TRINITY_DN22164_c0_g1_i1	-5.86249	1.35583e-25	No Blast Hit
TRINITY_DN25768_c0_g1_i1	-5.85956	2.71811e-08	No Blast Hit
TRINITY_DN9520_c0_g1_i1	-5.85893	3.12374e-08	No Blast Hit
TRINITY_DN48876_c0_g1_i1	-5.8568	3.07628e-16	296	>XP_002452447 receptor kinase-like protein Xa21 [Sorghum bicolor].	990	60.2	98	3.3e-28	133.3	Eukaryota_Viridiplantae_Streptophyta_Streptophytina_Embryophyta_Tracheophyta_Euphyllophyta_Spermatophyta_Magnoliophyta_Mesangiospermae_Liliopsida_Petrosaviidae_commelinids_Poales_Poaceae_PACMAD clade_Panicoideae_Andropogoneae_Sorghum_Sorghum bicolor
TRINITY_DN28486_c0_g1_i2	-5.85633	1.79323e-08	542	>OEL21744 hypothetical protein BAE44_0017239 [Dichanthelium oligosanthes].	2080	50	104	1.3e-14	89	Eukaryota_Viridiplantae_Streptophyta_Streptophytina_Embryophyta_Tracheophyta_Euphyllophyta_Spermatophyta_Magnoliophyta_Mesangiospermae_Liliopsida_Petrosaviidae_commelinids_Poales_Poaceae_PACMAD clade_Panicoideae_Paniceae_Dichanthelium_Dichanthelium oligosanthes
TRINITY_DN14857_c0_g1_i1	-5.8526	2.90844e-08	No Blast Hit
TRINITY_DN72096_c0_g1_i1	-5.85255	2.85944e-08	283	>KQJ82169 hypothetical protein BRADI_5g07120 [Brachypodium distachyon].	694	72	93	2e-30	140.6	Eukaryota_Viridiplantae_Streptophyta_Streptophytina_Embryophyta_Tracheophyta_Euphyllophyta_Spermatophyta_Magnoliophyta_Mesangiospermae_Liliopsida_Petrosaviidae_commelinids_Poales_Poaceae_BEP clade_Pooideae_Brachypodieae_Brachypodium_Brachypodium distachyon
TRINITY_DN39760_c0_g1_i1	-5.84807	1.05155e-11	1045	>KQK03280 hypothetical protein BRADI_2g06832 [Brachypodium distachyon].	331	70.4	216	1.8e-68	268.9	Eukaryota_Viridiplantae_Streptophyta_Streptophytina_Embryophyta_Tracheophyta_Euphyllophyta_Spermatophyta_Magnoliophyta_Mesangiospermae_Liliopsida_Petrosaviidae_commelinids_Poales_Poaceae_BEP clade_Pooideae_Brachypodieae_Brachypodium_Brachypodium distachyon
TRINITY_DN54498_c0_g1_i1	-5.84635	2.03176e-08	No Blast Hit
TRINITY_DN53975_c0_g1_i1	-5.84518	5.02512e-08	No Blast Hit
TRINITY_DN16204_c0_g1_i1	-5.8412	2.22463e-08	No Blast Hit
TRINITY_DN11624_c0_g1_i1	-5.8321	4.11587e-08	No Blast Hit
TRINITY_DN45120_c0_g1_i5	-5.82931	6.17631e-07	1075	>XP_020200237 BURP domain-containing protein 15-like [Aegilops tauschii subsp. tauschii].	260	65.9	270	7.8e-75	290	Eukaryota_Viridiplantae_Streptophyta_Streptophytina_Embryophyta_Tracheophyta_Euphyllophyta_Spermatophyta_Magnoliophyta_Mesangiospermae_Liliopsida_Petrosaviidae_commelinids_Poales_Poaceae_BEP clade_Pooideae_Triticeae_Aegilops_Aegilops tauschii_Aegilops tauschii subsp. tauschii
TRINITY_DN27738_c0_g1_i1	-5.82651	5.24892e-15	332	>EAY80417 hypothetical protein OsI_35597 [Oryza sativa Indica Group].	194	60.3	58	1.5e-08	68.2	Eukaryota_Viridiplantae_Streptophyta_Streptophytina_Embryophyta_Tracheophyta_Euphyllophyta_Spermatophyta_Magnoliophyta_Mesangiospermae_Liliopsida_Petrosaviidae_commelinids_Poales_Poaceae_BEP clade_Ehrhartoideae_Oryzeae_Oryza_Oryza sativa_Oryza sativa Indica Group
TRINITY_DN72788_c0_g1_i1	-5.82004	6.7137e-08	No Blast Hit
TRINITY_DN65977_c0_g1_i1	-5.81593	4.27271e-08	No Blast Hit
TRINITY_DN5733_c0_g1_i1	-5.81488	2.51831e-08	No Blast Hit
TRINITY_DN11591_c0_g1_i1	-5.80908	6.62511e-08	441	>XP_020589414 G-type lectin S-receptor-like serine/threonine-protein kinase At4g27290 [Phalaenopsis equestris].	1512	62.7	59	1.9e-11	78.2	Eukaryota_Viridiplantae_Streptophyta_Streptophytina_Embryophyta_Tracheophyta_Euphyllophyta_Spermatophyta_Magnoliophyta_Mesangiospermae_Liliopsida_Petrosaviidae_Asparagales_Orchidaceae_Epidendroideae_Vandeae_Aeridinae_Phalaenopsis_Phalaenopsis equestris
TRINITY_DN60235_c0_g1_i1	-5.80665	3.33744e-08	No Blast Hit
TRINITY_DN39699_c0_g1_i1	-5.80094	1.00508e-15	1461	>XP_020173661 3beta-hydroxysteroid-dehydrogenase/decarboxylase-like [Aegilops tauschii subsp. tauschii].	366	75.7	362	2.6e-158	567.8	Eukaryota_Viridiplantae_Streptophyta_Streptophytina_Embryophyta_Tracheophyta_Euphyllophyta_Spermatophyta_Magnoliophyta_Mesangiospermae_Liliopsida_Petrosaviidae_commelinids_Poales_Poaceae_BEP clade_Pooideae_Triticeae_Aegilops_Aegilops tauschii_Aegilops tauschii subsp. tauschii
TRINITY_DN49528_c0_g1_i1	-5.80004	4.47117e-08	No Blast Hit
TRINITY_DN39242_c0_g1_i2	-5.79543	2.67724e-22	1105	>XP_003572534 PREDICTED: U-box domain-containing protein 73-like isoform X1 [Brachypodium distachyon].	498	71.5	368	2.6e-142	514.2	Eukaryota_Viridiplantae_Streptophyta_Streptophytina_Embryophyta_Tracheophyta_Euphyllophyta_Spermatophyta_Magnoliophyta_Mesangiospermae_Liliopsida_Petrosaviidae_commelinids_Poales_Poaceae_BEP clade_Pooideae_Brachypodieae_Brachypodium_Brachypodium distachyon
TRINITY_DN14996_c0_g1_i1	-5.79253	8.68502e-34	No Blast Hit
TRINITY_DN67656_c0_g1_i1	-5.79146	4.99447e-08	No Blast Hit
TRINITY_DN2279_c0_g1_i1	-5.7897	7.83125e-10	357	>OEL34345 GDSL esterase/lipase APG [Dichanthelium oligosanthes].	351	74.8	119	1.4e-44	188	Eukaryota_Viridiplantae_Streptophyta_Streptophytina_Embryophyta_Tracheophyta_Euphyllophyta_Spermatophyta_Magnoliophyta_Mesangiospermae_Liliopsida_Petrosaviidae_commelinids_Poales_Poaceae_PACMAD clade_Panicoideae_Paniceae_Dichanthelium_Dichanthelium oligosanthes
TRINITY_DN64787_c0_g1_i1	-5.78382	4.57602e-08	No Blast Hit
TRINITY_DN48127_c0_g1_i1	-5.7814	4.02255e-08	336	>EMS47612 Serine carboxypeptidase-like 19 [Triticum urartu].	462	64.9	111	6.9e-38	165.6	Eukaryota_Viridiplantae_Streptophyta_Streptophytina_Embryophyta_Tracheophyta_Euphyllophyta_Spermatophyta_Magnoliophyta_Mesangiospermae_Liliopsida_Petrosaviidae_commelinids_Poales_Poaceae_BEP clade_Pooideae_Triticeae_Triticum_Triticum urartu
TRINITY_DN43539_c0_g1_i2	-5.77905	7.84761e-38	1064	>XP_020175530 uncharacterized protein LOC109761146 [Aegilops tauschii subsp. tauschii].	272	52.7	277	1.3e-58	236.1	Eukaryota_Viridiplantae_Streptophyta_Streptophytina_Embryophyta_Tracheophyta_Euphyllophyta_Spermatophyta_Magnoliophyta_Mesangiospermae_Liliopsida_Petrosaviidae_commelinids_Poales_Poaceae_BEP clade_Pooideae_Triticeae_Aegilops_Aegilops tauschii_Aegilops tauschii subsp. tauschii
TRINITY_DN61250_c0_g1_i1	-5.77776	1.48626e-07	No Blast Hit
TRINITY_DN32444_c0_g1_i1	-5.77587	2.38416e-11	No Blast Hit
TRINITY_DN48885_c0_g1_i1	-5.77187	6.1649e-08	314	>EMS62154 hypothetical protein TRIUR3_29639 [Triticum urartu].	809	83.3	48	3.7e-09	70.1	Eukaryota_Viridiplantae_Streptophyta_Streptophytina_Embryophyta_Tracheophyta_Euphyllophyta_Spermatophyta_Magnoliophyta_Mesangiospermae_Liliopsida_Petrosaviidae_commelinids_Poales_Poaceae_BEP clade_Pooideae_Triticeae_Triticum_Triticum urartu
TRINITY_DN61607_c0_g1_i1	-5.77069	3.64194e-08	444	>EMT08469 Putative LRR receptor-like serine/threonine-protein kinase [Aegilops tauschii].	160	74.1	85	2.8e-10	74.3	Eukaryota_Viridiplantae_Streptophyta_Streptophytina_Embryophyta_Tracheophyta_Euphyllophyta_Spermatophyta_Magnoliophyta_Mesangiospermae_Liliopsida_Petrosaviidae_commelinids_Poales_Poaceae_BEP clade_Pooideae_Triticeae_Aegilops_Aegilops tauschii
TRINITY_DN13949_c0_g1_i1	-5.76883	6.95807e-08	417	>EMS63073 Splicing factor, suppressor of white-apricot-like protein [Triticum urartu].	1462	56.4	78	2.4e-16	94.4	Eukaryota_Viridiplantae_Streptophyta_Streptophytina_Embryophyta_Tracheophyta_Euphyllophyta_Spermatophyta_Magnoliophyta_Mesangiospermae_Liliopsida_Petrosaviidae_commelinids_Poales_Poaceae_BEP clade_Pooideae_Triticeae_Triticum_Triticum urartu
TRINITY_DN67571_c0_g1_i1	-5.76693	1.05595e-07	No Blast Hit
TRINITY_DN32633_c0_g1_i3	-5.764	1.03971e-09	325	>XP_020191113 3-ketoacyl-CoA synthase 11-like [Aegilops tauschii subsp. tauschii].	521	91.5	106	2.6e-50	206.8	Eukaryota_Viridiplantae_Streptophyta_Streptophytina_Embryophyta_Tracheophyta_Euphyllophyta_Spermatophyta_Magnoliophyta_Mesangiospermae_Liliopsida_Petrosaviidae_commelinids_Poales_Poaceae_BEP clade_Pooideae_Triticeae_Aegilops_Aegilops tauschii_Aegilops tauschii subsp. tauschii
TRINITY_DN29056_c0_g1_i1	-5.75926	3.71026e-08	No Blast Hit
TRINITY_DN39802_c0_g1_i1	-5.75638	3.20794e-11	No Blast Hit
TRINITY_DN70781_c0_g1_i1	-5.75417	4.11812e-08	No Blast Hit
TRINITY_DN5493_c0_g1_i1	-5.75077	5.59856e-08	No Blast Hit
TRINITY_DN39860_c0_g2_i1	-5.74586	2.79403e-15	741	>EMT23746 LRR receptor-like serine/threonine-protein kinase EFR [Aegilops tauschii].	434	48.5	130	8.4e-20	106.7	Eukaryota_Viridiplantae_Streptophyta_Streptophytina_Embryophyta_Tracheophyta_Euphyllophyta_Spermatophyta_Magnoliophyta_Mesangiospermae_Liliopsida_Petrosaviidae_commelinids_Poales_Poaceae_BEP clade_Pooideae_Triticeae_Aegilops_Aegilops tauschii
TRINITY_DN69939_c0_g1_i1	-5.74241	2.54921e-11	557	>XP_003578494 PREDICTED: subtilisin-like protease SBT3.5 [Brachypodium distachyon].	770	86.3	117	6.9e-51	209.5	Eukaryota_Viridiplantae_Streptophyta_Streptophytina_Embryophyta_Tracheophyta_Euphyllophyta_Spermatophyta_Magnoliophyta_Mesangiospermae_Liliopsida_Petrosaviidae_commelinids_Poales_Poaceae_BEP clade_Pooideae_Brachypodieae_Brachypodium_Brachypodium distachyon
TRINITY_DN40687_c0_g1_i3	-5.74065	2.94385e-18	922	>CDM80698 unnamed protein product [Triticum aestivum].	928	73	137	1.2e-44	189.5	Eukaryota_Viridiplantae_Streptophyta_Streptophytina_Embryophyta_Tracheophyta_Euphyllophyta_Spermatophyta_Magnoliophyta_Mesangiospermae_Liliopsida_Petrosaviidae_commelinids_Poales_Poaceae_BEP clade_Pooideae_Triticeae_Triticum_Triticum aestivum
TRINITY_DN22809_c0_g1_i1	-5.73758	1.44784e-21	556	>BAJ90059 predicted protein [Hordeum vulgare subsp. vulgare].	702	71.4	126	5.5e-40	173.3	Eukaryota_Viridiplantae_Streptophyta_Streptophytina_Embryophyta_Tracheophyta_Euphyllophyta_Spermatophyta_Magnoliophyta_Mesangiospermae_Liliopsida_Petrosaviidae_commelinids_Poales_Poaceae_BEP clade_Pooideae_Triticeae_Hordeum_Hordeum vulgare_Hordeum vulgare subsp. vulgare
TRINITY_DN32848_c0_g1_i1	-5.73365	2.43373e-12	464	>XP_020183496 L-type lectin-domain containing receptor kinase S.6-like, partial [Aegilops tauschii subsp. tauschii].	668	84.3	115	6.8e-44	186	Eukaryota_Viridiplantae_Streptophyta_Streptophytina_Embryophyta_Tracheophyta_Euphyllophyta_Spermatophyta_Magnoliophyta_Mesangiospermae_Liliopsida_Petrosaviidae_commelinids_Poales_Poaceae_BEP clade_Pooideae_Triticeae_Aegilops_Aegilops tauschii_Aegilops tauschii subsp. tauschii
TRINITY_DN44956_c0_g1_i5	-5.72648	4.16414e-50	1564	>BAJ91187 predicted protein [Hordeum vulgare subsp. vulgare].	337	97	335	1.3e-182	648.7	Eukaryota_Viridiplantae_Streptophyta_Streptophytina_Embryophyta_Tracheophyta_Euphyllophyta_Spermatophyta_Magnoliophyta_Mesangiospermae_Liliopsida_Petrosaviidae_commelinids_Poales_Poaceae_BEP clade_Pooideae_Triticeae_Hordeum_Hordeum vulgare_Hordeum vulgare subsp. vulgare
TRINITY_DN5749_c0_g1_i1	-5.72647	6.39617e-08	No Blast Hit
TRINITY_DN37443_c0_g1_i1	-5.72574	1.55022e-17	No Blast Hit
TRINITY_DN72712_c0_g1_i1	-5.72227	6.02198e-08	No Blast Hit
TRINITY_DN65437_c0_g1_i1	-5.72088	6.7893e-08	No Blast Hit
TRINITY_DN43580_c0_g1_i12	-5.71917	2.51672e-06	881	>EMT25866 hypothetical protein F775_43082 [Aegilops tauschii].	169	64.6	164	2.1e-46	195.3	Eukaryota_Viridiplantae_Streptophyta_Streptophytina_Embryophyta_Tracheophyta_Euphyllophyta_Spermatophyta_Magnoliophyta_Mesangiospermae_Liliopsida_Petrosaviidae_commelinids_Poales_Poaceae_BEP clade_Pooideae_Triticeae_Aegilops_Aegilops tauschii
TRINITY_DN48376_c0_g1_i1	-5.71849	5.43723e-08	No Blast Hit
TRINITY_DN29990_c0_g1_i2	-5.71034	5.84551e-08	No Blast Hit
TRINITY_DN42437_c0_g1_i9	-5.7088	8.5628e-97	908	>EAY91107 hypothetical protein OsI_12715 [Oryza sativa Indica Group].	318	31	200	6.7e-11	77.4	Eukaryota_Viridiplantae_Streptophyta_Streptophytina_Embryophyta_Tracheophyta_Euphyllophyta_Spermatophyta_Magnoliophyta_Mesangiospermae_Liliopsida_Petrosaviidae_commelinids_Poales_Poaceae_BEP clade_Ehrhartoideae_Oryzeae_Oryza_Oryza sativa_Oryza sativa Indica Group
TRINITY_DN5388_c0_g1_i1	-5.70544	7.42542e-08	No Blast Hit
TRINITY_DN53853_c0_g1_i1	-5.69795	6.91651e-08	No Blast Hit
TRINITY_DN31447_c0_g1_i1	-5.69547	3.26029e-09	342	>KQK19289 hypothetical protein BRADI_1g47427 [Brachypodium distachyon].	1723	92	113	5.9e-53	215.7	Eukaryota_Viridiplantae_Streptophyta_Streptophytina_Embryophyta_Tracheophyta_Euphyllophyta_Spermatophyta_Magnoliophyta_Mesangiospermae_Liliopsida_Petrosaviidae_commelinids_Poales_Poaceae_BEP clade_Pooideae_Brachypodieae_Brachypodium_Brachypodium distachyon
TRINITY_DN24096_c0_g1_i1	-5.69344	4.20586e-12	468	>XP_020167952 protein TIFY 11a-like [Aegilops tauschii subsp. tauschii].	171	62.4	117	2.6e-19	104.4	Eukaryota_Viridiplantae_Streptophyta_Streptophytina_Embryophyta_Tracheophyta_Euphyllophyta_Spermatophyta_Magnoliophyta_Mesangiospermae_Liliopsida_Petrosaviidae_commelinids_Poales_Poaceae_BEP clade_Pooideae_Triticeae_Aegilops_Aegilops tauschii_Aegilops tauschii subsp. tauschii
TRINITY_DN55689_c0_g1_i1	-5.69143	2.95682e-16	No Blast Hit
TRINITY_DN42529_c0_g1_i1	-5.68935	1.19059e-08	No Blast Hit
TRINITY_DN17508_c0_g1_i1	-5.68652	1.27277e-11	506	>BAJ96130 predicted protein [Hordeum vulgare subsp. vulgare].	658	88.1	126	1.3e-51	211.8	Eukaryota_Viridiplantae_Streptophyta_Streptophytina_Embryophyta_Tracheophyta_Euphyllophyta_Spermatophyta_Magnoliophyta_Mesangiospermae_Liliopsida_Petrosaviidae_commelinids_Poales_Poaceae_BEP clade_Pooideae_Triticeae_Hordeum_Hordeum vulgare_Hordeum vulgare subsp. vulgare
TRINITY_DN48778_c0_g1_i1	-5.68492	9.00925e-08	306	>XP_010240096 PREDICTED: filament-like plant protein 7 isoform X1 [Brachypodium distachyon].	765	61.8	102	1.8e-24	120.9	Eukaryota_Viridiplantae_Streptophyta_Streptophytina_Embryophyta_Tracheophyta_Euphyllophyta_Spermatophyta_Magnoliophyta_Mesangiospermae_Liliopsida_Petrosaviidae_commelinids_Poales_Poaceae_BEP clade_Pooideae_Brachypodieae_Brachypodium_Brachypodium distachyon
TRINITY_DN15970_c0_g1_i1	-5.68344	9.46987e-08	No Blast Hit
TRINITY_DN23684_c0_g1_i1	-5.67624	8.8907e-08	No Blast Hit
TRINITY_DN62143_c0_g1_i1	-5.67292	1.03147e-07	No Blast Hit
TRINITY_DN9222_c0_g1_i1	-5.67169	8.17415e-08	No Blast Hit
TRINITY_DN70034_c0_g1_i1	-5.6696	1.75836e-11	No Blast Hit
TRINITY_DN59310_c0_g1_i1	-5.66498	1.16087e-07	No Blast Hit
TRINITY_DN52436_c0_g1_i1	-5.66149	4.85386e-07	474	>XP_020150127 putrescine hydroxycinnamoyltransferase 1-like [Aegilops tauschii subsp. tauschii].	436	70	150	8.5e-50	205.7	Eukaryota_Viridiplantae_Streptophyta_Streptophytina_Embryophyta_Tracheophyta_Euphyllophyta_Spermatophyta_Magnoliophyta_Mesangiospermae_Liliopsida_Petrosaviidae_commelinids_Poales_Poaceae_BEP clade_Pooideae_Triticeae_Aegilops_Aegilops tauschii_Aegilops tauschii subsp. tauschii
TRINITY_DN31032_c0_g1_i1	-5.65601	1.34468e-07	232	>XP_020177524 germin-like protein 1-4 [Aegilops tauschii subsp. tauschii].	229	77.9	68	1.4e-18	100.9	Eukaryota_Viridiplantae_Streptophyta_Streptophytina_Embryophyta_Tracheophyta_Euphyllophyta_Spermatophyta_Magnoliophyta_Mesangiospermae_Liliopsida_Petrosaviidae_commelinids_Poales_Poaceae_BEP clade_Pooideae_Triticeae_Aegilops_Aegilops tauschii_Aegilops tauschii subsp. tauschii
TRINITY_DN21217_c0_g1_i1	-5.65224	1.6719e-09	No Blast Hit
TRINITY_DN9856_c0_g1_i1	-5.65113	1.2892e-07	No Blast Hit
TRINITY_DN49813_c0_g1_i1	-5.64841	2.49092e-10	860	>BAK00665 predicted protein [Hordeum vulgare subsp. vulgare].	901	70.6	51	2.6e-12	82	Eukaryota_Viridiplantae_Streptophyta_Streptophytina_Embryophyta_Tracheophyta_Euphyllophyta_Spermatophyta_Magnoliophyta_Mesangiospermae_Liliopsida_Petrosaviidae_commelinids_Poales_Poaceae_BEP clade_Pooideae_Triticeae_Hordeum_Hordeum vulgare_Hordeum vulgare subsp. vulgare
TRINITY_DN13160_c0_g1_i1	-5.64635	1.98604e-06	No Blast Hit
TRINITY_DN13416_c0_g1_i1	-5.64567	5.27865e-09	368	>XP_004964566 PREDICTED: GDSL esterase/lipase APG-like [Setaria italica].	357	74.5	47	1.6e-11	78.2	Eukaryota_Viridiplantae_Streptophyta_Streptophytina_Embryophyta_Tracheophyta_Euphyllophyta_Spermatophyta_Magnoliophyta_Mesangiospermae_Liliopsida_Petrosaviidae_commelinids_Poales_Poaceae_PACMAD clade_Panicoideae_Paniceae_Setaria_Setaria italica
TRINITY_DN48237_c0_g1_i1	-5.64297	9.18234e-08	No Blast Hit
TRINITY_DN13020_c0_g1_i1	-5.64007	1.22007e-11	No Blast Hit
TRINITY_DN69566_c0_g1_i1	-5.64003	9.60409e-08	378	>XP_020192010 uncharacterized protein LOC109777865 [Aegilops tauschii subsp. tauschii].	474	66	47	4.4e-09	70.1	Eukaryota_Viridiplantae_Streptophyta_Streptophytina_Embryophyta_Tracheophyta_Euphyllophyta_Spermatophyta_Magnoliophyta_Mesangiospermae_Liliopsida_Petrosaviidae_commelinids_Poales_Poaceae_BEP clade_Pooideae_Triticeae_Aegilops_Aegilops tauschii_Aegilops tauschii subsp. tauschii
TRINITY_DN25817_c0_g1_i1	-5.63671	1.78041e-07	No Blast Hit
TRINITY_DN52401_c0_g1_i1	-5.63319	1.50365e-07	No Blast Hit
TRINITY_DN33569_c0_g1_i2	-5.63277	7.11077e-13	557	>XP_020182013 probable LRR receptor-like serine/threonine-protein kinase At4g26540 [Aegilops tauschii subsp. tauschii].	1097	83.2	167	2.5e-69	270.8	Eukaryota_Viridiplantae_Streptophyta_Streptophytina_Embryophyta_Tracheophyta_Euphyllophyta_Spermatophyta_Magnoliophyta_Mesangiospermae_Liliopsida_Petrosaviidae_commelinids_Poales_Poaceae_BEP clade_Pooideae_Triticeae_Aegilops_Aegilops tauschii_Aegilops tauschii subsp. tauschii
TRINITY_DN52342_c0_g1_i1	-5.63106	1.01622e-07	No Blast Hit
TRINITY_DN29508_c0_g1_i1	-5.62913	5.60529e-11	566	>XP_020148438 U-box domain-containing protein 73-like isoform X1 [Aegilops tauschii subsp. tauschii].	633	50.4	125	8.4e-12	79.7	Eukaryota_Viridiplantae_Streptophyta_Streptophytina_Embryophyta_Tracheophyta_Euphyllophyta_Spermatophyta_Magnoliophyta_Mesangiospermae_Liliopsida_Petrosaviidae_commelinids_Poales_Poaceae_BEP clade_Pooideae_Triticeae_Aegilops_Aegilops tauschii_Aegilops tauschii subsp. tauschii
TRINITY_DN39723_c0_g1_i1	-5.62865	1.08306e-20	872	>XP_020148283 glucan endo-1,3-beta-glucosidase GII-like [Aegilops tauschii subsp. tauschii].	334	78	287	2.5e-116	427.6	Eukaryota_Viridiplantae_Streptophyta_Streptophytina_Embryophyta_Tracheophyta_Euphyllophyta_Spermatophyta_Magnoliophyta_Mesangiospermae_Liliopsida_Petrosaviidae_commelinids_Poales_Poaceae_BEP clade_Pooideae_Triticeae_Aegilops_Aegilops tauschii_Aegilops tauschii subsp. tauschii
TRINITY_DN63766_c0_g1_i1	-5.62732	1.01488e-07	No Blast Hit
TRINITY_DN48317_c0_g1_i1	-5.62588	1.22781e-07	No Blast Hit
TRINITY_DN17426_c0_g1_i1	-5.62027	1.37617e-07	244	>EMT26152 Ubiquitin carboxyl-terminal hydrolase 2 [Aegilops tauschii].	961	46.6	103	1.5e-10	74.3	Eukaryota_Viridiplantae_Streptophyta_Streptophytina_Embryophyta_Tracheophyta_Euphyllophyta_Spermatophyta_Magnoliophyta_Mesangiospermae_Liliopsida_Petrosaviidae_commelinids_Poales_Poaceae_BEP clade_Pooideae_Triticeae_Aegilops_Aegilops tauschii
TRINITY_DN12926_c0_g1_i1	-5.61883	1.10697e-07	No Blast Hit
TRINITY_DN22940_c1_g1_i1	-5.61649	1.09005e-07	No Blast Hit
TRINITY_DN24340_c0_g1_i1	-5.61638	1.903e-07	No Blast Hit
TRINITY_DN59426_c0_g1_i1	-5.61431	1.7246e-07	No Blast Hit
TRINITY_DN23435_c0_g1_i2	-5.61315	1.58967e-07	419	>XP_003561848 PREDICTED: transcription factor MYB23-like [Brachypodium distachyon].	253	61.4	101	5.8e-10	73.2	Eukaryota_Viridiplantae_Streptophyta_Streptophytina_Embryophyta_Tracheophyta_Euphyllophyta_Spermatophyta_Magnoliophyta_Mesangiospermae_Liliopsida_Petrosaviidae_commelinids_Poales_Poaceae_BEP clade_Pooideae_Brachypodieae_Brachypodium_Brachypodium distachyon
TRINITY_DN22629_c0_g1_i2	-5.61288	1.65885e-07	No Blast Hit
TRINITY_DN8660_c0_g1_i1	-5.61047	1.62491e-07	No Blast Hit
TRINITY_DN49943_c0_g1_i1	-5.60769	1.36515e-07	No Blast Hit
TRINITY_DN6173_c0_g1_i1	-5.60742	1.47708e-07	382	>XP_015629411 PREDICTED: uncharacterized protein LOC4333637 [Oryza sativa Japonica Group].	287	56.9	51	1.3e-08	68.6	Eukaryota_Viridiplantae_Streptophyta_Streptophytina_Embryophyta_Tracheophyta_Euphyllophyta_Spermatophyta_Magnoliophyta_Mesangiospermae_Liliopsida_Petrosaviidae_commelinids_Poales_Poaceae_BEP clade_Ehrhartoideae_Oryzeae_Oryza_Oryza sativa_Oryza sativa Japonica Group
TRINITY_DN19789_c0_g1_i1	-5.59978	1.41155e-07	No Blast Hit
TRINITY_DN29379_c0_g1_i1	-5.5993	1.24389e-07	No Blast Hit
TRINITY_DN64163_c0_g1_i1	-5.59032	1.5967e-07	No Blast Hit
TRINITY_DN30310_c0_g1_i1	-5.59015	4.668e-11	No Blast Hit
TRINITY_DN41941_c0_g4_i5	-5.58669	9.15782e-07	No Blast Hit
TRINITY_DN20313_c0_g1_i1	-5.58465	1.78017e-07	226	>EMS61723 hypothetical protein TRIUR3_14302 [Triticum urartu].	117	67.7	65	5.5e-15	89	Eukaryota_Viridiplantae_Streptophyta_Streptophytina_Embryophyta_Tracheophyta_Euphyllophyta_Spermatophyta_Magnoliophyta_Mesangiospermae_Liliopsida_Petrosaviidae_commelinids_Poales_Poaceae_BEP clade_Pooideae_Triticeae_Triticum_Triticum urartu
TRINITY_DN28332_c1_g1_i1	-5.5835	2.34559e-07	No Blast Hit
TRINITY_DN57533_c0_g1_i1	-5.58317	2.04342e-07	347	>XP_020172486 NAC transcription factor 56-like [Aegilops tauschii subsp. tauschii].	216	71.6	116	6.4e-39	169.1	Eukaryota_Viridiplantae_Streptophyta_Streptophytina_Embryophyta_Tracheophyta_Euphyllophyta_Spermatophyta_Magnoliophyta_Mesangiospermae_Liliopsida_Petrosaviidae_commelinids_Poales_Poaceae_BEP clade_Pooideae_Triticeae_Aegilops_Aegilops tauschii_Aegilops tauschii subsp. tauschii
TRINITY_DN829_c0_g1_i1	-5.5815	1.48268e-07	No Blast Hit
TRINITY_DN42392_c0_g1_i3	-5.57941	6.00822e-51	1484	>XP_003572990 PREDICTED: uncharacterized membrane protein At1g06890-like [Brachypodium distachyon].	402	96.3	403	4.5e-206	726.5	Eukaryota_Viridiplantae_Streptophyta_Streptophytina_Embryophyta_Tracheophyta_Euphyllophyta_Spermatophyta_Magnoliophyta_Mesangiospermae_Liliopsida_Petrosaviidae_commelinids_Poales_Poaceae_BEP clade_Pooideae_Brachypodieae_Brachypodium_Brachypodium distachyon
TRINITY_DN17748_c0_g1_i1	-5.57484	1.77163e-07	No Blast Hit
TRINITY_DN3_c0_g1_i1	-5.57484	4.31315e-09	No Blast Hit
TRINITY_DN14696_c1_g1_i1	-5.56895	1.35493e-10	710	>KQK11312 hypothetical protein BRADI_2g59390 [Brachypodium distachyon].	778	56	268	2.2e-62	248.1	Eukaryota_Viridiplantae_Streptophyta_Streptophytina_Embryophyta_Tracheophyta_Euphyllophyta_Spermatophyta_Magnoliophyta_Mesangiospermae_Liliopsida_Petrosaviidae_commelinids_Poales_Poaceae_BEP clade_Pooideae_Brachypodieae_Brachypodium_Brachypodium distachyon
TRINITY_DN71418_c0_g1_i1	-5.56843	7.61013e-11	No Blast Hit
TRINITY_DN69855_c0_g1_i1	-5.56164	3.96765e-07	No Blast Hit
TRINITY_DN65421_c0_g1_i1	-5.56002	2.37617e-07	No Blast Hit
TRINITY_DN7434_c0_g1_i1	-5.55504	1.03873e-12	No Blast Hit
TRINITY_DN25799_c0_g1_i1	-5.5533	1.75447e-07	No Blast Hit
TRINITY_DN50249_c0_g1_i1	-5.55115	3.49234e-07	No Blast Hit
TRINITY_DN47286_c0_g2_i2	-5.54968	1.07564e-29	1328	>XP_003564819 PREDICTED: beta-hexosaminidase 3-like isoform X1 [Brachypodium distachyon].	521	95.7	140	2.4e-73	285.4	Eukaryota_Viridiplantae_Streptophyta_Streptophytina_Embryophyta_Tracheophyta_Euphyllophyta_Spermatophyta_Magnoliophyta_Mesangiospermae_Liliopsida_Petrosaviidae_commelinids_Poales_Poaceae_BEP clade_Pooideae_Brachypodieae_Brachypodium_Brachypodium distachyon
TRINITY_DN296_c0_g1_i1	-5.54882	3.30682e-07	227	>XP_003557559 PREDICTED: small RNA 2'-O-methyltransferase [Brachypodium distachyon].	944	86.7	75	1.4e-29	137.5	Eukaryota_Viridiplantae_Streptophyta_Streptophytina_Embryophyta_Tracheophyta_Euphyllophyta_Spermatophyta_Magnoliophyta_Mesangiospermae_Liliopsida_Petrosaviidae_commelinids_Poales_Poaceae_BEP clade_Pooideae_Brachypodieae_Brachypodium_Brachypodium distachyon
TRINITY_DN72043_c0_g1_i1	-5.54199	1.94511e-07	No Blast Hit
TRINITY_DN14501_c0_g1_i1	-5.53167	2.84639e-07	No Blast Hit
TRINITY_DN70358_c0_g1_i1	-5.53004	2.17114e-07	No Blast Hit
TRINITY_DN70309_c0_g1_i1	-5.5286	4.69112e-07	No Blast Hit
TRINITY_DN867_c0_g1_i1	-5.5272	2.14077e-07	No Blast Hit
TRINITY_DN47169_c1_g1_i10	-5.52675	9.59315e-07	984	>XP_020169390 protein RAFTIN 1B isoform X2 [Aegilops tauschii subsp. tauschii].	361	64.3	328	2.8e-103	384.4	Eukaryota_Viridiplantae_Streptophyta_Streptophytina_Embryophyta_Tracheophyta_Euphyllophyta_Spermatophyta_Magnoliophyta_Mesangiospermae_Liliopsida_Petrosaviidae_commelinids_Poales_Poaceae_BEP clade_Pooideae_Triticeae_Aegilops_Aegilops tauschii_Aegilops tauschii subsp. tauschii
TRINITY_DN37641_c0_g1_i2	-5.52355	6.03268e-32	2674	>XP_015622953 PREDICTED: putative receptor-like protein kinase At3g47110 [Oryza sativa Japonica Group].	1001	69.3	410	2.5e-162	582	Eukaryota_Viridiplantae_Streptophyta_Streptophytina_Embryophyta_Tracheophyta_Euphyllophyta_Spermatophyta_Magnoliophyta_Mesangiospermae_Liliopsida_Petrosaviidae_commelinids_Poales_Poaceae_BEP clade_Ehrhartoideae_Oryzeae_Oryza_Oryza sativa_Oryza sativa Japonica Group
TRINITY_DN35992_c0_g1_i1	-5.52347	2.67294e-19	579	>XP_003566404 PREDICTED: cyclin-A1-4-like [Brachypodium distachyon].	482	91.6	119	1.5e-56	228.4	Eukaryota_Viridiplantae_Streptophyta_Streptophytina_Embryophyta_Tracheophyta_Euphyllophyta_Spermatophyta_Magnoliophyta_Mesangiospermae_Liliopsida_Petrosaviidae_commelinids_Poales_Poaceae_BEP clade_Pooideae_Brachypodieae_Brachypodium_Brachypodium distachyon
TRINITY_DN35119_c0_g1_i1	-5.52193	5.26838e-07	No Blast Hit
TRINITY_DN36678_c0_g1_i1	-5.5212	2.75848e-22	No Blast Hit
TRINITY_DN55741_c0_g1_i1	-5.51723	5.30811e-07	No Blast Hit
TRINITY_DN33464_c0_g1_i1	-5.51599	7.2597e-11	415	>XP_020152162 SNF2 domain-containing protein CLASSY 3-like [Aegilops tauschii subsp. tauschii].	1235	87	138	4.2e-61	243	Eukaryota_Viridiplantae_Streptophyta_Streptophytina_Embryophyta_Tracheophyta_Euphyllophyta_Spermatophyta_Magnoliophyta_Mesangiospermae_Liliopsida_Petrosaviidae_commelinids_Poales_Poaceae_BEP clade_Pooideae_Triticeae_Aegilops_Aegilops tauschii_Aegilops tauschii subsp. tauschii
TRINITY_DN57361_c0_g1_i1	-5.5142	2.9138e-07	No Blast Hit
TRINITY_DN33364_c0_g1_i2	-5.51271	1.49226e-17	1007	>BAJ97563 predicted protein [Hordeum vulgare subsp. vulgare].	760	79.4	126	3.8e-47	198	Eukaryota_Viridiplantae_Streptophyta_Streptophytina_Embryophyta_Tracheophyta_Euphyllophyta_Spermatophyta_Magnoliophyta_Mesangiospermae_Liliopsida_Petrosaviidae_commelinids_Poales_Poaceae_BEP clade_Pooideae_Triticeae_Hordeum_Hordeum vulgare_Hordeum vulgare subsp. vulgare
TRINITY_DN61460_c0_g1_i1	-5.51077	2.6261e-07	No Blast Hit
TRINITY_DN15428_c0_g1_i1	-5.50986	2.88645e-07	No Blast Hit
TRINITY_DN41518_c0_g1_i3	-5.50978	7.84761e-38	833	>EMS52866 hypothetical protein TRIUR3_05267 [Triticum urartu].	217	76.1	218	2.3e-82	314.7	Eukaryota_Viridiplantae_Streptophyta_Streptophytina_Embryophyta_Tracheophyta_Euphyllophyta_Spermatophyta_Magnoliophyta_Mesangiospermae_Liliopsida_Petrosaviidae_commelinids_Poales_Poaceae_BEP clade_Pooideae_Triticeae_Triticum_Triticum urartu
TRINITY_DN67871_c0_g1_i1	-5.50805	3.79155e-07	413	>ABA96523 retrotransposon protein, putative, unclassified, expressed [Oryza sativa Japonica Group].	1244	50.8	63	6.3e-09	69.7	Eukaryota_Viridiplantae_Streptophyta_Streptophytina_Embryophyta_Tracheophyta_Euphyllophyta_Spermatophyta_Magnoliophyta_Mesangiospermae_Liliopsida_Petrosaviidae_commelinids_Poales_Poaceae_BEP clade_Ehrhartoideae_Oryzeae_Oryza_Oryza sativa_Oryza sativa Japonica Group
TRINITY_DN48611_c0_g1_i1	-5.5033	3.66795e-07	No Blast Hit
TRINITY_DN32140_c0_g1_i1	-5.50157	6.75056e-08	455	>XP_004983488 PREDICTED: homeobox-leucine zipper protein HOX15-like [Setaria italica].	247	52.7	169	2.2e-31	144.4	Eukaryota_Viridiplantae_Streptophyta_Streptophytina_Embryophyta_Tracheophyta_Euphyllophyta_Spermatophyta_Magnoliophyta_Mesangiospermae_Liliopsida_Petrosaviidae_commelinids_Poales_Poaceae_PACMAD clade_Panicoideae_Paniceae_Setaria_Setaria italica
TRINITY_DN63669_c0_g1_i1	-5.49243	3.62909e-07	347	>EMS62056 hypothetical protein TRIUR3_18167 [Triticum urartu].	367	66.4	116	1.1e-33	151.8	Eukaryota_Viridiplantae_Streptophyta_Streptophytina_Embryophyta_Tracheophyta_Euphyllophyta_Spermatophyta_Magnoliophyta_Mesangiospermae_Liliopsida_Petrosaviidae_commelinids_Poales_Poaceae_BEP clade_Pooideae_Triticeae_Triticum_Triticum urartu
TRINITY_DN30418_c0_g1_i1	-5.47697	1.27284e-06	358	>XP_020158329 aldehyde oxidase GLOX-like [Aegilops tauschii subsp. tauschii].	566	89.8	118	2.7e-56	226.9	Eukaryota_Viridiplantae_Streptophyta_Streptophytina_Embryophyta_Tracheophyta_Euphyllophyta_Spermatophyta_Magnoliophyta_Mesangiospermae_Liliopsida_Petrosaviidae_commelinids_Poales_Poaceae_BEP clade_Pooideae_Triticeae_Aegilops_Aegilops tauschii_Aegilops tauschii subsp. tauschii
TRINITY_DN56838_c0_g1_i1	-5.47635	3.68833e-07	No Blast Hit
TRINITY_DN18890_c0_g1_i1	-5.47454	9.79023e-11	649	>XP_003558529 PREDICTED: probable protein S-acyltransferase 22 [Brachypodium distachyon].	592	63.3	79	9e-18	99.8	Eukaryota_Viridiplantae_Streptophyta_Streptophytina_Embryophyta_Tracheophyta_Euphyllophyta_Spermatophyta_Magnoliophyta_Mesangiospermae_Liliopsida_Petrosaviidae_commelinids_Poales_Poaceae_BEP clade_Pooideae_Brachypodieae_Brachypodium_Brachypodium distachyon
TRINITY_DN31008_c0_g1_i1	-5.46902	1.0506e-10	241	>XP_020179831 uncharacterized protein LOC109765458 [Aegilops tauschii subsp. tauschii].	286	68.1	72	2.1e-12	80.5	Eukaryota_Viridiplantae_Streptophyta_Streptophytina_Embryophyta_Tracheophyta_Euphyllophyta_Spermatophyta_Magnoliophyta_Mesangiospermae_Liliopsida_Petrosaviidae_commelinids_Poales_Poaceae_BEP clade_Pooideae_Triticeae_Aegilops_Aegilops tauschii_Aegilops tauschii subsp. tauschii
TRINITY_DN10363_c0_g1_i1	-5.46773	3.69393e-07	No Blast Hit
TRINITY_DN25727_c0_g1_i1	-5.46751	4.8825e-07	No Blast Hit
TRINITY_DN31053_c0_g1_i2	-5.46746	4.77821e-08	No Blast Hit
TRINITY_DN25778_c0_g1_i1	-5.4645	5.01998e-07	No Blast Hit
TRINITY_DN12209_c0_g1_i1	-5.46309	1.00685e-08	276	>XP_020173802 pumilio homology domain family member 4-like [Aegilops tauschii subsp. tauschii].	675	76	96	1.4e-31	144.4	Eukaryota_Viridiplantae_Streptophyta_Streptophytina_Embryophyta_Tracheophyta_Euphyllophyta_Spermatophyta_Magnoliophyta_Mesangiospermae_Liliopsida_Petrosaviidae_commelinids_Poales_Poaceae_BEP clade_Pooideae_Triticeae_Aegilops_Aegilops tauschii_Aegilops tauschii subsp. tauschii
TRINITY_DN68635_c0_g1_i1	-5.46245	3.55828e-07	No Blast Hit
TRINITY_DN40153_c0_g1_i6	-5.45988	6.12963e-15	909	>XP_020173134 uncharacterized protein LOC109758676 [Aegilops tauschii subsp. tauschii].	216	70.9	220	1.9e-69	271.9	Eukaryota_Viridiplantae_Streptophyta_Streptophytina_Embryophyta_Tracheophyta_Euphyllophyta_Spermatophyta_Magnoliophyta_Mesangiospermae_Liliopsida_Petrosaviidae_commelinids_Poales_Poaceae_BEP clade_Pooideae_Triticeae_Aegilops_Aegilops tauschii_Aegilops tauschii subsp. tauschii
TRINITY_DN62333_c0_g1_i1	-5.45932	6.91678e-07	266	>XP_020182152 factor of DNA methylation 2-like [Aegilops tauschii subsp. tauschii].	389	56.8	81	1.6e-13	84.3	Eukaryota_Viridiplantae_Streptophyta_Streptophytina_Embryophyta_Tracheophyta_Euphyllophyta_Spermatophyta_Magnoliophyta_Mesangiospermae_Liliopsida_Petrosaviidae_commelinids_Poales_Poaceae_BEP clade_Pooideae_Triticeae_Aegilops_Aegilops tauschii_Aegilops tauschii subsp. tauschii
TRINITY_DN37871_c0_g1_i1	-5.45919	1.42376e-27	1227	>KQJ81609 hypothetical protein BRADI_5g01766 [Brachypodium distachyon].	503	70.1	271	1.4e-107	399.1	Eukaryota_Viridiplantae_Streptophyta_Streptophytina_Embryophyta_Tracheophyta_Euphyllophyta_Spermatophyta_Magnoliophyta_Mesangiospermae_Liliopsida_Petrosaviidae_commelinids_Poales_Poaceae_BEP clade_Pooideae_Brachypodieae_Brachypodium_Brachypodium distachyon
TRINITY_DN66984_c0_g1_i1	-5.45758	8.38953e-07	415	>KQL30416 hypothetical protein SETIT_016708mg [Setaria italica].	596	67.6	136	4e-19	103.6	Eukaryota_Viridiplantae_Streptophyta_Streptophytina_Embryophyta_Tracheophyta_Euphyllophyta_Spermatophyta_Magnoliophyta_Mesangiospermae_Liliopsida_Petrosaviidae_commelinids_Poales_Poaceae_PACMAD clade_Panicoideae_Paniceae_Setaria_Setaria italica
TRINITY_DN21239_c0_g1_i1	-5.45568	1.27939e-06	378	>XP_020157053 uncharacterized protein LOC109742376 [Aegilops tauschii subsp. tauschii].	100	89.4	47	8.6e-13	82.4	Eukaryota_Viridiplantae_Streptophyta_Streptophytina_Embryophyta_Tracheophyta_Euphyllophyta_Spermatophyta_Magnoliophyta_Mesangiospermae_Liliopsida_Petrosaviidae_commelinids_Poales_Poaceae_BEP clade_Pooideae_Triticeae_Aegilops_Aegilops tauschii_Aegilops tauschii subsp. tauschii
TRINITY_DN26457_c0_g1_i1	-5.45568	2.32242e-08	438	>XP_015646249 PREDICTED: LRR receptor-like serine/threonine-protein kinase GSO1 [Oryza sativa Japonica Group].	603	63.9	144	4.3e-40	173.3	Eukaryota_Viridiplantae_Streptophyta_Streptophytina_Embryophyta_Tracheophyta_Euphyllophyta_Spermatophyta_Magnoliophyta_Mesangiospermae_Liliopsida_Petrosaviidae_commelinids_Poales_Poaceae_BEP clade_Ehrhartoideae_Oryzeae_Oryza_Oryza sativa_Oryza sativa Japonica Group
TRINITY_DN58374_c0_g1_i1	-5.45564	2.21015e-08	321	>XP_015610694 PREDICTED: stem bromelain [Oryza sativa Japonica Group].	369	44.6	65	2.5e-08	67.4	Eukaryota_Viridiplantae_Streptophyta_Streptophytina_Embryophyta_Tracheophyta_Euphyllophyta_Spermatophyta_Magnoliophyta_Mesangiospermae_Liliopsida_Petrosaviidae_commelinids_Poales_Poaceae_BEP clade_Ehrhartoideae_Oryzeae_Oryza_Oryza sativa_Oryza sativa Japonica Group
TRINITY_DN18162_c0_g1_i1	-5.45143	4.24206e-07	309	>KQJ82169 hypothetical protein BRADI_5g07120 [Brachypodium distachyon].	694	66.3	101	2e-28	134	Eukaryota_Viridiplantae_Streptophyta_Streptophytina_Embryophyta_Tracheophyta_Euphyllophyta_Spermatophyta_Magnoliophyta_Mesangiospermae_Liliopsida_Petrosaviidae_commelinids_Poales_Poaceae_BEP clade_Pooideae_Brachypodieae_Brachypodium_Brachypodium distachyon
TRINITY_DN61044_c0_g1_i1	-5.44972	5.16598e-12	1023	>CDM80793 unnamed protein product [Triticum aestivum].	307	62.2	251	9.7e-75	289.7	Eukaryota_Viridiplantae_Streptophyta_Streptophytina_Embryophyta_Tracheophyta_Euphyllophyta_Spermatophyta_Magnoliophyta_Mesangiospermae_Liliopsida_Petrosaviidae_commelinids_Poales_Poaceae_BEP clade_Pooideae_Triticeae_Triticum_Triticum aestivum
TRINITY_DN57994_c0_g1_i1	-5.44968	4.85386e-07	No Blast Hit
TRINITY_DN23515_c0_g1_i1	-5.44509	1.10382e-08	No Blast Hit
TRINITY_DN27305_c0_g1_i2	-5.44355	1.37757e-13	No Blast Hit
TRINITY_DN452_c0_g1_i1	-5.44326	5.18559e-19	No Blast Hit
TRINITY_DN69781_c0_g1_i1	-5.44139	9.07452e-07	No Blast Hit
TRINITY_DN14445_c0_g1_i1	-5.4284	4.85348e-07	No Blast Hit
TRINITY_DN19693_c1_g1_i1	-5.42519	8.01714e-07	No Blast Hit
TRINITY_DN35190_c2_g1_i1	-5.42374	2.34465e-20	No Blast Hit
TRINITY_DN64221_c0_g1_i1	-5.42274	6.77501e-07	428	>XP_020167692 non-specific lipid transfer protein GPI-anchored 1-like [Aegilops tauschii subsp. tauschii].	125	73.7	38	7.8e-10	72.8	Eukaryota_Viridiplantae_Streptophyta_Streptophytina_Embryophyta_Tracheophyta_Euphyllophyta_Spermatophyta_Magnoliophyta_Mesangiospermae_Liliopsida_Petrosaviidae_commelinids_Poales_Poaceae_BEP clade_Pooideae_Triticeae_Aegilops_Aegilops tauschii_Aegilops tauschii subsp. tauschii
TRINITY_DN72576_c0_g1_i1	-5.42183	6.41092e-07	No Blast Hit
TRINITY_DN23593_c0_g1_i1	-5.42147	4.6789e-07	No Blast Hit
TRINITY_DN58617_c0_g1_i1	-5.41751	1.78612e-10	628	>EAY86686 hypothetical protein OsI_08068 [Oryza sativa Indica Group].	426	57.8	206	1.8e-55	224.9	Eukaryota_Viridiplantae_Streptophyta_Streptophytina_Embryophyta_Tracheophyta_Euphyllophyta_Spermatophyta_Magnoliophyta_Mesangiospermae_Liliopsida_Petrosaviidae_commelinids_Poales_Poaceae_BEP clade_Ehrhartoideae_Oryzeae_Oryza_Oryza sativa_Oryza sativa Indica Group
TRINITY_DN32827_c0_g1_i1	-5.4169	3.08518e-10	No Blast Hit
TRINITY_DN35597_c0_g1_i1	-5.41383	1.42206e-06	404	>XP_020169703 uncharacterized protein LOC109755216 [Aegilops tauschii subsp. tauschii].	160	66.7	87	1.5e-18	101.7	Eukaryota_Viridiplantae_Streptophyta_Streptophytina_Embryophyta_Tracheophyta_Euphyllophyta_Spermatophyta_Magnoliophyta_Mesangiospermae_Liliopsida_Petrosaviidae_commelinids_Poales_Poaceae_BEP clade_Pooideae_Triticeae_Aegilops_Aegilops tauschii_Aegilops tauschii subsp. tauschii
TRINITY_DN12982_c0_g1_i1	-5.4126	3.03835e-08	268	>OEL14302 3-ketoacyl-CoA synthase 11 [Dichanthelium oligosanthes].	523	80.7	88	6.9e-33	148.7	Eukaryota_Viridiplantae_Streptophyta_Streptophytina_Embryophyta_Tracheophyta_Euphyllophyta_Spermatophyta_Magnoliophyta_Mesangiospermae_Liliopsida_Petrosaviidae_commelinids_Poales_Poaceae_PACMAD clade_Panicoideae_Paniceae_Dichanthelium_Dichanthelium oligosanthes
TRINITY_DN61503_c0_g1_i1	-5.41102	8.86678e-07	299	>XP_003567776 PREDICTED: UDP-glucose 4-epimerase 1 [Brachypodium distachyon].	352	93.2	44	1.2e-12	81.6	Eukaryota_Viridiplantae_Streptophyta_Streptophytina_Embryophyta_Tracheophyta_Euphyllophyta_Spermatophyta_Magnoliophyta_Mesangiospermae_Liliopsida_Petrosaviidae_commelinids_Poales_Poaceae_BEP clade_Pooideae_Brachypodieae_Brachypodium_Brachypodium distachyon
TRINITY_DN13920_c0_g1_i1	-5.4108	7.22093e-07	No Blast Hit
TRINITY_DN31854_c0_g1_i1	-5.4101	6.14155e-12	No Blast Hit
TRINITY_DN63025_c0_g1_i1	-5.40774	5.75102e-07	No Blast Hit
TRINITY_DN2414_c0_g1_i1	-5.40388	5.94478e-07	No Blast Hit
TRINITY_DN59317_c0_g1_i1	-5.40319	7.8086e-08	No Blast Hit
TRINITY_DN4232_c0_g1_i1	-5.40185	7.30514e-10	No Blast Hit
TRINITY_DN3273_c0_g1_i1	-5.40171	2.95461e-12	No Blast Hit
TRINITY_DN57970_c0_g1_i1	-5.39702	6.76e-07	No Blast Hit
TRINITY_DN548_c0_g1_i1	-5.39692	3.63108e-10	No Blast Hit
TRINITY_DN46079_c1_g1_i6	-5.39498	4.86734e-12	550	>XP_020180653 60 kDa jasmonate-induced protein-like [Aegilops tauschii subsp. tauschii].	239	70.6	136	2.5e-45	191	Eukaryota_Viridiplantae_Streptophyta_Streptophytina_Embryophyta_Tracheophyta_Euphyllophyta_Spermatophyta_Magnoliophyta_Mesangiospermae_Liliopsida_Petrosaviidae_commelinids_Poales_Poaceae_BEP clade_Pooideae_Triticeae_Aegilops_Aegilops tauschii_Aegilops tauschii subsp. tauschii
TRINITY_DN58067_c0_g1_i1	-5.39413	8.33427e-07	No Blast Hit
TRINITY_DN31855_c0_g1_i1	-5.39287	2.194e-10	No Blast Hit
TRINITY_DN24362_c0_g1_i1	-5.39156	7.64229e-07	359	>XP_020184489 uncharacterized protein LOC109770186 [Aegilops tauschii subsp. tauschii].	388	80	100	6.5e-34	152.5	Eukaryota_Viridiplantae_Streptophyta_Streptophytina_Embryophyta_Tracheophyta_Euphyllophyta_Spermatophyta_Magnoliophyta_Mesangiospermae_Liliopsida_Petrosaviidae_commelinids_Poales_Poaceae_BEP clade_Pooideae_Triticeae_Aegilops_Aegilops tauschii_Aegilops tauschii subsp. tauschii
TRINITY_DN50268_c0_g1_i1	-5.3901	9.3555e-10	456	>KQL30416 hypothetical protein SETIT_016708mg [Setaria italica].	596	70.9	117	1.3e-15	92	Eukaryota_Viridiplantae_Streptophyta_Streptophytina_Embryophyta_Tracheophyta_Euphyllophyta_Spermatophyta_Magnoliophyta_Mesangiospermae_Liliopsida_Petrosaviidae_commelinids_Poales_Poaceae_PACMAD clade_Panicoideae_Paniceae_Setaria_Setaria italica
TRINITY_DN67751_c0_g1_i1	-5.38668	7.19272e-07	No Blast Hit
TRINITY_DN39150_c0_g1_i1	-5.38608	1.11871e-20	502	>XP_003561955 PREDICTED: pumilio homolog 1-like [Brachypodium distachyon].	685	87.6	161	2e-73	284.3	Eukaryota_Viridiplantae_Streptophyta_Streptophytina_Embryophyta_Tracheophyta_Euphyllophyta_Spermatophyta_Magnoliophyta_Mesangiospermae_Liliopsida_Petrosaviidae_commelinids_Poales_Poaceae_BEP clade_Pooideae_Brachypodieae_Brachypodium_Brachypodium distachyon
TRINITY_DN47500_c3_g1_i4	-5.38284	7.02236e-33	1190	>XP_020168188 plant UBX domain-containing protein 13-like [Aegilops tauschii subsp. tauschii].	553	90.4	83	1.3e-35	159.8	Eukaryota_Viridiplantae_Streptophyta_Streptophytina_Embryophyta_Tracheophyta_Euphyllophyta_Spermatophyta_Magnoliophyta_Mesangiospermae_Liliopsida_Petrosaviidae_commelinids_Poales_Poaceae_BEP clade_Pooideae_Triticeae_Aegilops_Aegilops tauschii_Aegilops tauschii subsp. tauschii
TRINITY_DN62017_c0_g1_i1	-5.38033	1.0244e-06	326	>XP_020158693 glucan endo-1,3-beta-glucosidase 8-like isoform X1 [Aegilops tauschii subsp. tauschii].	484	91.7	108	3e-54	219.9	Eukaryota_Viridiplantae_Streptophyta_Streptophytina_Embryophyta_Tracheophyta_Euphyllophyta_Spermatophyta_Magnoliophyta_Mesangiospermae_Liliopsida_Petrosaviidae_commelinids_Poales_Poaceae_BEP clade_Pooideae_Triticeae_Aegilops_Aegilops tauschii_Aegilops tauschii subsp. tauschii
TRINITY_DN68928_c0_g1_i1	-5.37487	8.11648e-07	No Blast Hit
TRINITY_DN6618_c0_g1_i1	-5.37322	2.76294e-08	267	>XP_020172380 probable RNA-binding protein ARP1 isoform X2 [Aegilops tauschii subsp. tauschii].	298	78.8	99	7.1e-22	112.1	Eukaryota_Viridiplantae_Streptophyta_Streptophytina_Embryophyta_Tracheophyta_Euphyllophyta_Spermatophyta_Magnoliophyta_Mesangiospermae_Liliopsida_Petrosaviidae_commelinids_Poales_Poaceae_BEP clade_Pooideae_Triticeae_Aegilops_Aegilops tauschii_Aegilops tauschii subsp. tauschii
TRINITY_DN16462_c0_g1_i1	-5.37266	1.74178e-06	No Blast Hit
TRINITY_DN44111_c0_g1_i8	-5.37114	2.18984e-05	1116	>XP_020155827 osmotin-like protein [Aegilops tauschii subsp. tauschii].	231	75.3	231	3.2e-95	357.8	Eukaryota_Viridiplantae_Streptophyta_Streptophytina_Embryophyta_Tracheophyta_Euphyllophyta_Spermatophyta_Magnoliophyta_Mesangiospermae_Liliopsida_Petrosaviidae_commelinids_Poales_Poaceae_BEP clade_Pooideae_Triticeae_Aegilops_Aegilops tauschii_Aegilops tauschii subsp. tauschii
TRINITY_DN20163_c0_g1_i1	-5.37107	2.54429e-08	418	>XP_020163828 homeobox-leucine zipper protein ROC3 [Aegilops tauschii subsp. tauschii].	883	88.3	137	8.5e-62	245.4	Eukaryota_Viridiplantae_Streptophyta_Streptophytina_Embryophyta_Tracheophyta_Euphyllophyta_Spermatophyta_Magnoliophyta_Mesangiospermae_Liliopsida_Petrosaviidae_commelinids_Poales_Poaceae_BEP clade_Pooideae_Triticeae_Aegilops_Aegilops tauschii_Aegilops tauschii subsp. tauschii
TRINITY_DN65607_c0_g1_i1	-5.37075	9.20757e-07	No Blast Hit
TRINITY_DN30733_c0_g1_i1	-5.36581	3.37966e-06	No Blast Hit
TRINITY_DN54541_c0_g1_i1	-5.36208	4.32013e-06	No Blast Hit
TRINITY_DN63635_c0_g1_i1	-5.36152	9.5196e-07	244	>XP_006645384 PREDICTED: germin-like protein 1-4 [Oryza brachyantha].	227	84	81	3.1e-32	146.4	Eukaryota_Viridiplantae_Streptophyta_Streptophytina_Embryophyta_Tracheophyta_Euphyllophyta_Spermatophyta_Magnoliophyta_Mesangiospermae_Liliopsida_Petrosaviidae_commelinids_Poales_Poaceae_BEP clade_Ehrhartoideae_Oryzeae_Oryza_Oryza brachyantha
TRINITY_DN22743_c0_g1_i1	-5.35617	1.86746e-06	No Blast Hit
TRINITY_DN34200_c0_g1_i1	-5.35563	1.87149e-19	823	>CAA52893 PR-1a pathogenesis related protein (Hv-1a) [Hordeum vulgare subsp. vulgare].	164	74.4	164	2.5e-65	258.1	Eukaryota_Viridiplantae_Streptophyta_Streptophytina_Embryophyta_Tracheophyta_Euphyllophyta_Spermatophyta_Magnoliophyta_Mesangiospermae_Liliopsida_Petrosaviidae_commelinids_Poales_Poaceae_BEP clade_Pooideae_Triticeae_Hordeum_Hordeum vulgare_Hordeum vulgare subsp. vulgare
TRINITY_DN67834_c0_g1_i1	-5.35503	9.31156e-07	No Blast Hit
TRINITY_DN57218_c0_g1_i1	-5.3538	1.13981e-06	No Blast Hit
TRINITY_DN63662_c0_g1_i1	-5.35126	7.77872e-07	No Blast Hit
TRINITY_DN53970_c0_g1_i1	-5.35079	9.75812e-07	No Blast Hit
TRINITY_DN63720_c0_g1_i1	-5.34977	1.06383e-06	259	>XP_003572876 PREDICTED: receptor protein kinase TMK1-like [Brachypodium distachyon].	958	71.3	87	1.1e-24	121.3	Eukaryota_Viridiplantae_Streptophyta_Streptophytina_Embryophyta_Tracheophyta_Euphyllophyta_Spermatophyta_Magnoliophyta_Mesangiospermae_Liliopsida_Petrosaviidae_commelinids_Poales_Poaceae_BEP clade_Pooideae_Brachypodieae_Brachypodium_Brachypodium distachyon
TRINITY_DN46348_c0_g1_i2	-5.34697	2.45463e-25	1513	>BAK05290 predicted protein [Hordeum vulgare subsp. vulgare].	458	91	420	6e-214	752.7	Eukaryota_Viridiplantae_Streptophyta_Streptophytina_Embryophyta_Tracheophyta_Euphyllophyta_Spermatophyta_Magnoliophyta_Mesangiospermae_Liliopsida_Petrosaviidae_commelinids_Poales_Poaceae_BEP clade_Pooideae_Triticeae_Hordeum_Hordeum vulgare_Hordeum vulgare subsp. vulgare
TRINITY_DN46_c0_g1_i1	-5.34603	1.2009e-06	No Blast Hit
TRINITY_DN67660_c0_g1_i1	-5.34603	7.79492e-07	No Blast Hit
TRINITY_DN61285_c0_g1_i1	-5.34588	9.77599e-07	No Blast Hit
TRINITY_DN49619_c0_g1_i1	-5.34398	2.06862e-06	No Blast Hit
TRINITY_DN70856_c0_g1_i1	-5.34375	7.86003e-07	No Blast Hit
TRINITY_DN49442_c0_g1_i1	-5.34299	7.93072e-07	286	>XP_020200315 uncharacterized protein LOC109786140 [Aegilops tauschii subsp. tauschii].	196	81.9	94	2e-30	140.6	Eukaryota_Viridiplantae_Streptophyta_Streptophytina_Embryophyta_Tracheophyta_Euphyllophyta_Spermatophyta_Magnoliophyta_Mesangiospermae_Liliopsida_Petrosaviidae_commelinids_Poales_Poaceae_BEP clade_Pooideae_Triticeae_Aegilops_Aegilops tauschii_Aegilops tauschii subsp. tauschii
TRINITY_DN56536_c0_g1_i1	-5.3428	1.09312e-06	No Blast Hit
TRINITY_DN52410_c0_g1_i1	-5.33706	2.03479e-06	276	>KQJ81617 hypothetical protein BRADI_5g01797 [Brachypodium distachyon].	456	66.7	51	2e-11	77.4	Eukaryota_Viridiplantae_Streptophyta_Streptophytina_Embryophyta_Tracheophyta_Euphyllophyta_Spermatophyta_Magnoliophyta_Mesangiospermae_Liliopsida_Petrosaviidae_commelinids_Poales_Poaceae_BEP clade_Pooideae_Brachypodieae_Brachypodium_Brachypodium distachyon
TRINITY_DN40553_c0_g1_i2	-5.33599	4.9462e-33	680	>BAK07216 predicted protein [Hordeum vulgare subsp. vulgare].	97	61.1	95	7e-21	110.2	Eukaryota_Viridiplantae_Streptophyta_Streptophytina_Embryophyta_Tracheophyta_Euphyllophyta_Spermatophyta_Magnoliophyta_Mesangiospermae_Liliopsida_Petrosaviidae_commelinids_Poales_Poaceae_BEP clade_Pooideae_Triticeae_Hordeum_Hordeum vulgare_Hordeum vulgare subsp. vulgare
TRINITY_DN37449_c0_g1_i1	-5.33071	2.77151e-20	356	>XP_020172695 uncharacterized protein LOC109758258 [Aegilops tauschii subsp. tauschii].	704	80.4	92	7.8e-32	145.6	Eukaryota_Viridiplantae_Streptophyta_Streptophytina_Embryophyta_Tracheophyta_Euphyllophyta_Spermatophyta_Magnoliophyta_Mesangiospermae_Liliopsida_Petrosaviidae_commelinids_Poales_Poaceae_BEP clade_Pooideae_Triticeae_Aegilops_Aegilops tauschii_Aegilops tauschii subsp. tauschii
TRINITY_DN65414_c0_g1_i1	-5.3301	1.23287e-06	No Blast Hit
TRINITY_DN20536_c0_g1_i1	-5.3298	3.33525e-10	No Blast Hit
TRINITY_DN70928_c0_g1_i1	-5.3296	1.61154e-06	No Blast Hit
TRINITY_DN13174_c0_g1_i1	-5.32946	1.40422e-06	No Blast Hit
TRINITY_DN2418_c0_g1_i2	-5.32779	1.33467e-06	265	>BAJ88647 predicted protein, partial [Hordeum vulgare subsp. vulgare].	358	83	88	3.7e-34	152.9	Eukaryota_Viridiplantae_Streptophyta_Streptophytina_Embryophyta_Tracheophyta_Euphyllophyta_Spermatophyta_Magnoliophyta_Mesangiospermae_Liliopsida_Petrosaviidae_commelinids_Poales_Poaceae_BEP clade_Pooideae_Triticeae_Hordeum_Hordeum vulgare_Hordeum vulgare subsp. vulgare
TRINITY_DN30509_c0_g1_i1	-5.32113	1.1032e-09	540	>XP_020198350 WAT1-related protein At1g09380-like [Aegilops tauschii subsp. tauschii].	549	78.5	135	8.2e-49	202.6	Eukaryota_Viridiplantae_Streptophyta_Streptophytina_Embryophyta_Tracheophyta_Euphyllophyta_Spermatophyta_Magnoliophyta_Mesangiospermae_Liliopsida_Petrosaviidae_commelinids_Poales_Poaceae_BEP clade_Pooideae_Triticeae_Aegilops_Aegilops tauschii_Aegilops tauschii subsp. tauschii
TRINITY_DN15748_c0_g1_i1	-5.31459	1.2203e-06	No Blast Hit
TRINITY_DN22907_c0_g1_i2	-5.31291	1.34612e-06	No Blast Hit
TRINITY_DN66199_c0_g1_i1	-5.31256	1.32919e-06	No Blast Hit
TRINITY_DN64308_c0_g1_i1	-5.31007	1.23929e-06	No Blast Hit
TRINITY_DN39839_c0_g1_i3	-5.30944	3.21522e-31	477	>EMT29863 Putative protein phosphatase 2C 21 [Aegilops tauschii].	402	63.2	117	1.1e-33	152.1	Eukaryota_Viridiplantae_Streptophyta_Streptophytina_Embryophyta_Tracheophyta_Euphyllophyta_Spermatophyta_Magnoliophyta_Mesangiospermae_Liliopsida_Petrosaviidae_commelinids_Poales_Poaceae_BEP clade_Pooideae_Triticeae_Aegilops_Aegilops tauschii
TRINITY_DN65708_c0_g1_i1	-5.30733	1.18127e-06	No Blast Hit
TRINITY_DN71377_c0_g1_i1	-5.30704	1.73076e-06	No Blast Hit
TRINITY_DN38896_c1_g1_i4	-5.3066	6.67424e-14	No Blast Hit
TRINITY_DN26721_c0_g1_i1	-5.30657	1.22024e-06	No Blast Hit
TRINITY_DN30761_c0_g1_i1	-5.29798	2.08225e-07	301	>XP_020154374 aldehyde oxidase GLOX-like [Aegilops tauschii subsp. tauschii].	577	88.8	89	6.1e-38	165.6	Eukaryota_Viridiplantae_Streptophyta_Streptophytina_Embryophyta_Tracheophyta_Euphyllophyta_Spermatophyta_Magnoliophyta_Mesangiospermae_Liliopsida_Petrosaviidae_commelinids_Poales_Poaceae_BEP clade_Pooideae_Triticeae_Aegilops_Aegilops tauschii_Aegilops tauschii subsp. tauschii
TRINITY_DN41561_c0_g1_i1	-5.29658	1.25139e-47	1760	>EMS60883 3-ketoacyl-CoA synthase 5 [Triticum urartu].	596	74.4	481	2.5e-203	717.6	Eukaryota_Viridiplantae_Streptophyta_Streptophytina_Embryophyta_Tracheophyta_Euphyllophyta_Spermatophyta_Magnoliophyta_Mesangiospermae_Liliopsida_Petrosaviidae_commelinids_Poales_Poaceae_BEP clade_Pooideae_Triticeae_Triticum_Triticum urartu
TRINITY_DN2070_c0_g1_i1	-5.29538	1.85531e-06	No Blast Hit
TRINITY_DN69778_c0_g1_i1	-5.29452	2.58412e-06	No Blast Hit
TRINITY_DN40578_c1_g1_i1	-5.29376	1.25937e-05	390	>NP_001142050 putative MYB DNA-binding domain superfamily protein [Zea mays].	362	80.9	131	6.6e-56	225.7	Eukaryota_Viridiplantae_Streptophyta_Streptophytina_Embryophyta_Tracheophyta_Euphyllophyta_Spermatophyta_Magnoliophyta_Mesangiospermae_Liliopsida_Petrosaviidae_commelinids_Poales_Poaceae_PACMAD clade_Panicoideae_Andropogoneae_Zea_Zea mays
TRINITY_DN41922_c0_g1_i1	-5.28916	2.99777e-34	1381	>BAJ96916 predicted protein [Hordeum vulgare subsp. vulgare].	872	88.5	452	1.2e-234	821.2	Eukaryota_Viridiplantae_Streptophyta_Streptophytina_Embryophyta_Tracheophyta_Euphyllophyta_Spermatophyta_Magnoliophyta_Mesangiospermae_Liliopsida_Petrosaviidae_commelinids_Poales_Poaceae_BEP clade_Pooideae_Triticeae_Hordeum_Hordeum vulgare_Hordeum vulgare subsp. vulgare
TRINITY_DN6937_c0_g1_i1	-5.28871	1.35285e-06	341	>BAJ87149 predicted protein [Hordeum vulgare subsp. vulgare].	879	69.9	113	1.1e-35	158.3	Eukaryota_Viridiplantae_Streptophyta_Streptophytina_Embryophyta_Tracheophyta_Euphyllophyta_Spermatophyta_Magnoliophyta_Mesangiospermae_Liliopsida_Petrosaviidae_commelinids_Poales_Poaceae_BEP clade_Pooideae_Triticeae_Hordeum_Hordeum vulgare_Hordeum vulgare subsp. vulgare
TRINITY_DN42836_c0_g1_i1	-5.2887	5.39342e-36	1244	>XP_020159060 bifunctional epoxide hydrolase 2-like [Aegilops tauschii subsp. tauschii].	311	86.2	312	3e-163	583.9	Eukaryota_Viridiplantae_Streptophyta_Streptophytina_Embryophyta_Tracheophyta_Euphyllophyta_Spermatophyta_Magnoliophyta_Mesangiospermae_Liliopsida_Petrosaviidae_commelinids_Poales_Poaceae_BEP clade_Pooideae_Triticeae_Aegilops_Aegilops tauschii_Aegilops tauschii subsp. tauschii
TRINITY_DN27697_c0_g1_i1	-5.28279	2.95682e-16	785	>XP_020197540 anthranilate O-methyltransferase 2-like [Aegilops tauschii subsp. tauschii].	371	80.5	261	7.6e-112	412.5	Eukaryota_Viridiplantae_Streptophyta_Streptophytina_Embryophyta_Tracheophyta_Euphyllophyta_Spermatophyta_Magnoliophyta_Mesangiospermae_Liliopsida_Petrosaviidae_commelinids_Poales_Poaceae_BEP clade_Pooideae_Triticeae_Aegilops_Aegilops tauschii_Aegilops tauschii subsp. tauschii
TRINITY_DN24482_c0_g1_i1	-5.27871	1.55536e-06	No Blast Hit
TRINITY_DN3416_c0_g1_i1	-5.27832	1.44803e-06	No Blast Hit
TRINITY_DN15889_c0_g1_i1	-5.27807	1.55407e-06	No Blast Hit
TRINITY_DN37060_c0_g1_i1	-5.27464	1.11459e-05	896	>XP_020164609 uncharacterized protein LOC109750066 [Aegilops tauschii subsp. tauschii].	191	63.3	196	4.1e-53	217.6	Eukaryota_Viridiplantae_Streptophyta_Streptophytina_Embryophyta_Tracheophyta_Euphyllophyta_Spermatophyta_Magnoliophyta_Mesangiospermae_Liliopsida_Petrosaviidae_commelinids_Poales_Poaceae_BEP clade_Pooideae_Triticeae_Aegilops_Aegilops tauschii_Aegilops tauschii subsp. tauschii
TRINITY_DN48445_c0_g1_i1	-5.27393	1.50827e-06	No Blast Hit
TRINITY_DN63336_c0_g1_i1	-5.27257	1.27871e-06	No Blast Hit
TRINITY_DN1119_c0_g1_i1	-5.27147	5.13623e-08	326	>XP_020172798 UDP-glycosyltransferase 74E1-like [Aegilops tauschii subsp. tauschii].	461	90.4	52	3.9e-22	113.2	Eukaryota_Viridiplantae_Streptophyta_Streptophytina_Embryophyta_Tracheophyta_Euphyllophyta_Spermatophyta_Magnoliophyta_Mesangiospermae_Liliopsida_Petrosaviidae_commelinids_Poales_Poaceae_BEP clade_Pooideae_Triticeae_Aegilops_Aegilops tauschii_Aegilops tauschii subsp. tauschii
TRINITY_DN64173_c0_g1_i1	-5.27146	1.27014e-06	237	>XP_020154274 fatty acid amide hydrolase-like [Aegilops tauschii subsp. tauschii].	605	74.7	79	9.6e-26	124.8	Eukaryota_Viridiplantae_Streptophyta_Streptophytina_Embryophyta_Tracheophyta_Euphyllophyta_Spermatophyta_Magnoliophyta_Mesangiospermae_Liliopsida_Petrosaviidae_commelinids_Poales_Poaceae_BEP clade_Pooideae_Triticeae_Aegilops_Aegilops tauschii_Aegilops tauschii subsp. tauschii
TRINITY_DN11587_c0_g1_i1	-5.26884	1.73076e-06	No Blast Hit
TRINITY_DN37120_c0_g1_i1	-5.26883	5.25886e-17	671	>EMS61619 hypothetical protein TRIUR3_03614 [Triticum urartu].	333	87.6	153	3.7e-67	263.8	Eukaryota_Viridiplantae_Streptophyta_Streptophytina_Embryophyta_Tracheophyta_Euphyllophyta_Spermatophyta_Magnoliophyta_Mesangiospermae_Liliopsida_Petrosaviidae_commelinids_Poales_Poaceae_BEP clade_Pooideae_Triticeae_Triticum_Triticum urartu
TRINITY_DN1077_c0_g1_i1	-5.26875	2.11961e-06	No Blast Hit
TRINITY_DN46121_c0_g1_i4	-5.26777	1.38676e-31	1747	>XP_020194021 beta-glucosidase 5-like isoform X1 [Aegilops tauschii subsp. tauschii].	504	83.7	508	3.2e-251	876.7	Eukaryota_Viridiplantae_Streptophyta_Streptophytina_Embryophyta_Tracheophyta_Euphyllophyta_Spermatophyta_Magnoliophyta_Mesangiospermae_Liliopsida_Petrosaviidae_commelinids_Poales_Poaceae_BEP clade_Pooideae_Triticeae_Aegilops_Aegilops tauschii_Aegilops tauschii subsp. tauschii
TRINITY_DN8789_c0_g1_i1	-5.26753	1.28506e-06	No Blast Hit
TRINITY_DN62775_c0_g1_i1	-5.26672	2.60138e-06	No Blast Hit
TRINITY_DN38346_c0_g1_i2	-5.26637	1.19626e-20	633	>XP_020172662 flotillin-like protein 2 [Aegilops tauschii subsp. tauschii].	492	81.7	175	1e-66	262.3	Eukaryota_Viridiplantae_Streptophyta_Streptophytina_Embryophyta_Tracheophyta_Euphyllophyta_Spermatophyta_Magnoliophyta_Mesangiospermae_Liliopsida_Petrosaviidae_commelinids_Poales_Poaceae_BEP clade_Pooideae_Triticeae_Aegilops_Aegilops tauschii_Aegilops tauschii subsp. tauschii
TRINITY_DN33126_c1_g1_i1	-5.26568	6.39314e-14	No Blast Hit
TRINITY_DN7879_c0_g1_i1	-5.26285	1.74136e-06	202	>XP_020188230 beta-galactosidase 7-like [Aegilops tauschii subsp. tauschii].	820	86.6	67	3.4e-24	119.4	Eukaryota_Viridiplantae_Streptophyta_Streptophytina_Embryophyta_Tracheophyta_Euphyllophyta_Spermatophyta_Magnoliophyta_Mesangiospermae_Liliopsida_Petrosaviidae_commelinids_Poales_Poaceae_BEP clade_Pooideae_Triticeae_Aegilops_Aegilops tauschii_Aegilops tauschii subsp. tauschii
TRINITY_DN43580_c0_g2_i1	-5.25971	1.89323e-25	No Blast Hit
TRINITY_DN11163_c0_g1_i1	-5.25887	1.72208e-06	No Blast Hit
TRINITY_DN20827_c0_g1_i1	-5.25642	1.76764e-06	No Blast Hit
TRINITY_DN54699_c0_g1_i1	-5.24887	2.42798e-06	No Blast Hit
TRINITY_DN9181_c0_g1_i1	-5.24887	1.59875e-06	No Blast Hit
TRINITY_DN49416_c0_g1_i1	-5.24598	1.59388e-07	No Blast Hit
TRINITY_DN58021_c0_g1_i1	-5.24532	1.9213e-06	No Blast Hit
TRINITY_DN138_c0_g1_i1	-5.24437	1.66574e-07	205	>XP_003578494 PREDICTED: subtilisin-like protease SBT3.5 [Brachypodium distachyon].	770	92.6	68	3.8e-31	142.5	Eukaryota_Viridiplantae_Streptophyta_Streptophytina_Embryophyta_Tracheophyta_Euphyllophyta_Spermatophyta_Magnoliophyta_Mesangiospermae_Liliopsida_Petrosaviidae_commelinids_Poales_Poaceae_BEP clade_Pooideae_Brachypodieae_Brachypodium_Brachypodium distachyon
TRINITY_DN19183_c0_g1_i1	-5.24331	2.6054e-06	No Blast Hit
TRINITY_DN24900_c0_g1_i1	-5.24251	1.59875e-06	No Blast Hit
TRINITY_DN7736_c0_g1_i1	-5.24247	1.86746e-06	318	>BAK08310 predicted protein [Hordeum vulgare subsp. vulgare].	622	48.1	108	3.8e-09	70.1	Eukaryota_Viridiplantae_Streptophyta_Streptophytina_Embryophyta_Tracheophyta_Euphyllophyta_Spermatophyta_Magnoliophyta_Mesangiospermae_Liliopsida_Petrosaviidae_commelinids_Poales_Poaceae_BEP clade_Pooideae_Triticeae_Hordeum_Hordeum vulgare_Hordeum vulgare subsp. vulgare
TRINITY_DN66346_c0_g1_i1	-5.24184	1.84983e-06	No Blast Hit
TRINITY_DN1714_c0_g1_i1	-5.2372	2.1269e-06	No Blast Hit
TRINITY_DN65247_c0_g1_i1	-5.23473	1.70388e-06	No Blast Hit
TRINITY_DN14813_c0_g1_i1	-5.23458	1.68573e-06	226	>XP_003557811 PREDICTED: 3-ketoacyl-CoA synthase 12-like [Brachypodium distachyon].	468	88.4	69	6.2e-27	128.6	Eukaryota_Viridiplantae_Streptophyta_Streptophytina_Embryophyta_Tracheophyta_Euphyllophyta_Spermatophyta_Magnoliophyta_Mesangiospermae_Liliopsida_Petrosaviidae_commelinids_Poales_Poaceae_BEP clade_Pooideae_Brachypodieae_Brachypodium_Brachypodium distachyon
TRINITY_DN67285_c0_g1_i1	-5.2299	1.73269e-06	No Blast Hit
TRINITY_DN26471_c0_g1_i1	-5.22987	2.4141e-06	No Blast Hit
TRINITY_DN31666_c0_g1_i1	-5.22894	4.35531e-23	No Blast Hit
TRINITY_DN24762_c0_g1_i1	-5.22597	3.67685e-10	569	>EMT13722 NAC domain-containing protein 55 [Aegilops tauschii].	336	45.9	109	2e-13	85.1	Eukaryota_Viridiplantae_Streptophyta_Streptophytina_Embryophyta_Tracheophyta_Euphyllophyta_Spermatophyta_Magnoliophyta_Mesangiospermae_Liliopsida_Petrosaviidae_commelinids_Poales_Poaceae_BEP clade_Pooideae_Triticeae_Aegilops_Aegilops tauschii
TRINITY_DN16801_c0_g1_i1	-5.22377	1.82983e-06	268	>XP_020173367 uncharacterized protein LOC109758917 [Aegilops tauschii subsp. tauschii].	387	56.3	87	6.8e-12	79	Eukaryota_Viridiplantae_Streptophyta_Streptophytina_Embryophyta_Tracheophyta_Euphyllophyta_Spermatophyta_Magnoliophyta_Mesangiospermae_Liliopsida_Petrosaviidae_commelinids_Poales_Poaceae_BEP clade_Pooideae_Triticeae_Aegilops_Aegilops tauschii_Aegilops tauschii subsp. tauschii
TRINITY_DN61975_c0_g1_i1	-5.22246	1.79508e-06	No Blast Hit
TRINITY_DN47535_c2_g1_i2	-5.22005	5.6936e-104	1858	>XP_020161000 uncharacterized protein LOC109746285 [Aegilops tauschii subsp. tauschii].	710	82.9	578	1.6e-264	921	Eukaryota_Viridiplantae_Streptophyta_Streptophytina_Embryophyta_Tracheophyta_Euphyllophyta_Spermatophyta_Magnoliophyta_Mesangiospermae_Liliopsida_Petrosaviidae_commelinids_Poales_Poaceae_BEP clade_Pooideae_Triticeae_Aegilops_Aegilops tauschii_Aegilops tauschii subsp. tauschii
TRINITY_DN9824_c0_g1_i1	-5.21754	2.64973e-06	No Blast Hit
TRINITY_DN72612_c0_g1_i1	-5.21116	2.84865e-06	No Blast Hit
TRINITY_DN37057_c0_g1_i2	-5.21057	1.74016e-13	No Blast Hit
TRINITY_DN49217_c0_g1_i1	-5.20975	2.09234e-06	343	>KQJ87418 hypothetical protein BRADI_4g10998 [Brachypodium distachyon].	1005	62.7	102	3e-28	133.7	Eukaryota_Viridiplantae_Streptophyta_Streptophytina_Embryophyta_Tracheophyta_Euphyllophyta_Spermatophyta_Magnoliophyta_Mesangiospermae_Liliopsida_Petrosaviidae_commelinids_Poales_Poaceae_BEP clade_Pooideae_Brachypodieae_Brachypodium_Brachypodium distachyon
TRINITY_DN59083_c0_g1_i1	-5.20831	2.15084e-06	No Blast Hit
TRINITY_DN45165_c1_g1_i5	-5.20813	8.56896e-38	No Blast Hit
TRINITY_DN63337_c0_g1_i1	-5.20656	2.60064e-06	No Blast Hit
TRINITY_DN30100_c0_g1_i1	-5.20392	1.68317e-10	213	>XP_003566404 PREDICTED: cyclin-A1-4-like [Brachypodium distachyon].	482	88.6	70	1.5e-27	130.6	Eukaryota_Viridiplantae_Streptophyta_Streptophytina_Embryophyta_Tracheophyta_Euphyllophyta_Spermatophyta_Magnoliophyta_Mesangiospermae_Liliopsida_Petrosaviidae_commelinids_Poales_Poaceae_BEP clade_Pooideae_Brachypodieae_Brachypodium_Brachypodium distachyon
TRINITY_DN67544_c0_g1_i1	-5.20203	2.25893e-06	No Blast Hit
TRINITY_DN52677_c0_g1_i1	-5.20051	4.12489e-06	No Blast Hit
TRINITY_DN37654_c0_g2_i1	-5.19805	8.40939e-20	487	>BAJ88118 predicted protein [Hordeum vulgare subsp. vulgare].	78	55.7	79	7.4e-09	69.7	Eukaryota_Viridiplantae_Streptophyta_Streptophytina_Embryophyta_Tracheophyta_Euphyllophyta_Spermatophyta_Magnoliophyta_Mesangiospermae_Liliopsida_Petrosaviidae_commelinids_Poales_Poaceae_BEP clade_Pooideae_Triticeae_Hordeum_Hordeum vulgare_Hordeum vulgare subsp. vulgare
TRINITY_DN55732_c0_g1_i1	-5.19763	4.17598e-06	No Blast Hit
TRINITY_DN65565_c0_g1_i1	-5.19743	2.44643e-06	301	>EMT24218 U-box domain-containing protein 9 [Aegilops tauschii].	758	91	100	1.1e-45	191.4	Eukaryota_Viridiplantae_Streptophyta_Streptophytina_Embryophyta_Tracheophyta_Euphyllophyta_Spermatophyta_Magnoliophyta_Mesangiospermae_Liliopsida_Petrosaviidae_commelinids_Poales_Poaceae_BEP clade_Pooideae_Triticeae_Aegilops_Aegilops tauschii
TRINITY_DN5600_c0_g1_i1	-5.19683	2.71941e-06	No Blast Hit
TRINITY_DN52758_c0_g1_i1	-5.19596	2.4876e-06	215	>EEC82360 hypothetical protein OsI_26682 [Oryza sativa Indica Group].	260	70	70	3.2e-20	106.3	Eukaryota_Viridiplantae_Streptophyta_Streptophytina_Embryophyta_Tracheophyta_Euphyllophyta_Spermatophyta_Magnoliophyta_Mesangiospermae_Liliopsida_Petrosaviidae_commelinids_Poales_Poaceae_BEP clade_Ehrhartoideae_Oryzeae_Oryza_Oryza sativa_Oryza sativa Indica Group
TRINITY_DN43655_c0_g1_i1	-5.19435	1.99623e-31	1952	>XP_020175884 endoribonuclease Dicer homolog 3b-like [Aegilops tauschii subsp. tauschii].	1628	90.7	561	1e-298	1034.6	Eukaryota_Viridiplantae_Streptophyta_Streptophytina_Embryophyta_Tracheophyta_Euphyllophyta_Spermatophyta_Magnoliophyta_Mesangiospermae_Liliopsida_Petrosaviidae_commelinids_Poales_Poaceae_BEP clade_Pooideae_Triticeae_Aegilops_Aegilops tauschii_Aegilops tauschii subsp. tauschii
TRINITY_DN72796_c0_g1_i1	-5.19383	4.1094e-06	No Blast Hit
TRINITY_DN70436_c0_g1_i1	-5.19251	2.13843e-06	No Blast Hit
TRINITY_DN14044_c0_g1_i1	-5.19195	4.02924e-06	No Blast Hit
TRINITY_DN38697_c0_g1_i1	-5.19187	1.47396e-18	675	>XP_020196040 uncharacterized protein LOC109781854 [Aegilops tauschii subsp. tauschii].	488	46.3	164	6.3e-30	140.2	Eukaryota_Viridiplantae_Streptophyta_Streptophytina_Embryophyta_Tracheophyta_Euphyllophyta_Spermatophyta_Magnoliophyta_Mesangiospermae_Liliopsida_Petrosaviidae_commelinids_Poales_Poaceae_BEP clade_Pooideae_Triticeae_Aegilops_Aegilops tauschii_Aegilops tauschii subsp. tauschii
TRINITY_DN49071_c0_g1_i1	-5.19166	2.23187e-06	341	>CDM85715 unnamed protein product [Triticum aestivum].	592	73.5	49	1.9e-14	87.8	Eukaryota_Viridiplantae_Streptophyta_Streptophytina_Embryophyta_Tracheophyta_Euphyllophyta_Spermatophyta_Magnoliophyta_Mesangiospermae_Liliopsida_Petrosaviidae_commelinids_Poales_Poaceae_BEP clade_Pooideae_Triticeae_Triticum_Triticum aestivum
TRINITY_DN56851_c0_g1_i1	-5.19127	2.18061e-06	No Blast Hit
TRINITY_DN39599_c0_g1_i1	-5.18476	1.23255e-10	521	>XP_020193916 uncharacterized protein LOC109779676 [Aegilops tauschii subsp. tauschii].	603	75.2	149	1.6e-46	194.9	Eukaryota_Viridiplantae_Streptophyta_Streptophytina_Embryophyta_Tracheophyta_Euphyllophyta_Spermatophyta_Magnoliophyta_Mesangiospermae_Liliopsida_Petrosaviidae_commelinids_Poales_Poaceae_BEP clade_Pooideae_Triticeae_Aegilops_Aegilops tauschii_Aegilops tauschii subsp. tauschii
TRINITY_DN68116_c0_g1_i1	-5.18224	2.4876e-06	No Blast Hit
TRINITY_DN19407_c0_g1_i2	-5.18071	4.48401e-09	576	>XP_020165938 uncharacterized protein LOC109751467 [Aegilops tauschii subsp. tauschii].	526	52.3	130	8.5e-28	132.9	Eukaryota_Viridiplantae_Streptophyta_Streptophytina_Embryophyta_Tracheophyta_Euphyllophyta_Spermatophyta_Magnoliophyta_Mesangiospermae_Liliopsida_Petrosaviidae_commelinids_Poales_Poaceae_BEP clade_Pooideae_Triticeae_Aegilops_Aegilops tauschii_Aegilops tauschii subsp. tauschii
TRINITY_DN43717_c0_g1_i2	-5.17418	3.78435e-07	No Blast Hit
TRINITY_DN70828_c0_g1_i1	-5.17413	3.10782e-06	No Blast Hit
TRINITY_DN36635_c0_g1_i1	-5.16978	7.08696e-09	811	>BAK06258 predicted protein [Hordeum vulgare subsp. vulgare].	251	48.6	259	2e-46	195.3	Eukaryota_Viridiplantae_Streptophyta_Streptophytina_Embryophyta_Tracheophyta_Euphyllophyta_Spermatophyta_Magnoliophyta_Mesangiospermae_Liliopsida_Petrosaviidae_commelinids_Poales_Poaceae_BEP clade_Pooideae_Triticeae_Hordeum_Hordeum vulgare_Hordeum vulgare subsp. vulgare
TRINITY_DN24097_c0_g1_i1	-5.16895	6.15208e-11	648	>CDM80698 unnamed protein product [Triticum aestivum].	928	77.5	71	1.8e-21	112.1	Eukaryota_Viridiplantae_Streptophyta_Streptophytina_Embryophyta_Tracheophyta_Euphyllophyta_Spermatophyta_Magnoliophyta_Mesangiospermae_Liliopsida_Petrosaviidae_commelinids_Poales_Poaceae_BEP clade_Pooideae_Triticeae_Triticum_Triticum aestivum
TRINITY_DN38099_c1_g1_i1	-5.16568	1.23972e-07	307	>BAD35894 putative homeobox [Oryza sativa Japonica Group].	734	78.2	101	4.1e-37	162.9	Eukaryota_Viridiplantae_Streptophyta_Streptophytina_Embryophyta_Tracheophyta_Euphyllophyta_Spermatophyta_Magnoliophyta_Mesangiospermae_Liliopsida_Petrosaviidae_commelinids_Poales_Poaceae_BEP clade_Ehrhartoideae_Oryzeae_Oryza_Oryza sativa_Oryza sativa Japonica Group
TRINITY_DN52961_c0_g1_i1	-5.1649	2.52739e-06	No Blast Hit
TRINITY_DN47074_c1_g4_i2	-5.16127	9.83801e-25	231	>XP_020161000 uncharacterized protein LOC109746285 [Aegilops tauschii subsp. tauschii].	710	90.8	76	1.4e-34	154.1	Eukaryota_Viridiplantae_Streptophyta_Streptophytina_Embryophyta_Tracheophyta_Euphyllophyta_Spermatophyta_Magnoliophyta_Mesangiospermae_Liliopsida_Petrosaviidae_commelinids_Poales_Poaceae_BEP clade_Pooideae_Triticeae_Aegilops_Aegilops tauschii_Aegilops tauschii subsp. tauschii
TRINITY_DN15546_c0_g1_i1	-5.16091	3.61232e-06	308	>KQJ82169 hypothetical protein BRADI_5g07120 [Brachypodium distachyon].	694	77.5	102	2.2e-38	167.2	Eukaryota_Viridiplantae_Streptophyta_Streptophytina_Embryophyta_Tracheophyta_Euphyllophyta_Spermatophyta_Magnoliophyta_Mesangiospermae_Liliopsida_Petrosaviidae_commelinids_Poales_Poaceae_BEP clade_Pooideae_Brachypodieae_Brachypodium_Brachypodium distachyon
TRINITY_DN40687_c0_g7_i1	-5.15879	1.6641e-08	No Blast Hit
TRINITY_DN69477_c0_g1_i1	-5.15815	2.71305e-08	516	>XP_020167465 probable carboxylesterase 15 [Aegilops tauschii subsp. tauschii].	349	78.4	153	4.1e-66	260	Eukaryota_Viridiplantae_Streptophyta_Streptophytina_Embryophyta_Tracheophyta_Euphyllophyta_Spermatophyta_Magnoliophyta_Mesangiospermae_Liliopsida_Petrosaviidae_commelinids_Poales_Poaceae_BEP clade_Pooideae_Triticeae_Aegilops_Aegilops tauschii_Aegilops tauschii subsp. tauschii
TRINITY_DN64279_c0_g1_i1	-5.15623	2.78532e-06	No Blast Hit
TRINITY_DN4155_c0_g1_i1	-5.1557	4.46585e-07	304	>XP_020167069 protein STRICTOSIDINE SYNTHASE-LIKE 10-like [Aegilops tauschii subsp. tauschii].	343	90.7	75	2e-28	134	Eukaryota_Viridiplantae_Streptophyta_Streptophytina_Embryophyta_Tracheophyta_Euphyllophyta_Spermatophyta_Magnoliophyta_Mesangiospermae_Liliopsida_Petrosaviidae_commelinids_Poales_Poaceae_BEP clade_Pooideae_Triticeae_Aegilops_Aegilops tauschii_Aegilops tauschii subsp. tauschii
TRINITY_DN13305_c0_g1_i1	-5.15483	4.71434e-09	No Blast Hit
TRINITY_DN34105_c0_g1_i1	-5.15107	3.27668e-14	727	>BAJ86600 predicted protein [Hordeum vulgare subsp. vulgare].	402	78.7	239	1.4e-99	371.7	Eukaryota_Viridiplantae_Streptophyta_Streptophytina_Embryophyta_Tracheophyta_Euphyllophyta_Spermatophyta_Magnoliophyta_Mesangiospermae_Liliopsida_Petrosaviidae_commelinids_Poales_Poaceae_BEP clade_Pooideae_Triticeae_Hordeum_Hordeum vulgare_Hordeum vulgare subsp. vulgare
TRINITY_DN67399_c0_g1_i1	-5.14761	2.90326e-06	No Blast Hit
TRINITY_DN64355_c0_g1_i1	-5.1459	3.45649e-06	261	>XP_003561937 PREDICTED: glutathione S-transferase U24-like [Brachypodium distachyon].	226	82.4	68	2.1e-21	110.5	Eukaryota_Viridiplantae_Streptophyta_Streptophytina_Embryophyta_Tracheophyta_Euphyllophyta_Spermatophyta_Magnoliophyta_Mesangiospermae_Liliopsida_Petrosaviidae_commelinids_Poales_Poaceae_BEP clade_Pooideae_Brachypodieae_Brachypodium_Brachypodium distachyon
TRINITY_DN34911_c0_g1_i1	-5.14492	6.68176e-09	No Blast Hit
TRINITY_DN65788_c0_g1_i1	-5.14367	4.5836e-06	No Blast Hit
TRINITY_DN69074_c0_g1_i1	-5.13589	3.58758e-06	No Blast Hit
TRINITY_DN37142_c0_g1_i1	-5.13396	8.19059e-12	No Blast Hit
TRINITY_DN67832_c0_g1_i1	-5.13393	8.78073e-06	No Blast Hit
TRINITY_DN21780_c0_g1_i1	-5.13379	3.82317e-06	No Blast Hit
TRINITY_DN24103_c0_g2_i1	-5.13273	5.9685e-06	No Blast Hit
TRINITY_DN45308_c0_g2_i1	-5.13265	9.88046e-13	221	>XP_020165775 uncharacterized protein LOC109751296 [Aegilops tauschii subsp. tauschii].	205	80.9	47	3.1e-10	73.2	Eukaryota_Viridiplantae_Streptophyta_Streptophytina_Embryophyta_Tracheophyta_Euphyllophyta_Spermatophyta_Magnoliophyta_Mesangiospermae_Liliopsida_Petrosaviidae_commelinids_Poales_Poaceae_BEP clade_Pooideae_Triticeae_Aegilops_Aegilops tauschii_Aegilops tauschii subsp. tauschii
TRINITY_DN45165_c2_g1_i1	-5.13159	7.42745e-11	No Blast Hit
TRINITY_DN18870_c0_g1_i1	-5.13021	4.23497e-06	No Blast Hit
TRINITY_DN45957_c1_g2_i2	-5.12694	8.65934e-10	333	>XP_020166533 cyclin-B1-5-like [Aegilops tauschii subsp. tauschii].	437	64.3	70	2.4e-11	77.4	Eukaryota_Viridiplantae_Streptophyta_Streptophytina_Embryophyta_Tracheophyta_Euphyllophyta_Spermatophyta_Magnoliophyta_Mesangiospermae_Liliopsida_Petrosaviidae_commelinids_Poales_Poaceae_BEP clade_Pooideae_Triticeae_Aegilops_Aegilops tauschii_Aegilops tauschii subsp. tauschii
TRINITY_DN51300_c0_g1_i1	-5.12504	3.95231e-06	No Blast Hit
TRINITY_DN13508_c0_g1_i1	-5.12455	1.24027e-11	No Blast Hit
TRINITY_DN440_c0_g1_i1	-5.11974	3.71132e-07	No Blast Hit
TRINITY_DN61826_c0_g1_i1	-5.11797	3.97064e-06	No Blast Hit
TRINITY_DN71949_c0_g1_i1	-5.11476	3.60844e-06	No Blast Hit
TRINITY_DN68215_c0_g1_i1	-5.11361	4.69448e-06	No Blast Hit
TRINITY_DN13669_c0_g1_i1	-5.11323	3.87313e-06	No Blast Hit
TRINITY_DN29117_c0_g1_i1	-5.11223	3.20092e-12	No Blast Hit
TRINITY_DN63468_c0_g1_i1	-5.11145	3.80738e-06	No Blast Hit
TRINITY_DN15891_c0_g1_i1	-5.11138	4.16271e-06	No Blast Hit
TRINITY_DN60823_c0_g1_i1	-5.11004	1.53771e-16	No Blast Hit
TRINITY_DN49757_c0_g1_i1	-5.10791	5.43551e-06	No Blast Hit
TRINITY_DN66977_c0_g1_i1	-5.10581	4.08847e-06	No Blast Hit
TRINITY_DN62297_c0_g1_i1	-5.10577	4.40587e-06	No Blast Hit
TRINITY_DN25563_c0_g1_i1	-5.105	2.06868e-14	298	>XP_020175532 uncharacterized protein LOC109761148 [Aegilops tauschii subsp. tauschii].	279	51.5	101	1e-13	85.1	Eukaryota_Viridiplantae_Streptophyta_Streptophytina_Embryophyta_Tracheophyta_Euphyllophyta_Spermatophyta_Magnoliophyta_Mesangiospermae_Liliopsida_Petrosaviidae_commelinids_Poales_Poaceae_BEP clade_Pooideae_Triticeae_Aegilops_Aegilops tauschii_Aegilops tauschii subsp. tauschii
TRINITY_DN5711_c0_g1_i1	-5.10465	4.10694e-06	No Blast Hit
TRINITY_DN4403_c0_g1_i1	-5.10247	3.87729e-06	No Blast Hit
TRINITY_DN61566_c0_g1_i1	-5.10239	5.22795e-06	No Blast Hit
TRINITY_DN67287_c0_g1_i1	-5.1015	5.85315e-06	245	>XP_003579851 PREDICTED: non-functional NADPH-dependent codeinone reductase 2-like [Brachypodium distachyon].	323	88.9	81	1.4e-32	147.5	Eukaryota_Viridiplantae_Streptophyta_Streptophytina_Embryophyta_Tracheophyta_Euphyllophyta_Spermatophyta_Magnoliophyta_Mesangiospermae_Liliopsida_Petrosaviidae_commelinids_Poales_Poaceae_BEP clade_Pooideae_Brachypodieae_Brachypodium_Brachypodium distachyon
TRINITY_DN64701_c0_g1_i1	-5.1015	4.37491e-06	No Blast Hit
TRINITY_DN26169_c0_g1_i1	-5.10087	1.30509e-14	613	>AAX96569 retrotransposon protein, putative, unclassified [Oryza sativa Japonica Group].	588	50.8	65	2.4e-12	81.6	Eukaryota_Viridiplantae_Streptophyta_Streptophytina_Embryophyta_Tracheophyta_Euphyllophyta_Spermatophyta_Magnoliophyta_Mesangiospermae_Liliopsida_Petrosaviidae_commelinids_Poales_Poaceae_BEP clade_Ehrhartoideae_Oryzeae_Oryza_Oryza sativa_Oryza sativa Japonica Group
TRINITY_DN32342_c0_g1_i1	-5.10045	9.33039e-12	364	>KQK23305 hypothetical protein BRADI_1g72566 [Brachypodium distachyon].	410	89.3	121	4.2e-57	229.6	Eukaryota_Viridiplantae_Streptophyta_Streptophytina_Embryophyta_Tracheophyta_Euphyllophyta_Spermatophyta_Magnoliophyta_Mesangiospermae_Liliopsida_Petrosaviidae_commelinids_Poales_Poaceae_BEP clade_Pooideae_Brachypodieae_Brachypodium_Brachypodium distachyon
TRINITY_DN39647_c0_g1_i1	-5.09872	1.80042e-12	473	>XP_020149278 uncharacterized protein LOC109734481 [Aegilops tauschii subsp. tauschii].	618	70.9	79	3.5e-19	104	Eukaryota_Viridiplantae_Streptophyta_Streptophytina_Embryophyta_Tracheophyta_Euphyllophyta_Spermatophyta_Magnoliophyta_Mesangiospermae_Liliopsida_Petrosaviidae_commelinids_Poales_Poaceae_BEP clade_Pooideae_Triticeae_Aegilops_Aegilops tauschii_Aegilops tauschii subsp. tauschii
TRINITY_DN40687_c0_g8_i1	-5.09792	7.43314e-13	530	>CDM80698 unnamed protein product [Triticum aestivum].	928	72.9	59	2.2e-14	88.2	Eukaryota_Viridiplantae_Streptophyta_Streptophytina_Embryophyta_Tracheophyta_Euphyllophyta_Spermatophyta_Magnoliophyta_Mesangiospermae_Liliopsida_Petrosaviidae_commelinids_Poales_Poaceae_BEP clade_Pooideae_Triticeae_Triticum_Triticum aestivum
TRINITY_DN7406_c0_g1_i1	-5.09286	1.23893e-08	No Blast Hit
TRINITY_DN69202_c0_g1_i1	-5.09008	7.46032e-06	259	>XP_020147669 uncharacterized protein LOC109732878 isoform X2 [Aegilops tauschii subsp. tauschii].	1204	82.7	81	1.9e-24	120.6	Eukaryota_Viridiplantae_Streptophyta_Streptophytina_Embryophyta_Tracheophyta_Euphyllophyta_Spermatophyta_Magnoliophyta_Mesangiospermae_Liliopsida_Petrosaviidae_commelinids_Poales_Poaceae_BEP clade_Pooideae_Triticeae_Aegilops_Aegilops tauschii_Aegilops tauschii subsp. tauschii
TRINITY_DN65733_c0_g1_i1	-5.08628	4.22073e-06	No Blast Hit
TRINITY_DN73779_c0_g1_i1	-5.08591	7.77835e-07	No Blast Hit
TRINITY_DN42496_c0_g1_i1	-5.0837	1.04339e-32	1568	>BAK05842 predicted protein [Hordeum vulgare subsp. vulgare].	770	91.3	503	3.6e-254	886.3	Eukaryota_Viridiplantae_Streptophyta_Streptophytina_Embryophyta_Tracheophyta_Euphyllophyta_Spermatophyta_Magnoliophyta_Mesangiospermae_Liliopsida_Petrosaviidae_commelinids_Poales_Poaceae_BEP clade_Pooideae_Triticeae_Hordeum_Hordeum vulgare_Hordeum vulgare subsp. vulgare
TRINITY_DN57579_c0_g1_i1	-5.08087	4.64214e-06	No Blast Hit
TRINITY_DN46007_c0_g1_i4	-5.0808	5.90432e-06	2338	>XP_020168321 protein NRT1/ PTR FAMILY 1.1-like [Aegilops tauschii subsp. tauschii].	584	85.6	584	5.1e-281	976.1	Eukaryota_Viridiplantae_Streptophyta_Streptophytina_Embryophyta_Tracheophyta_Euphyllophyta_Spermatophyta_Magnoliophyta_Mesangiospermae_Liliopsida_Petrosaviidae_commelinids_Poales_Poaceae_BEP clade_Pooideae_Triticeae_Aegilops_Aegilops tauschii_Aegilops tauschii subsp. tauschii
TRINITY_DN14675_c0_g1_i1	-5.08057	5.70142e-06	No Blast Hit
TRINITY_DN71525_c0_g1_i1	-5.08038	4.42342e-06	No Blast Hit
TRINITY_DN27129_c0_g1_i1	-5.07825	1.88726e-13	528	>XP_003558416 PREDICTED: fatty acid 2-hydroxylase 1-like [Brachypodium distachyon].	237	91.5	176	3.3e-95	356.7	Eukaryota_Viridiplantae_Streptophyta_Streptophytina_Embryophyta_Tracheophyta_Euphyllophyta_Spermatophyta_Magnoliophyta_Mesangiospermae_Liliopsida_Petrosaviidae_commelinids_Poales_Poaceae_BEP clade_Pooideae_Brachypodieae_Brachypodium_Brachypodium distachyon
TRINITY_DN45165_c1_g1_i2	-5.07806	1.54065e-38	No Blast Hit
TRINITY_DN42883_c1_g1_i4	-5.07778	2.47049e-07	202	>EMT14315 hypothetical protein F775_08483 [Aegilops tauschii].	400	89.7	58	2e-24	120.2	Eukaryota_Viridiplantae_Streptophyta_Streptophytina_Embryophyta_Tracheophyta_Euphyllophyta_Spermatophyta_Magnoliophyta_Mesangiospermae_Liliopsida_Petrosaviidae_commelinids_Poales_Poaceae_BEP clade_Pooideae_Triticeae_Aegilops_Aegilops tauschii
TRINITY_DN20633_c0_g1_i1	-5.07725	5.00876e-06	206	>XP_020179185 3-ketoacyl-CoA synthase 11-like [Aegilops tauschii subsp. tauschii].	693	88.5	52	2e-19	103.6	Eukaryota_Viridiplantae_Streptophyta_Streptophytina_Embryophyta_Tracheophyta_Euphyllophyta_Spermatophyta_Magnoliophyta_Mesangiospermae_Liliopsida_Petrosaviidae_commelinids_Poales_Poaceae_BEP clade_Pooideae_Triticeae_Aegilops_Aegilops tauschii_Aegilops tauschii subsp. tauschii
TRINITY_DN21765_c0_g1_i1	-5.07707	4.44667e-07	249	>XP_020174474 peroxidase 70-like [Aegilops tauschii subsp. tauschii].	320	90.2	82	2.2e-33	150.2	Eukaryota_Viridiplantae_Streptophyta_Streptophytina_Embryophyta_Tracheophyta_Euphyllophyta_Spermatophyta_Magnoliophyta_Mesangiospermae_Liliopsida_Petrosaviidae_commelinids_Poales_Poaceae_BEP clade_Pooideae_Triticeae_Aegilops_Aegilops tauschii_Aegilops tauschii subsp. tauschii
TRINITY_DN50826_c0_g1_i1	-5.07624	5.21109e-06	No Blast Hit
TRINITY_DN67001_c0_g1_i1	-5.07506	7.67965e-06	276	>XP_020185674 uncharacterized protein LOC109771397 [Aegilops tauschii subsp. tauschii].	924	61.4	88	1.3e-18	101.3	Eukaryota_Viridiplantae_Streptophyta_Streptophytina_Embryophyta_Tracheophyta_Euphyllophyta_Spermatophyta_Magnoliophyta_Mesangiospermae_Liliopsida_Petrosaviidae_commelinids_Poales_Poaceae_BEP clade_Pooideae_Triticeae_Aegilops_Aegilops tauschii_Aegilops tauschii subsp. tauschii
TRINITY_DN44253_c0_g1_i5	-5.07494	7.13681e-06	2248	>BAJ96411 predicted protein [Hordeum vulgare subsp. vulgare].	677	77.2	648	2.5e-277	963.8	Eukaryota_Viridiplantae_Streptophyta_Streptophytina_Embryophyta_Tracheophyta_Euphyllophyta_Spermatophyta_Magnoliophyta_Mesangiospermae_Liliopsida_Petrosaviidae_commelinids_Poales_Poaceae_BEP clade_Pooideae_Triticeae_Hordeum_Hordeum vulgare_Hordeum vulgare subsp. vulgare
TRINITY_DN62261_c0_g1_i1	-5.07469	5.16692e-06	233	>OQU82892 hypothetical protein SORBI_3005G038800 [Sorghum bicolor].	894	60.9	69	3.1e-13	83.2	Eukaryota_Viridiplantae_Streptophyta_Streptophytina_Embryophyta_Tracheophyta_Euphyllophyta_Spermatophyta_Magnoliophyta_Mesangiospermae_Liliopsida_Petrosaviidae_commelinids_Poales_Poaceae_PACMAD clade_Panicoideae_Andropogoneae_Sorghum_Sorghum bicolor
TRINITY_DN55813_c0_g1_i1	-5.07355	6.00786e-06	259	>XP_004971070 PREDICTED: probable auxin efflux carrier component 6 [Setaria italica].	364	41.6	77	3.4e-08	66.6	Eukaryota_Viridiplantae_Streptophyta_Streptophytina_Embryophyta_Tracheophyta_Euphyllophyta_Spermatophyta_Magnoliophyta_Mesangiospermae_Liliopsida_Petrosaviidae_commelinids_Poales_Poaceae_PACMAD clade_Panicoideae_Paniceae_Setaria_Setaria italica
TRINITY_DN31210_c0_g1_i1	-5.07253	8.89974e-16	457	>XP_015617055 PREDICTED: FACT complex subunit SSRP1-A [Oryza sativa Japonica Group].	641	84.2	152	7.9e-69	268.9	Eukaryota_Viridiplantae_Streptophyta_Streptophytina_Embryophyta_Tracheophyta_Euphyllophyta_Spermatophyta_Magnoliophyta_Mesangiospermae_Liliopsida_Petrosaviidae_commelinids_Poales_Poaceae_BEP clade_Ehrhartoideae_Oryzeae_Oryza_Oryza sativa_Oryza sativa Japonica Group
TRINITY_DN30311_c0_g1_i1	-5.06703	6.92181e-06	369	>EMS61511 Transcription initiation factor IIF subunit alpha [Triticum urartu].	565	81.7	120	8.1e-48	198.7	Eukaryota_Viridiplantae_Streptophyta_Streptophytina_Embryophyta_Tracheophyta_Euphyllophyta_Spermatophyta_Magnoliophyta_Mesangiospermae_Liliopsida_Petrosaviidae_commelinids_Poales_Poaceae_BEP clade_Pooideae_Triticeae_Triticum_Triticum urartu
TRINITY_DN27900_c0_g1_i1	-5.06362	5.51391e-11	No Blast Hit
TRINITY_DN56807_c0_g1_i1	-5.06288	7.65738e-06	No Blast Hit
TRINITY_DN40301_c0_g1_i4	-5.06131	2.94576e-29	645	>CDM82143 unnamed protein product [Triticum aestivum].	252	73.1	130	6.6e-45	189.9	Eukaryota_Viridiplantae_Streptophyta_Streptophytina_Embryophyta_Tracheophyta_Euphyllophyta_Spermatophyta_Magnoliophyta_Mesangiospermae_Liliopsida_Petrosaviidae_commelinids_Poales_Poaceae_BEP clade_Pooideae_Triticeae_Triticum_Triticum aestivum
TRINITY_DN56905_c0_g1_i1	-5.05927	6.48356e-06	267	>EMT23746 LRR receptor-like serine/threonine-protein kinase EFR [Aegilops tauschii].	434	56.9	65	2e-08	67.4	Eukaryota_Viridiplantae_Streptophyta_Streptophytina_Embryophyta_Tracheophyta_Euphyllophyta_Spermatophyta_Magnoliophyta_Mesangiospermae_Liliopsida_Petrosaviidae_commelinids_Poales_Poaceae_BEP clade_Pooideae_Triticeae_Aegilops_Aegilops tauschii
TRINITY_DN50777_c0_g1_i1	-5.05841	1.0297e-05	No Blast Hit
TRINITY_DN58233_c0_g1_i1	-5.05604	1.09566e-05	No Blast Hit
TRINITY_DN39528_c0_g1_i1	-5.054	5.69614e-11	437	>XP_020161459 heavy metal-associated isoprenylated plant protein 35-like [Aegilops tauschii subsp. tauschii].	309	54.1	85	3.9e-09	70.5	Eukaryota_Viridiplantae_Streptophyta_Streptophytina_Embryophyta_Tracheophyta_Euphyllophyta_Spermatophyta_Magnoliophyta_Mesangiospermae_Liliopsida_Petrosaviidae_commelinids_Poales_Poaceae_BEP clade_Pooideae_Triticeae_Aegilops_Aegilops tauschii_Aegilops tauschii subsp. tauschii
TRINITY_DN10362_c0_g1_i1	-5.05284	7.32624e-06	507	>XP_020178934 pre-mRNA-splicing factor 18-like [Aegilops tauschii subsp. tauschii].	384	77.1	144	9.4e-31	142.5	Eukaryota_Viridiplantae_Streptophyta_Streptophytina_Embryophyta_Tracheophyta_Euphyllophyta_Spermatophyta_Magnoliophyta_Mesangiospermae_Liliopsida_Petrosaviidae_commelinids_Poales_Poaceae_BEP clade_Pooideae_Triticeae_Aegilops_Aegilops tauschii_Aegilops tauschii subsp. tauschii
TRINITY_DN37399_c0_g1_i2	-5.05108	1.62195e-20	1063	>ABF51010 putative very long chain fatty acid condensing enzyme CUT1;2 [Hordeum vulgare].	482	79.5	342	9.5e-150	538.9	Eukaryota_Viridiplantae_Streptophyta_Streptophytina_Embryophyta_Tracheophyta_Euphyllophyta_Spermatophyta_Magnoliophyta_Mesangiospermae_Liliopsida_Petrosaviidae_commelinids_Poales_Poaceae_BEP clade_Pooideae_Triticeae_Hordeum_Hordeum vulgare
TRINITY_DN61655_c0_g1_i1	-5.04782	6.77971e-06	No Blast Hit
TRINITY_DN51929_c0_g1_i1	-5.04489	7.43844e-06	No Blast Hit
TRINITY_DN65717_c0_g1_i1	-5.04312	7.23361e-06	282	>XP_020198092 ABC transporter G family member 45 [Aegilops tauschii subsp. tauschii].	1353	85.1	94	2.3e-34	153.7	Eukaryota_Viridiplantae_Streptophyta_Streptophytina_Embryophyta_Tracheophyta_Euphyllophyta_Spermatophyta_Magnoliophyta_Mesangiospermae_Liliopsida_Petrosaviidae_commelinids_Poales_Poaceae_BEP clade_Pooideae_Triticeae_Aegilops_Aegilops tauschii_Aegilops tauschii subsp. tauschii
TRINITY_DN31567_c0_g1_i1	-5.04114	8.89687e-12	No Blast Hit
TRINITY_DN2539_c0_g1_i1	-5.03833	5.89171e-06	366	>CDM80264 unnamed protein product [Triticum aestivum].	239	67.2	122	1.5e-33	151.4	Eukaryota_Viridiplantae_Streptophyta_Streptophytina_Embryophyta_Tracheophyta_Euphyllophyta_Spermatophyta_Magnoliophyta_Mesangiospermae_Liliopsida_Petrosaviidae_commelinids_Poales_Poaceae_BEP clade_Pooideae_Triticeae_Triticum_Triticum aestivum
TRINITY_DN28557_c0_g1_i1	-5.03779	4.96861e-11	315	>XP_020168809 transcription factor RAX2-like [Aegilops tauschii subsp. tauschii].	349	99	105	1.8e-59	237.3	Eukaryota_Viridiplantae_Streptophyta_Streptophytina_Embryophyta_Tracheophyta_Euphyllophyta_Spermatophyta_Magnoliophyta_Mesangiospermae_Liliopsida_Petrosaviidae_commelinids_Poales_Poaceae_BEP clade_Pooideae_Triticeae_Aegilops_Aegilops tauschii_Aegilops tauschii subsp. tauschii
TRINITY_DN56750_c0_g1_i1	-5.03763	7.12135e-06	No Blast Hit
TRINITY_DN54548_c0_g1_i1	-5.0328	9.88922e-06	No Blast Hit
TRINITY_DN45165_c0_g1_i1	-5.02987	4.58712e-36	No Blast Hit
TRINITY_DN32946_c0_g1_i1	-5.0276	2.95417e-13	448	>KQK23966 hypothetical protein BRADI_1g77304 [Brachypodium distachyon].	418	72.5	142	1.6e-29	138.3	Eukaryota_Viridiplantae_Streptophyta_Streptophytina_Embryophyta_Tracheophyta_Euphyllophyta_Spermatophyta_Magnoliophyta_Mesangiospermae_Liliopsida_Petrosaviidae_commelinids_Poales_Poaceae_BEP clade_Pooideae_Brachypodieae_Brachypodium_Brachypodium distachyon
TRINITY_DN66007_c0_g1_i1	-5.02507	6.22565e-06	No Blast Hit
TRINITY_DN18003_c0_g1_i1	-5.02272	1.10406e-05	No Blast Hit
TRINITY_DN39785_c1_g1_i4	-5.02223	3.74489e-14	638	>XP_020158161 peamaclein-like [Aegilops tauschii subsp. tauschii].	94	91.3	69	8.2e-32	146.4	Eukaryota_Viridiplantae_Streptophyta_Streptophytina_Embryophyta_Tracheophyta_Euphyllophyta_Spermatophyta_Magnoliophyta_Mesangiospermae_Liliopsida_Petrosaviidae_commelinids_Poales_Poaceae_BEP clade_Pooideae_Triticeae_Aegilops_Aegilops tauschii_Aegilops tauschii subsp. tauschii
TRINITY_DN38129_c0_g1_i2	-5.01975	2.69488e-19	876	>XP_014753976 PREDICTED: PI-PLC X domain-containing protein At5g67130 isoform X1 [Brachypodium distachyon].	409	81.8	247	8.5e-120	439.1	Eukaryota_Viridiplantae_Streptophyta_Streptophytina_Embryophyta_Tracheophyta_Euphyllophyta_Spermatophyta_Magnoliophyta_Mesangiospermae_Liliopsida_Petrosaviidae_commelinids_Poales_Poaceae_BEP clade_Pooideae_Brachypodieae_Brachypodium_Brachypodium distachyon
TRINITY_DN55822_c0_g1_i1	-5.01915	9.02575e-06	No Blast Hit
TRINITY_DN63119_c0_g1_i1	-5.01867	7.83455e-06	No Blast Hit
TRINITY_DN28819_c0_g1_i1	-5.01765	2.0376e-14	365	>XP_020172380 probable RNA-binding protein ARP1 isoform X2 [Aegilops tauschii subsp. tauschii].	298	89.3	121	4.8e-45	189.5	Eukaryota_Viridiplantae_Streptophyta_Streptophytina_Embryophyta_Tracheophyta_Euphyllophyta_Spermatophyta_Magnoliophyta_Mesangiospermae_Liliopsida_Petrosaviidae_commelinids_Poales_Poaceae_BEP clade_Pooideae_Triticeae_Aegilops_Aegilops tauschii_Aegilops tauschii subsp. tauschii
TRINITY_DN71203_c0_g1_i1	-5.01634	7.47811e-06	No Blast Hit
TRINITY_DN33244_c0_g1_i1	-5.01606	3.47423e-22	709	>XP_003570731 PREDICTED: uncharacterized protein LOC100832965 [Brachypodium distachyon].	439	65.7	245	5.3e-80	306.6	Eukaryota_Viridiplantae_Streptophyta_Streptophytina_Embryophyta_Tracheophyta_Euphyllophyta_Spermatophyta_Magnoliophyta_Mesangiospermae_Liliopsida_Petrosaviidae_commelinids_Poales_Poaceae_BEP clade_Pooideae_Brachypodieae_Brachypodium_Brachypodium distachyon
TRINITY_DN62494_c0_g1_i1	-5.01361	8.23082e-06	No Blast Hit
TRINITY_DN9880_c0_g1_i1	-5.01124	5.95712e-07	206	>XP_020166843 uncharacterized protein LOC109752358 [Aegilops tauschii subsp. tauschii].	726	73.5	68	2.3e-20	106.7	Eukaryota_Viridiplantae_Streptophyta_Streptophytina_Embryophyta_Tracheophyta_Euphyllophyta_Spermatophyta_Magnoliophyta_Mesangiospermae_Liliopsida_Petrosaviidae_commelinids_Poales_Poaceae_BEP clade_Pooideae_Triticeae_Aegilops_Aegilops tauschii_Aegilops tauschii subsp. tauschii
TRINITY_DN57477_c0_g1_i1	-5.01062	7.93858e-06	No Blast Hit
TRINITY_DN65241_c0_g1_i1	-5.00759	6.86648e-06	235	>KQJ91817 hypothetical protein BRADI_4g39940 [Brachypodium distachyon].	419	74.7	75	8.8e-24	118.2	Eukaryota_Viridiplantae_Streptophyta_Streptophytina_Embryophyta_Tracheophyta_Euphyllophyta_Spermatophyta_Magnoliophyta_Mesangiospermae_Liliopsida_Petrosaviidae_commelinids_Poales_Poaceae_BEP clade_Pooideae_Brachypodieae_Brachypodium_Brachypodium distachyon
TRINITY_DN59447_c0_g1_i1	-5.0067	7.28264e-06	No Blast Hit
TRINITY_DN35068_c0_g1_i1	-5.0003	7.94343e-45	488	>XP_010231346 PREDICTED: probable beta-1,3-galactosyltransferase 8 isoform X3 [Brachypodium distachyon].	405	98.3	58	3.6e-27	130.6	Eukaryota_Viridiplantae_Streptophyta_Streptophytina_Embryophyta_Tracheophyta_Euphyllophyta_Spermatophyta_Magnoliophyta_Mesangiospermae_Liliopsida_Petrosaviidae_commelinids_Poales_Poaceae_BEP clade_Pooideae_Brachypodieae_Brachypodium_Brachypodium distachyon
TRINITY_DN56767_c0_g1_i1	-5.00016	8.27325e-06	No Blast Hit
TRINITY_DN54376_c0_g1_i1	-4.99917	7.9258e-07	No Blast Hit
TRINITY_DN50006_c0_g1_i1	-4.99807	8.52011e-06	No Blast Hit
TRINITY_DN37811_c0_g1_i1	-4.99741	3.01194e-16	627	>EMT02576 Flotillin-1 [Aegilops tauschii].	505	78.9	180	1.7e-74	288.1	Eukaryota_Viridiplantae_Streptophyta_Streptophytina_Embryophyta_Tracheophyta_Euphyllophyta_Spermatophyta_Magnoliophyta_Mesangiospermae_Liliopsida_Petrosaviidae_commelinids_Poales_Poaceae_BEP clade_Pooideae_Triticeae_Aegilops_Aegilops tauschii
TRINITY_DN25145_c1_g1_i1	-4.99698	7.69708e-06	No Blast Hit
TRINITY_DN29907_c0_g1_i1	-4.99622	1.49354e-11	302	>BAS80140 Os02g0661100 [Oryza sativa Japonica Group].	343	95	100	1.5e-47	197.6	Eukaryota_Viridiplantae_Streptophyta_Streptophytina_Embryophyta_Tracheophyta_Euphyllophyta_Spermatophyta_Magnoliophyta_Mesangiospermae_Liliopsida_Petrosaviidae_commelinids_Poales_Poaceae_BEP clade_Ehrhartoideae_Oryzeae_Oryza_Oryza sativa_Oryza sativa Japonica Group
TRINITY_DN53696_c0_g1_i1	-4.99497	7.46608e-06	No Blast Hit
TRINITY_DN50031_c0_g1_i1	-4.99366	8.62836e-06	No Blast Hit
TRINITY_DN66368_c0_g1_i1	-4.99277	1.0622e-05	No Blast Hit
TRINITY_DN37057_c0_g1_i1	-4.9925	8.48466e-24	No Blast Hit
TRINITY_DN49799_c0_g1_i1	-4.99159	9.77633e-06	No Blast Hit
TRINITY_DN55318_c0_g1_i1	-4.99138	1.83555e-06	231	>XP_003572165 PREDICTED: receptor-like protein kinase HSL1 [Brachypodium distachyon].	978	72.7	77	1.1e-21	111.3	Eukaryota_Viridiplantae_Streptophyta_Streptophytina_Embryophyta_Tracheophyta_Euphyllophyta_Spermatophyta_Magnoliophyta_Mesangiospermae_Liliopsida_Petrosaviidae_commelinids_Poales_Poaceae_BEP clade_Pooideae_Brachypodieae_Brachypodium_Brachypodium distachyon
TRINITY_DN58158_c0_g1_i1	-4.99054	7.67542e-06	No Blast Hit
TRINITY_DN12168_c0_g1_i1	-4.98948	8.00376e-06	No Blast Hit
TRINITY_DN57917_c0_g1_i1	-4.98591	1.59444e-05	No Blast Hit
TRINITY_DN40687_c0_g1_i1	-4.98343	7.78582e-15	594	>CDM80698 unnamed protein product [Triticum aestivum].	928	71	124	1.8e-41	178.3	Eukaryota_Viridiplantae_Streptophyta_Streptophytina_Embryophyta_Tracheophyta_Euphyllophyta_Spermatophyta_Magnoliophyta_Mesangiospermae_Liliopsida_Petrosaviidae_commelinids_Poales_Poaceae_BEP clade_Pooideae_Triticeae_Triticum_Triticum aestivum
TRINITY_DN7171_c0_g1_i1	-4.98239	9.65763e-06	No Blast Hit
TRINITY_DN38099_c0_g1_i1	-4.98156	5.58104e-07	No Blast Hit
TRINITY_DN14023_c0_g1_i1	-4.98117	9.2788e-08	No Blast Hit
TRINITY_DN70851_c0_g1_i1	-4.98071	1.01766e-05	No Blast Hit
TRINITY_DN10627_c0_g1_i1	-4.98046	8.89832e-12	448	>XP_020180703 protein STRUBBELIG-RECEPTOR FAMILY 8-like isoform X2 [Aegilops tauschii subsp. tauschii].	756	94.6	147	5.6e-19	103.2	Eukaryota_Viridiplantae_Streptophyta_Streptophytina_Embryophyta_Tracheophyta_Euphyllophyta_Spermatophyta_Magnoliophyta_Mesangiospermae_Liliopsida_Petrosaviidae_commelinids_Poales_Poaceae_BEP clade_Pooideae_Triticeae_Aegilops_Aegilops tauschii_Aegilops tauschii subsp. tauschii
TRINITY_DN68164_c0_g1_i1	-4.97984	9.60757e-06	No Blast Hit
TRINITY_DN63978_c0_g1_i1	-4.97744	1.09213e-05	219	>BAJ86454 predicted protein [Hordeum vulgare subsp. vulgare].	578	53.2	94	4.2e-12	79.3	Eukaryota_Viridiplantae_Streptophyta_Streptophytina_Embryophyta_Tracheophyta_Euphyllophyta_Spermatophyta_Magnoliophyta_Mesangiospermae_Liliopsida_Petrosaviidae_commelinids_Poales_Poaceae_BEP clade_Pooideae_Triticeae_Hordeum_Hordeum vulgare_Hordeum vulgare subsp. vulgare
TRINITY_DN36643_c0_g1_i1	-4.97721	3.40032e-13	No Blast Hit
TRINITY_DN14946_c0_g1_i1	-4.97235	9.66412e-07	No Blast Hit
TRINITY_DN53031_c0_g1_i1	-4.96909	1.01139e-05	No Blast Hit
TRINITY_DN58256_c0_g1_i1	-4.96811	1.05219e-05	231	>ALS31336 cytochrome P450 CYP78A5-D [Triticum aestivum].	510	85.5	76	7.3e-31	141.7	Eukaryota_Viridiplantae_Streptophyta_Streptophytina_Embryophyta_Tracheophyta_Euphyllophyta_Spermatophyta_Magnoliophyta_Mesangiospermae_Liliopsida_Petrosaviidae_commelinids_Poales_Poaceae_BEP clade_Pooideae_Triticeae_Triticum_Triticum aestivum
TRINITY_DN62152_c0_g1_i1	-4.96603	1.23665e-08	No Blast Hit
TRINITY_DN20189_c0_g1_i1	-4.96345	7.63978e-07	286	>KQK18969 hypothetical protein BRADI_1g45660 [Brachypodium distachyon].	588	73.4	94	5.2e-26	125.9	Eukaryota_Viridiplantae_Streptophyta_Streptophytina_Embryophyta_Tracheophyta_Euphyllophyta_Spermatophyta_Magnoliophyta_Mesangiospermae_Liliopsida_Petrosaviidae_commelinids_Poales_Poaceae_BEP clade_Pooideae_Brachypodieae_Brachypodium_Brachypodium distachyon
TRINITY_DN72245_c0_g1_i1	-4.96121	1.23847e-05	No Blast Hit
TRINITY_DN62212_c0_g1_i1	-4.96012	9.45249e-06	No Blast Hit
TRINITY_DN68999_c0_g1_i1	-4.95975	1.10764e-05	No Blast Hit
TRINITY_DN66548_c0_g1_i1	-4.95863	1.44651e-05	No Blast Hit
TRINITY_DN61424_c0_g1_i1	-4.95464	1.06516e-05	232	>XP_020156748 probable serine/threonine-protein kinase PBL15 [Aegilops tauschii subsp. tauschii].	430	82.7	75	8.6e-24	118.2	Eukaryota_Viridiplantae_Streptophyta_Streptophytina_Embryophyta_Tracheophyta_Euphyllophyta_Spermatophyta_Magnoliophyta_Mesangiospermae_Liliopsida_Petrosaviidae_commelinids_Poales_Poaceae_BEP clade_Pooideae_Triticeae_Aegilops_Aegilops tauschii_Aegilops tauschii subsp. tauschii
TRINITY_DN27778_c0_g1_i2	-4.95348	1.29388e-19	614	>XP_010240096 PREDICTED: filament-like plant protein 7 isoform X1 [Brachypodium distachyon].	765	68.2	214	4.4e-67	263.5	Eukaryota_Viridiplantae_Streptophyta_Streptophytina_Embryophyta_Tracheophyta_Euphyllophyta_Spermatophyta_Magnoliophyta_Mesangiospermae_Liliopsida_Petrosaviidae_commelinids_Poales_Poaceae_BEP clade_Pooideae_Brachypodieae_Brachypodium_Brachypodium distachyon
TRINITY_DN35365_c0_g1_i2	-4.95344	9.42644e-25	No Blast Hit
TRINITY_DN62608_c0_g1_i1	-4.9489	1.26121e-05	No Blast Hit
TRINITY_DN46681_c2_g1_i13	-4.94782	9.93695e-06	No Blast Hit
TRINITY_DN31400_c1_g1_i1	-4.94729	6.93685e-07	301	>XP_015696248 PREDICTED: tankyrase-1-like isoform X3 [Oryza brachyantha].	442	47.2	106	1.1e-15	91.7	Eukaryota_Viridiplantae_Streptophyta_Streptophytina_Embryophyta_Tracheophyta_Euphyllophyta_Spermatophyta_Magnoliophyta_Mesangiospermae_Liliopsida_Petrosaviidae_commelinids_Poales_Poaceae_BEP clade_Ehrhartoideae_Oryzeae_Oryza_Oryza brachyantha
TRINITY_DN71015_c0_g1_i1	-4.94402	1.19958e-05	No Blast Hit
TRINITY_DN36453_c0_g1_i1	-4.94354	6.86759e-23	976	>XP_014756146 PREDICTED: nascent polypeptide-associated complex subunit alpha, muscle-specific form-like isoform X1 [Brachypodium distachyon].	416	60.8	301	6e-58	233.8	Eukaryota_Viridiplantae_Streptophyta_Streptophytina_Embryophyta_Tracheophyta_Euphyllophyta_Spermatophyta_Magnoliophyta_Mesangiospermae_Liliopsida_Petrosaviidae_commelinids_Poales_Poaceae_BEP clade_Pooideae_Brachypodieae_Brachypodium_Brachypodium distachyon
TRINITY_DN4918_c0_g1_i1	-4.94329	2.33807e-05	No Blast Hit
TRINITY_DN40600_c0_g1_i1	-4.94241	4.18435e-15	1128	>XP_010235370 PREDICTED: ABC transporter G family member 45 isoform X2 [Brachypodium distachyon].	1116	90.1	375	1.8e-191	677.6	Eukaryota_Viridiplantae_Streptophyta_Streptophytina_Embryophyta_Tracheophyta_Euphyllophyta_Spermatophyta_Magnoliophyta_Mesangiospermae_Liliopsida_Petrosaviidae_commelinids_Poales_Poaceae_BEP clade_Pooideae_Brachypodieae_Brachypodium_Brachypodium distachyon
TRINITY_DN38567_c0_g2_i1	-4.94239	3.26356e-21	2382	>XP_020194759 acyclic sesquiterpene synthase-like isoform X1 [Aegilops tauschii subsp. tauschii].	663	72.2	562	1e-223	785.8	Eukaryota_Viridiplantae_Streptophyta_Streptophytina_Embryophyta_Tracheophyta_Euphyllophyta_Spermatophyta_Magnoliophyta_Mesangiospermae_Liliopsida_Petrosaviidae_commelinids_Poales_Poaceae_BEP clade_Pooideae_Triticeae_Aegilops_Aegilops tauschii_Aegilops tauschii subsp. tauschii
TRINITY_DN71031_c0_g1_i1	-4.9408	2.57687e-05	No Blast Hit
TRINITY_DN35112_c0_g1_i1	-4.94027	2.84916e-09	681	>BAJ93910 predicted protein [Hordeum vulgare subsp. vulgare].	564	81.3	166	2.5e-66	261.2	Eukaryota_Viridiplantae_Streptophyta_Streptophytina_Embryophyta_Tracheophyta_Euphyllophyta_Spermatophyta_Magnoliophyta_Mesangiospermae_Liliopsida_Petrosaviidae_commelinids_Poales_Poaceae_BEP clade_Pooideae_Triticeae_Hordeum_Hordeum vulgare_Hordeum vulgare subsp. vulgare
TRINITY_DN5628_c0_g1_i1	-4.93967	1.03469e-05	No Blast Hit
TRINITY_DN54529_c0_g1_i1	-4.93877	1.56691e-05	No Blast Hit
TRINITY_DN55108_c0_g1_i1	-4.93763	1.46142e-09	479	>XP_020171160 putative invertase inhibitor [Aegilops tauschii subsp. tauschii].	184	61	105	7.3e-25	122.9	Eukaryota_Viridiplantae_Streptophyta_Streptophytina_Embryophyta_Tracheophyta_Euphyllophyta_Spermatophyta_Magnoliophyta_Mesangiospermae_Liliopsida_Petrosaviidae_commelinids_Poales_Poaceae_BEP clade_Pooideae_Triticeae_Aegilops_Aegilops tauschii_Aegilops tauschii subsp. tauschii
TRINITY_DN60531_c0_g1_i1	-4.93754	1.15088e-05	No Blast Hit
TRINITY_DN56902_c0_g1_i1	-4.93455	1.26263e-05	No Blast Hit
TRINITY_DN30659_c0_g1_i1	-4.93348	2.20279e-05	410	>ADG56507 putative no apical meristem protein [Hordeum vulgare subsp. vulgare].	456	47.3	93	1.3e-09	72	Eukaryota_Viridiplantae_Streptophyta_Streptophytina_Embryophyta_Tracheophyta_Euphyllophyta_Spermatophyta_Magnoliophyta_Mesangiospermae_Liliopsida_Petrosaviidae_commelinids_Poales_Poaceae_BEP clade_Pooideae_Triticeae_Hordeum_Hordeum vulgare_Hordeum vulgare subsp. vulgare
TRINITY_DN24103_c0_g1_i1	-4.92979	1.35688e-05	No Blast Hit
TRINITY_DN30540_c0_g1_i1	-4.92875	1.25212e-07	356	>XP_003560574 PREDICTED: uncharacterized protein LOC100822290 [Brachypodium distachyon].	212	56.9	109	4.3e-14	86.7	Eukaryota_Viridiplantae_Streptophyta_Streptophytina_Embryophyta_Tracheophyta_Euphyllophyta_Spermatophyta_Magnoliophyta_Mesangiospermae_Liliopsida_Petrosaviidae_commelinids_Poales_Poaceae_BEP clade_Pooideae_Brachypodieae_Brachypodium_Brachypodium distachyon
TRINITY_DN73072_c0_g1_i1	-4.92664	1.30323e-05	No Blast Hit
TRINITY_DN62036_c0_g1_i1	-4.92643	1.22415e-07	427	>XP_003565440 PREDICTED: lysine-specific demethylase 4B [Brachypodium distachyon].	596	54.9	144	1e-25	125.6	Eukaryota_Viridiplantae_Streptophyta_Streptophytina_Embryophyta_Tracheophyta_Euphyllophyta_Spermatophyta_Magnoliophyta_Mesangiospermae_Liliopsida_Petrosaviidae_commelinids_Poales_Poaceae_BEP clade_Pooideae_Brachypodieae_Brachypodium_Brachypodium distachyon
TRINITY_DN54393_c0_g1_i1	-4.92498	1.34364e-05	No Blast Hit
TRINITY_DN24043_c0_g1_i1	-4.91828	2.71484e-05	248	>BAJ94797 predicted protein, partial [Hordeum vulgare subsp. vulgare].	553	64	75	4.5e-10	72.8	Eukaryota_Viridiplantae_Streptophyta_Streptophytina_Embryophyta_Tracheophyta_Euphyllophyta_Spermatophyta_Magnoliophyta_Mesangiospermae_Liliopsida_Petrosaviidae_commelinids_Poales_Poaceae_BEP clade_Pooideae_Triticeae_Hordeum_Hordeum vulgare_Hordeum vulgare subsp. vulgare
TRINITY_DN30167_c0_g1_i1	-4.91226	1.54288e-05	225	>XP_003581554 PREDICTED: probable LRR receptor-like serine/threonine-protein kinase At4g36180 [Brachypodium distachyon].	1176	87.8	74	1.8e-26	127.1	Eukaryota_Viridiplantae_Streptophyta_Streptophytina_Embryophyta_Tracheophyta_Euphyllophyta_Spermatophyta_Magnoliophyta_Mesangiospermae_Liliopsida_Petrosaviidae_commelinids_Poales_Poaceae_BEP clade_Pooideae_Brachypodieae_Brachypodium_Brachypodium distachyon
TRINITY_DN51192_c0_g1_i1	-4.91055	1.26891e-05	220	>XP_020189993 protein argonaute 14-like [Aegilops tauschii subsp. tauschii].	1037	91.4	58	1.5e-22	114	Eukaryota_Viridiplantae_Streptophyta_Streptophytina_Embryophyta_Tracheophyta_Euphyllophyta_Spermatophyta_Magnoliophyta_Mesangiospermae_Liliopsida_Petrosaviidae_commelinids_Poales_Poaceae_BEP clade_Pooideae_Triticeae_Aegilops_Aegilops tauschii_Aegilops tauschii subsp. tauschii
TRINITY_DN25160_c0_g1_i1	-4.91001	1.04237e-06	236	>XP_020191597 protein STRICTOSIDINE SYNTHASE-LIKE 10-like [Aegilops tauschii subsp. tauschii].	346	67.4	43	8e-09	68.6	Eukaryota_Viridiplantae_Streptophyta_Streptophytina_Embryophyta_Tracheophyta_Euphyllophyta_Spermatophyta_Magnoliophyta_Mesangiospermae_Liliopsida_Petrosaviidae_commelinids_Poales_Poaceae_BEP clade_Pooideae_Triticeae_Aegilops_Aegilops tauschii_Aegilops tauschii subsp. tauschii
TRINITY_DN72341_c0_g1_i1	-4.90878	1.46665e-05	242	>XP_003577088 PREDICTED: uncharacterized protein LOC100821855 [Brachypodium distachyon].	484	73.3	75	2.5e-21	110.2	Eukaryota_Viridiplantae_Streptophyta_Streptophytina_Embryophyta_Tracheophyta_Euphyllophyta_Spermatophyta_Magnoliophyta_Mesangiospermae_Liliopsida_Petrosaviidae_commelinids_Poales_Poaceae_BEP clade_Pooideae_Brachypodieae_Brachypodium_Brachypodium distachyon
TRINITY_DN8146_c0_g1_i1	-4.90582	2.4876e-06	No Blast Hit
TRINITY_DN15058_c0_g1_i1	-4.90469	1.94401e-05	243	>EMT13627 O-methyltransferase ZRP4 [Aegilops tauschii].	349	83.3	66	5.9e-23	115.5	Eukaryota_Viridiplantae_Streptophyta_Streptophytina_Embryophyta_Tracheophyta_Euphyllophyta_Spermatophyta_Magnoliophyta_Mesangiospermae_Liliopsida_Petrosaviidae_commelinids_Poales_Poaceae_BEP clade_Pooideae_Triticeae_Aegilops_Aegilops tauschii
TRINITY_DN57527_c0_g1_i1	-4.9045	1.79538e-05	No Blast Hit
TRINITY_DN5511_c0_g1_i2	-4.90368	1.60511e-05	No Blast Hit
TRINITY_DN49212_c0_g1_i1	-4.90347	1.24405e-07	414	>XP_020184939 LEAF RUST 10 DISEASE-RESISTANCE LOCUS RECEPTOR-LIKE PROTEIN KINASE-like 2.1 isoform X1 [Aegilops tauschii subsp. tauschii].	661	86.8	136	6.4e-62	245.7	Eukaryota_Viridiplantae_Streptophyta_Streptophytina_Embryophyta_Tracheophyta_Euphyllophyta_Spermatophyta_Magnoliophyta_Mesangiospermae_Liliopsida_Petrosaviidae_commelinids_Poales_Poaceae_BEP clade_Pooideae_Triticeae_Aegilops_Aegilops tauschii_Aegilops tauschii subsp. tauschii
TRINITY_DN53743_c0_g1_i1	-4.90306	1.66748e-11	No Blast Hit
TRINITY_DN2002_c0_g1_i1	-4.90169	3.64194e-08	No Blast Hit
TRINITY_DN5570_c0_g1_i1	-4.90044	3.09705e-05	No Blast Hit
TRINITY_DN46482_c0_g3_i1	-4.89807	1.03122e-06	222	>XP_020166042 uncharacterized protein LOC109751574 [Aegilops tauschii subsp. tauschii].	810	88.9	72	5.9e-30	138.7	Eukaryota_Viridiplantae_Streptophyta_Streptophytina_Embryophyta_Tracheophyta_Euphyllophyta_Spermatophyta_Magnoliophyta_Mesangiospermae_Liliopsida_Petrosaviidae_commelinids_Poales_Poaceae_BEP clade_Pooideae_Triticeae_Aegilops_Aegilops tauschii_Aegilops tauschii subsp. tauschii
TRINITY_DN27738_c1_g1_i1	-4.89717	3.27818e-09	No Blast Hit
TRINITY_DN33808_c0_g1_i2	-4.89348	2.8246e-16	546	>XP_020171364 BTB/POZ domain-containing protein At3g49900 [Aegilops tauschii subsp. tauschii].	546	67.6	170	7.3e-37	162.9	Eukaryota_Viridiplantae_Streptophyta_Streptophytina_Embryophyta_Tracheophyta_Euphyllophyta_Spermatophyta_Magnoliophyta_Mesangiospermae_Liliopsida_Petrosaviidae_commelinids_Poales_Poaceae_BEP clade_Pooideae_Triticeae_Aegilops_Aegilops tauschii_Aegilops tauschii subsp. tauschii
TRINITY_DN39127_c1_g1_i1	-4.89048	2.6405e-05	392	>XP_020408222 receptor kinase-like protein Xa21 isoform X2 [Zea mays].	293	72.4	116	3.9e-40	173.3	Eukaryota_Viridiplantae_Streptophyta_Streptophytina_Embryophyta_Tracheophyta_Euphyllophyta_Spermatophyta_Magnoliophyta_Mesangiospermae_Liliopsida_Petrosaviidae_commelinids_Poales_Poaceae_PACMAD clade_Panicoideae_Andropogoneae_Zea_Zea mays
TRINITY_DN15801_c0_g1_i1	-4.88928	1.03564e-06	212	>ACR35747 unknown [Zea mays].	327	89.1	64	4.8e-21	109	Eukaryota_Viridiplantae_Streptophyta_Streptophytina_Embryophyta_Tracheophyta_Euphyllophyta_Spermatophyta_Magnoliophyta_Mesangiospermae_Liliopsida_Petrosaviidae_commelinids_Poales_Poaceae_PACMAD clade_Panicoideae_Andropogoneae_Zea_Zea mays
TRINITY_DN54898_c0_g1_i1	-4.88543	1.47015e-05	No Blast Hit
TRINITY_DN70142_c0_g1_i1	-4.88268	1.80172e-05	267	>XP_004964075 PREDICTED: luminal-binding protein 3-like [Setaria italica].	667	74.6	71	3.2e-22	113.2	Eukaryota_Viridiplantae_Streptophyta_Streptophytina_Embryophyta_Tracheophyta_Euphyllophyta_Spermatophyta_Magnoliophyta_Mesangiospermae_Liliopsida_Petrosaviidae_commelinids_Poales_Poaceae_PACMAD clade_Panicoideae_Paniceae_Setaria_Setaria italica
TRINITY_DN22219_c0_g1_i1	-4.88064	1.09192e-06	296	>XP_020200046 uncharacterized protein LOC109785869 [Aegilops tauschii subsp. tauschii].	384	64.1	92	1.8e-13	84.3	Eukaryota_Viridiplantae_Streptophyta_Streptophytina_Embryophyta_Tracheophyta_Euphyllophyta_Spermatophyta_Magnoliophyta_Mesangiospermae_Liliopsida_Petrosaviidae_commelinids_Poales_Poaceae_BEP clade_Pooideae_Triticeae_Aegilops_Aegilops tauschii_Aegilops tauschii subsp. tauschii
TRINITY_DN64010_c0_g1_i1	-4.88048	1.54127e-05	252	>ABA96523 retrotransposon protein, putative, unclassified, expressed [Oryza sativa Japonica Group].	1244	54.4	57	5.4e-11	75.9	Eukaryota_Viridiplantae_Streptophyta_Streptophytina_Embryophyta_Tracheophyta_Euphyllophyta_Spermatophyta_Magnoliophyta_Mesangiospermae_Liliopsida_Petrosaviidae_commelinids_Poales_Poaceae_BEP clade_Ehrhartoideae_Oryzeae_Oryza_Oryza sativa_Oryza sativa Japonica Group
TRINITY_DN52488_c0_g1_i1	-4.87941	2.01508e-05	No Blast Hit
TRINITY_DN57991_c0_g1_i1	-4.87876	2.79272e-05	No Blast Hit
TRINITY_DN65436_c0_g1_i1	-4.87739	2.08623e-05	No Blast Hit
TRINITY_DN32663_c0_g1_i1	-4.87733	9.68254e-12	272	>XP_020178453 probable trehalose-phosphate phosphatase 1 [Aegilops tauschii subsp. tauschii].	372	97.3	37	2.6e-11	77	Eukaryota_Viridiplantae_Streptophyta_Streptophytina_Embryophyta_Tracheophyta_Euphyllophyta_Spermatophyta_Magnoliophyta_Mesangiospermae_Liliopsida_Petrosaviidae_commelinids_Poales_Poaceae_BEP clade_Pooideae_Triticeae_Aegilops_Aegilops tauschii_Aegilops tauschii subsp. tauschii
TRINITY_DN29846_c0_g1_i1	-4.87176	2.22918e-12	No Blast Hit
TRINITY_DN52412_c0_g1_i1	-4.8716	2.4148e-05	No Blast Hit
TRINITY_DN10591_c0_g1_i1	-4.8675	1.77978e-05	274	>XP_003572165 PREDICTED: receptor-like protein kinase HSL1 [Brachypodium distachyon].	978	51.6	91	3.1e-12	80.1	Eukaryota_Viridiplantae_Streptophyta_Streptophytina_Embryophyta_Tracheophyta_Euphyllophyta_Spermatophyta_Magnoliophyta_Mesangiospermae_Liliopsida_Petrosaviidae_commelinids_Poales_Poaceae_BEP clade_Pooideae_Brachypodieae_Brachypodium_Brachypodium distachyon
TRINITY_DN34342_c0_g1_i1	-4.86632	2.428e-12	489	>BAK06676 predicted protein, partial [Hordeum vulgare subsp. vulgare].	391	94.1	101	5.7e-49	203	Eukaryota_Viridiplantae_Streptophyta_Streptophytina_Embryophyta_Tracheophyta_Euphyllophyta_Spermatophyta_Magnoliophyta_Mesangiospermae_Liliopsida_Petrosaviidae_commelinids_Poales_Poaceae_BEP clade_Pooideae_Triticeae_Hordeum_Hordeum vulgare_Hordeum vulgare subsp. vulgare
TRINITY_DN71645_c0_g1_i1	-4.86601	9.79999e-07	No Blast Hit
TRINITY_DN68551_c0_g1_i1	-4.86446	1.07893e-07	No Blast Hit
TRINITY_DN19233_c0_g1_i1	-4.86109	2.38762e-05	No Blast Hit
TRINITY_DN12217_c0_g1_i1	-4.86068	1.35053e-06	291	>XP_003570170 PREDICTED: ubiquinol oxidase 2, mitochondrial-like [Brachypodium distachyon].	394	93	43	5.8e-17	95.9	Eukaryota_Viridiplantae_Streptophyta_Streptophytina_Embryophyta_Tracheophyta_Euphyllophyta_Spermatophyta_Magnoliophyta_Mesangiospermae_Liliopsida_Petrosaviidae_commelinids_Poales_Poaceae_BEP clade_Pooideae_Brachypodieae_Brachypodium_Brachypodium distachyon
TRINITY_DN64442_c0_g1_i1	-4.86061	1.69885e-05	225	>EMT08352 Serpin-Z1 [Aegilops tauschii].	393	68	75	3.1e-18	99.8	Eukaryota_Viridiplantae_Streptophyta_Streptophytina_Embryophyta_Tracheophyta_Euphyllophyta_Spermatophyta_Magnoliophyta_Mesangiospermae_Liliopsida_Petrosaviidae_commelinids_Poales_Poaceae_BEP clade_Pooideae_Triticeae_Aegilops_Aegilops tauschii
TRINITY_DN15510_c0_g1_i1	-4.85866	1.90079e-05	No Blast Hit
TRINITY_DN65663_c0_g1_i1	-4.85503	2.32679e-05	No Blast Hit
TRINITY_DN30740_c0_g1_i1	-4.8547	2.79849e-05	No Blast Hit
TRINITY_DN9848_c0_g1_i1	-4.85425	5.9518e-08	527	>EMT20375 Putative LRR receptor-like serine/threonine-protein kinase [Aegilops tauschii].	699	61.7	60	1.9e-10	75.1	Eukaryota_Viridiplantae_Streptophyta_Streptophytina_Embryophyta_Tracheophyta_Euphyllophyta_Spermatophyta_Magnoliophyta_Mesangiospermae_Liliopsida_Petrosaviidae_commelinids_Poales_Poaceae_BEP clade_Pooideae_Triticeae_Aegilops_Aegilops tauschii
TRINITY_DN54299_c0_g1_i1	-4.85171	1.88561e-05	No Blast Hit
TRINITY_DN50153_c0_g1_i1	-4.85061	1.55805e-07	No Blast Hit
TRINITY_DN64520_c0_g1_i1	-4.85018	1.77507e-07	No Blast Hit
TRINITY_DN41918_c0_g1_i2	-4.84874	1.51137e-16	839	>XP_020168861 uncharacterized protein LOC109754360 [Aegilops tauschii subsp. tauschii].	340	70.8	240	8.8e-66	259.6	Eukaryota_Viridiplantae_Streptophyta_Streptophytina_Embryophyta_Tracheophyta_Euphyllophyta_Spermatophyta_Magnoliophyta_Mesangiospermae_Liliopsida_Petrosaviidae_commelinids_Poales_Poaceae_BEP clade_Pooideae_Triticeae_Aegilops_Aegilops tauschii_Aegilops tauschii subsp. tauschii
TRINITY_DN54940_c0_g1_i1	-4.84694	1.88804e-05	No Blast Hit
TRINITY_DN12500_c0_g1_i1	-4.8457	3.57884e-09	535	>XP_020196421 cytochrome P450 734A6 [Aegilops tauschii subsp. tauschii].	531	89.9	159	2.7e-76	293.9	Eukaryota_Viridiplantae_Streptophyta_Streptophytina_Embryophyta_Tracheophyta_Euphyllophyta_Spermatophyta_Magnoliophyta_Mesangiospermae_Liliopsida_Petrosaviidae_commelinids_Poales_Poaceae_BEP clade_Pooideae_Triticeae_Aegilops_Aegilops tauschii_Aegilops tauschii subsp. tauschii
TRINITY_DN7106_c0_g1_i1	-4.84552	2.04029e-05	275	>XP_015642056 PREDICTED: GDSL esterase/lipase APG [Oryza sativa Japonica Group].	351	72	82	2.1e-24	120.6	Eukaryota_Viridiplantae_Streptophyta_Streptophytina_Embryophyta_Tracheophyta_Euphyllophyta_Spermatophyta_Magnoliophyta_Mesangiospermae_Liliopsida_Petrosaviidae_commelinids_Poales_Poaceae_BEP clade_Ehrhartoideae_Oryzeae_Oryza_Oryza sativa_Oryza sativa Japonica Group
TRINITY_DN57267_c0_g1_i1	-4.84357	2.02477e-05	No Blast Hit
TRINITY_DN61726_c0_g1_i1	-4.84312	2.02054e-05	No Blast Hit
TRINITY_DN56599_c0_g1_i1	-4.83929	3.30239e-06	202	>XP_014755689 PREDICTED: uncharacterized protein LOC100843672 isoform X2 [Brachypodium distachyon].	1072	62.7	67	3.4e-16	92.8	Eukaryota_Viridiplantae_Streptophyta_Streptophytina_Embryophyta_Tracheophyta_Euphyllophyta_Spermatophyta_Magnoliophyta_Mesangiospermae_Liliopsida_Petrosaviidae_commelinids_Poales_Poaceae_BEP clade_Pooideae_Brachypodieae_Brachypodium_Brachypodium distachyon
TRINITY_DN59211_c0_g1_i1	-4.83876	3.09994e-06	207	>XP_014751975 PREDICTED: uncharacterized protein LOC100841885 [Brachypodium distachyon].	338	60.9	64	6.8e-12	78.6	Eukaryota_Viridiplantae_Streptophyta_Streptophytina_Embryophyta_Tracheophyta_Euphyllophyta_Spermatophyta_Magnoliophyta_Mesangiospermae_Liliopsida_Petrosaviidae_commelinids_Poales_Poaceae_BEP clade_Pooideae_Brachypodieae_Brachypodium_Brachypodium distachyon
TRINITY_DN18261_c0_g1_i1	-4.83862	4.54323e-09	626	>OEL32318 Cytochrome P450 711A1 [Dichanthelium oligosanthes].	554	83.6	214	6.9e-100	372.5	Eukaryota_Viridiplantae_Streptophyta_Streptophytina_Embryophyta_Tracheophyta_Euphyllophyta_Spermatophyta_Magnoliophyta_Mesangiospermae_Liliopsida_Petrosaviidae_commelinids_Poales_Poaceae_PACMAD clade_Panicoideae_Paniceae_Dichanthelium_Dichanthelium oligosanthes
TRINITY_DN20599_c0_g1_i1	-4.83818	2.09147e-05	222	>BAJ93910 predicted protein [Hordeum vulgare subsp. vulgare].	564	78.1	73	1.9e-28	133.7	Eukaryota_Viridiplantae_Streptophyta_Streptophytina_Embryophyta_Tracheophyta_Euphyllophyta_Spermatophyta_Magnoliophyta_Mesangiospermae_Liliopsida_Petrosaviidae_commelinids_Poales_Poaceae_BEP clade_Pooideae_Triticeae_Hordeum_Hordeum vulgare_Hordeum vulgare subsp. vulgare
TRINITY_DN12815_c0_g1_i1	-4.83817	7.46358e-05	No Blast Hit
TRINITY_DN13244_c0_g1_i1	-4.83755	1.88804e-05	No Blast Hit
TRINITY_DN1806_c0_g1_i1	-4.83744	3.85522e-05	No Blast Hit
TRINITY_DN46851_c0_g1_i14	-4.8351	4.03246e-33	1473	>BAK06088 predicted protein [Hordeum vulgare subsp. vulgare].	333	76.6	269	2.9e-112	414.8	Eukaryota_Viridiplantae_Streptophyta_Streptophytina_Embryophyta_Tracheophyta_Euphyllophyta_Spermatophyta_Magnoliophyta_Mesangiospermae_Liliopsida_Petrosaviidae_commelinids_Poales_Poaceae_BEP clade_Pooideae_Triticeae_Hordeum_Hordeum vulgare_Hordeum vulgare subsp. vulgare
TRINITY_DN10154_c0_g1_i1	-4.8337	3.05088e-06	213	>AQK39447 Salt stress-induced protein [Zea mays].	123	59.7	62	1.6e-11	77.4	Eukaryota_Viridiplantae_Streptophyta_Streptophytina_Embryophyta_Tracheophyta_Euphyllophyta_Spermatophyta_Magnoliophyta_Mesangiospermae_Liliopsida_Petrosaviidae_commelinids_Poales_Poaceae_PACMAD clade_Panicoideae_Andropogoneae_Zea_Zea mays
TRINITY_DN22323_c0_g1_i2	-4.83152	2.03662e-05	No Blast Hit
TRINITY_DN467_c0_g1_i1	-4.82985	1.85695e-07	334	>XP_003571072 PREDICTED: exopolygalacturonase-like [Brachypodium distachyon].	418	86	100	2.3e-41	177.2	Eukaryota_Viridiplantae_Streptophyta_Streptophytina_Embryophyta_Tracheophyta_Euphyllophyta_Spermatophyta_Magnoliophyta_Mesangiospermae_Liliopsida_Petrosaviidae_commelinids_Poales_Poaceae_BEP clade_Pooideae_Brachypodieae_Brachypodium_Brachypodium distachyon
TRINITY_DN40740_c0_g1_i10	-4.82699	5.05484e-21	No Blast Hit
TRINITY_DN69874_c0_g1_i1	-4.82627	2.72727e-05	No Blast Hit
TRINITY_DN64341_c0_g1_i1	-4.82588	2.97811e-05	No Blast Hit
TRINITY_DN8041_c0_g1_i1	-4.82563	4.16812e-06	208	>XP_004968491 PREDICTED: FACT complex subunit SSRP1 [Setaria italica].	639	86.9	61	3.9e-23	115.9	Eukaryota_Viridiplantae_Streptophyta_Streptophytina_Embryophyta_Tracheophyta_Euphyllophyta_Spermatophyta_Magnoliophyta_Mesangiospermae_Liliopsida_Petrosaviidae_commelinids_Poales_Poaceae_PACMAD clade_Panicoideae_Paniceae_Setaria_Setaria italica
TRINITY_DN58122_c0_g1_i1	-4.82458	2.06622e-05	No Blast Hit
TRINITY_DN41179_c0_g1_i7	-4.82218	3.84647e-05	646	>XP_020201589 myb-related protein Zm38-like [Aegilops tauschii subsp. tauschii].	308	74.7	186	1.7e-69	271.6	Eukaryota_Viridiplantae_Streptophyta_Streptophytina_Embryophyta_Tracheophyta_Euphyllophyta_Spermatophyta_Magnoliophyta_Mesangiospermae_Liliopsida_Petrosaviidae_commelinids_Poales_Poaceae_BEP clade_Pooideae_Triticeae_Aegilops_Aegilops tauschii_Aegilops tauschii subsp. tauschii
TRINITY_DN48656_c0_g1_i1	-4.82166	3.26721e-05	No Blast Hit
TRINITY_DN13426_c0_g1_i2	-4.81969	2.31163e-07	No Blast Hit
TRINITY_DN38784_c0_g1_i1	-4.81653	4.43791e-18	579	>XP_020188222 probable L-type lectin-domain containing receptor kinase S.7 [Aegilops tauschii subsp. tauschii].	658	78.5	191	3.4e-77	297	Eukaryota_Viridiplantae_Streptophyta_Streptophytina_Embryophyta_Tracheophyta_Euphyllophyta_Spermatophyta_Magnoliophyta_Mesangiospermae_Liliopsida_Petrosaviidae_commelinids_Poales_Poaceae_BEP clade_Pooideae_Triticeae_Aegilops_Aegilops tauschii_Aegilops tauschii subsp. tauschii
TRINITY_DN46685_c0_g1_i1	-4.81607	4.1746e-14	487	>XP_014756164 PREDICTED: uncharacterized protein LOC104584165 [Brachypodium distachyon].	534	69.4	108	3.3e-33	150.6	Eukaryota_Viridiplantae_Streptophyta_Streptophytina_Embryophyta_Tracheophyta_Euphyllophyta_Spermatophyta_Magnoliophyta_Mesangiospermae_Liliopsida_Petrosaviidae_commelinids_Poales_Poaceae_BEP clade_Pooideae_Brachypodieae_Brachypodium_Brachypodium distachyon
TRINITY_DN52953_c0_g1_i1	-4.81548	4.02805e-10	No Blast Hit
TRINITY_DN53030_c0_g1_i1	-4.81451	1.75836e-11	No Blast Hit
TRINITY_DN71115_c0_g1_i1	-4.81237	4.2286e-05	No Blast Hit
TRINITY_DN31836_c0_g1_i1	-4.81196	3.73638e-36	912	>XP_020146581 uncharacterized protein LOC109731819 [Aegilops tauschii subsp. tauschii].	212	64.7	215	6.9e-64	253.4	Eukaryota_Viridiplantae_Streptophyta_Streptophytina_Embryophyta_Tracheophyta_Euphyllophyta_Spermatophyta_Magnoliophyta_Mesangiospermae_Liliopsida_Petrosaviidae_commelinids_Poales_Poaceae_BEP clade_Pooideae_Triticeae_Aegilops_Aegilops tauschii_Aegilops tauschii subsp. tauschii
TRINITY_DN1004_c0_g1_i1	-4.81191	3.10596e-10	No Blast Hit
TRINITY_DN840_c0_g1_i1	-4.80881	2.4148e-05	No Blast Hit
TRINITY_DN40675_c0_g1_i3	-4.80831	2.76216e-05	No Blast Hit
TRINITY_DN46769_c0_g1_i5	-4.8077	1.39357e-22	1486	>XP_020175517 transcription factor TIP2-like [Aegilops tauschii subsp. tauschii].	349	80.2	359	3.8e-144	520.8	Eukaryota_Viridiplantae_Streptophyta_Streptophytina_Embryophyta_Tracheophyta_Euphyllophyta_Spermatophyta_Magnoliophyta_Mesangiospermae_Liliopsida_Petrosaviidae_commelinids_Poales_Poaceae_BEP clade_Pooideae_Triticeae_Aegilops_Aegilops tauschii_Aegilops tauschii subsp. tauschii
TRINITY_DN50004_c0_g1_i1	-4.80324	2.76801e-05	204	>XP_020163045 protein NRT1/ PTR FAMILY 5.10-like [Aegilops tauschii subsp. tauschii].	576	76.1	67	1e-20	107.8	Eukaryota_Viridiplantae_Streptophyta_Streptophytina_Embryophyta_Tracheophyta_Euphyllophyta_Spermatophyta_Magnoliophyta_Mesangiospermae_Liliopsida_Petrosaviidae_commelinids_Poales_Poaceae_BEP clade_Pooideae_Triticeae_Aegilops_Aegilops tauschii_Aegilops tauschii subsp. tauschii
TRINITY_DN3090_c0_g1_i1	-4.80177	3.25517e-06	No Blast Hit
TRINITY_DN55234_c0_g1_i1	-4.79916	3.4194e-06	No Blast Hit
TRINITY_DN31427_c0_g1_i2	-4.79897	2.35795e-05	254	>KXG29624 hypothetical protein SORBI_3004G064900 [Sorghum bicolor].	662	85.2	81	7.3e-32	145.2	Eukaryota_Viridiplantae_Streptophyta_Streptophytina_Embryophyta_Tracheophyta_Euphyllophyta_Spermatophyta_Magnoliophyta_Mesangiospermae_Liliopsida_Petrosaviidae_commelinids_Poales_Poaceae_PACMAD clade_Panicoideae_Andropogoneae_Sorghum_Sorghum bicolor
TRINITY_DN19083_c0_g1_i1	-4.79884	3.23414e-05	No Blast Hit
TRINITY_DN57632_c0_g1_i1	-4.79492	4.32299e-05	247	>KQJ91464 hypothetical protein BRADI_4g37880 [Brachypodium distachyon].	97	66	53	3.8e-09	69.7	Eukaryota_Viridiplantae_Streptophyta_Streptophytina_Embryophyta_Tracheophyta_Euphyllophyta_Spermatophyta_Magnoliophyta_Mesangiospermae_Liliopsida_Petrosaviidae_commelinids_Poales_Poaceae_BEP clade_Pooideae_Brachypodieae_Brachypodium_Brachypodium distachyon
TRINITY_DN64124_c0_g1_i1	-4.79304	3.17011e-05	No Blast Hit
TRINITY_DN67729_c0_g1_i1	-4.79288	4.0887e-06	No Blast Hit
TRINITY_DN20978_c0_g1_i1	-4.79088	1.5767e-10	No Blast Hit
TRINITY_DN61177_c0_g1_i1	-4.78917	4.196e-05	773	>XP_002452447 receptor kinase-like protein Xa21 [Sorghum bicolor].	990	75.3	170	1.7e-68	268.5	Eukaryota_Viridiplantae_Streptophyta_Streptophytina_Embryophyta_Tracheophyta_Euphyllophyta_Spermatophyta_Magnoliophyta_Mesangiospermae_Liliopsida_Petrosaviidae_commelinids_Poales_Poaceae_PACMAD clade_Panicoideae_Andropogoneae_Sorghum_Sorghum bicolor
TRINITY_DN58503_c0_g1_i1	-4.78467	2.81583e-07	No Blast Hit
TRINITY_DN22017_c0_g1_i1	-4.78429	1.18753e-10	371	>KQK19289 hypothetical protein BRADI_1g47427 [Brachypodium distachyon].	1723	97.6	123	1.5e-62	247.7	Eukaryota_Viridiplantae_Streptophyta_Streptophytina_Embryophyta_Tracheophyta_Euphyllophyta_Spermatophyta_Magnoliophyta_Mesangiospermae_Liliopsida_Petrosaviidae_commelinids_Poales_Poaceae_BEP clade_Pooideae_Brachypodieae_Brachypodium_Brachypodium distachyon
TRINITY_DN62352_c0_g1_i1	-4.78333	5.03317e-05	No Blast Hit
TRINITY_DN57109_c0_g1_i1	-4.78069	3.33697e-05	No Blast Hit
TRINITY_DN19435_c0_g1_i1	-4.77823	2.10567e-07	284	>XP_003573917 PREDICTED: glycerol-3-phosphate 2-O-acyltransferase 6-like [Brachypodium distachyon].	513	93.6	94	2.9e-45	189.9	Eukaryota_Viridiplantae_Streptophyta_Streptophytina_Embryophyta_Tracheophyta_Euphyllophyta_Spermatophyta_Magnoliophyta_Mesangiospermae_Liliopsida_Petrosaviidae_commelinids_Poales_Poaceae_BEP clade_Pooideae_Brachypodieae_Brachypodium_Brachypodium distachyon
TRINITY_DN34532_c0_g1_i2	-4.77818	3.46115e-11	342	>XP_020185674 uncharacterized protein LOC109771397 [Aegilops tauschii subsp. tauschii].	924	79.6	98	2.9e-36	160.2	Eukaryota_Viridiplantae_Streptophyta_Streptophytina_Embryophyta_Tracheophyta_Euphyllophyta_Spermatophyta_Magnoliophyta_Mesangiospermae_Liliopsida_Petrosaviidae_commelinids_Poales_Poaceae_BEP clade_Pooideae_Triticeae_Aegilops_Aegilops tauschii_Aegilops tauschii subsp. tauschii
TRINITY_DN19220_c0_g1_i1	-4.77731	3.4658e-05	No Blast Hit
TRINITY_DN13463_c0_g1_i1	-4.77691	2.21049e-19	No Blast Hit
TRINITY_DN21295_c0_g1_i1	-4.77506	4.70756e-05	No Blast Hit
TRINITY_DN31208_c0_g1_i1	-4.77444	2.79845e-05	No Blast Hit
TRINITY_DN48573_c0_g1_i1	-4.77327	4.02944e-06	No Blast Hit
TRINITY_DN1304_c0_g1_i2	-4.77189	7.35371e-07	No Blast Hit
TRINITY_DN66324_c0_g1_i1	-4.7696	3.9909e-05	No Blast Hit
TRINITY_DN22690_c0_g1_i1	-4.76932	3.70366e-09	No Blast Hit
TRINITY_DN36947_c0_g1_i1	-4.76821	2.88068e-39	588	>XP_020185792 ubiquitin-like [Aegilops tauschii subsp. tauschii].	143	80.7	83	1.6e-29	138.7	Eukaryota_Viridiplantae_Streptophyta_Streptophytina_Embryophyta_Tracheophyta_Euphyllophyta_Spermatophyta_Magnoliophyta_Mesangiospermae_Liliopsida_Petrosaviidae_commelinids_Poales_Poaceae_BEP clade_Pooideae_Triticeae_Aegilops_Aegilops tauschii_Aegilops tauschii subsp. tauschii
TRINITY_DN62585_c0_g1_i1	-4.76327	2.75098e-07	No Blast Hit
TRINITY_DN43432_c0_g1_i1	-4.76269	4.46424e-15	381	>BAK06269 predicted protein [Hordeum vulgare subsp. vulgare].	558	59.7	67	7.6e-09	69.3	Eukaryota_Viridiplantae_Streptophyta_Streptophytina_Embryophyta_Tracheophyta_Euphyllophyta_Spermatophyta_Magnoliophyta_Mesangiospermae_Liliopsida_Petrosaviidae_commelinids_Poales_Poaceae_BEP clade_Pooideae_Triticeae_Hordeum_Hordeum vulgare_Hordeum vulgare subsp. vulgare
TRINITY_DN9632_c0_g1_i1	-4.75943	3.91639e-05	351	>XP_020163340 germin-like protein 1-4 [Aegilops tauschii subsp. tauschii].	228	80.3	117	1.6e-45	191	Eukaryota_Viridiplantae_Streptophyta_Streptophytina_Embryophyta_Tracheophyta_Euphyllophyta_Spermatophyta_Magnoliophyta_Mesangiospermae_Liliopsida_Petrosaviidae_commelinids_Poales_Poaceae_BEP clade_Pooideae_Triticeae_Aegilops_Aegilops tauschii_Aegilops tauschii subsp. tauschii
TRINITY_DN54942_c0_g1_i1	-4.75711	5.11765e-06	No Blast Hit
TRINITY_DN48688_c0_g1_i1	-4.757	3.59527e-05	No Blast Hit
TRINITY_DN67480_c0_g1_i1	-4.75669	3.46913e-05	No Blast Hit
TRINITY_DN65762_c0_g1_i1	-4.75618	4.20039e-06	295	>XP_014753884 PREDICTED: sphingosine kinase 2-like isoform X1 [Brachypodium distachyon].	502	80.8	99	7.2e-39	168.7	Eukaryota_Viridiplantae_Streptophyta_Streptophytina_Embryophyta_Tracheophyta_Euphyllophyta_Spermatophyta_Magnoliophyta_Mesangiospermae_Liliopsida_Petrosaviidae_commelinids_Poales_Poaceae_BEP clade_Pooideae_Brachypodieae_Brachypodium_Brachypodium distachyon
TRINITY_DN61418_c0_g1_i1	-4.75568	0.000148703	646	>XP_003560104 PREDICTED: cleavage stimulating factor 64-like [Brachypodium distachyon].	230	72.6	135	4e-42	180.6	Eukaryota_Viridiplantae_Streptophyta_Streptophytina_Embryophyta_Tracheophyta_Euphyllophyta_Spermatophyta_Magnoliophyta_Mesangiospermae_Liliopsida_Petrosaviidae_commelinids_Poales_Poaceae_BEP clade_Pooideae_Brachypodieae_Brachypodium_Brachypodium distachyon
TRINITY_DN51651_c0_g1_i1	-4.75559	3.84954e-05	No Blast Hit
TRINITY_DN70591_c0_g1_i1	-4.75379	4.68588e-06	No Blast Hit
TRINITY_DN63340_c0_g1_i1	-4.75127	5.00104e-05	No Blast Hit
TRINITY_DN9525_c0_g1_i1	-4.74974	4.6986e-06	291	>XP_020154274 fatty acid amide hydrolase-like [Aegilops tauschii subsp. tauschii].	605	82.9	70	2.6e-25	123.6	Eukaryota_Viridiplantae_Streptophyta_Streptophytina_Embryophyta_Tracheophyta_Euphyllophyta_Spermatophyta_Magnoliophyta_Mesangiospermae_Liliopsida_Petrosaviidae_commelinids_Poales_Poaceae_BEP clade_Pooideae_Triticeae_Aegilops_Aegilops tauschii_Aegilops tauschii subsp. tauschii
TRINITY_DN45131_c0_g2_i3	-4.74909	4.71134e-05	1498	>XP_020149048 transcription factor MYB80 [Aegilops tauschii subsp. tauschii].	352	88.1	353	6.6e-173	616.3	Eukaryota_Viridiplantae_Streptophyta_Streptophytina_Embryophyta_Tracheophyta_Euphyllophyta_Spermatophyta_Magnoliophyta_Mesangiospermae_Liliopsida_Petrosaviidae_commelinids_Poales_Poaceae_BEP clade_Pooideae_Triticeae_Aegilops_Aegilops tauschii_Aegilops tauschii subsp. tauschii
TRINITY_DN43083_c0_g1_i3	-4.74838	2.27866e-17	1047	>XP_020153700 uncharacterized protein LOC109739031 isoform X1 [Aegilops tauschii subsp. tauschii].	199	66	156	6.1e-40	174.1	Eukaryota_Viridiplantae_Streptophyta_Streptophytina_Embryophyta_Tracheophyta_Euphyllophyta_Spermatophyta_Magnoliophyta_Mesangiospermae_Liliopsida_Petrosaviidae_commelinids_Poales_Poaceae_BEP clade_Pooideae_Triticeae_Aegilops_Aegilops tauschii_Aegilops tauschii subsp. tauschii
TRINITY_DN47547_c0_g1_i6	-4.74593	3.92701e-34	632	>EMT07332 S-adenosylmethionine decarboxylase proenzyme [Aegilops tauschii].	468	52.9	155	8.2e-32	146.4	Eukaryota_Viridiplantae_Streptophyta_Streptophytina_Embryophyta_Tracheophyta_Euphyllophyta_Spermatophyta_Magnoliophyta_Mesangiospermae_Liliopsida_Petrosaviidae_commelinids_Poales_Poaceae_BEP clade_Pooideae_Triticeae_Aegilops_Aegilops tauschii
TRINITY_DN58484_c0_g1_i1	-4.74552	7.66687e-06	390	>EMT30844 hypothetical protein F775_02787 [Aegilops tauschii].	1414	75.4	130	2.3e-48	200.7	Eukaryota_Viridiplantae_Streptophyta_Streptophytina_Embryophyta_Tracheophyta_Euphyllophyta_Spermatophyta_Magnoliophyta_Mesangiospermae_Liliopsida_Petrosaviidae_commelinids_Poales_Poaceae_BEP clade_Pooideae_Triticeae_Aegilops_Aegilops tauschii
TRINITY_DN52996_c0_g1_i1	-4.74034	6.60454e-06	216	>XP_003568201 PREDICTED: cyclin-B1-5-like [Brachypodium distachyon].	433	73.9	46	5.1e-10	72.4	Eukaryota_Viridiplantae_Streptophyta_Streptophytina_Embryophyta_Tracheophyta_Euphyllophyta_Spermatophyta_Magnoliophyta_Mesangiospermae_Liliopsida_Petrosaviidae_commelinids_Poales_Poaceae_BEP clade_Pooideae_Brachypodieae_Brachypodium_Brachypodium distachyon
TRINITY_DN63108_c0_g1_i1	-4.73882	7.95548e-06	378	>XP_006644572 PREDICTED: luminal-binding protein 2-like [Oryza brachyantha].	679	69.9	123	2.3e-42	180.6	Eukaryota_Viridiplantae_Streptophyta_Streptophytina_Embryophyta_Tracheophyta_Euphyllophyta_Spermatophyta_Magnoliophyta_Mesangiospermae_Liliopsida_Petrosaviidae_commelinids_Poales_Poaceae_BEP clade_Ehrhartoideae_Oryzeae_Oryza_Oryza brachyantha
TRINITY_DN49451_c0_g1_i1	-4.73812	3.61484e-05	No Blast Hit
TRINITY_DN56354_c0_g1_i1	-4.73686	4.78313e-05	No Blast Hit
TRINITY_DN29938_c0_g1_i1	-4.73471	1.85443e-06	No Blast Hit
TRINITY_DN49901_c0_g1_i1	-4.73463	3.52175e-10	No Blast Hit
TRINITY_DN18354_c0_g1_i1	-4.73302	4.05913e-05	No Blast Hit
TRINITY_DN58937_c0_g1_i1	-4.73271	3.88714e-05	No Blast Hit
TRINITY_DN54508_c0_g1_i1	-4.73263	6.00636e-07	No Blast Hit
TRINITY_DN28017_c0_g2_i1	-4.73144	5.4641e-06	No Blast Hit
TRINITY_DN1556_c0_g1_i1	-4.73048	1.84434e-07	294	>XP_020171364 BTB/POZ domain-containing protein At3g49900 [Aegilops tauschii subsp. tauschii].	546	76.5	98	1.4e-26	127.9	Eukaryota_Viridiplantae_Streptophyta_Streptophytina_Embryophyta_Tracheophyta_Euphyllophyta_Spermatophyta_Magnoliophyta_Mesangiospermae_Liliopsida_Petrosaviidae_commelinids_Poales_Poaceae_BEP clade_Pooideae_Triticeae_Aegilops_Aegilops tauschii_Aegilops tauschii subsp. tauschii
TRINITY_DN58772_c0_g1_i1	-4.73029	3.60077e-05	No Blast Hit
TRINITY_DN60389_c0_g1_i1	-4.72786	3.65408e-05	No Blast Hit
TRINITY_DN10670_c0_g1_i1	-4.72656	4.02973e-06	307	>OEL26604 hypothetical protein BAE44_0012378 [Dichanthelium oligosanthes].	321	71.4	77	7.4e-23	115.5	Eukaryota_Viridiplantae_Streptophyta_Streptophytina_Embryophyta_Tracheophyta_Euphyllophyta_Spermatophyta_Magnoliophyta_Mesangiospermae_Liliopsida_Petrosaviidae_commelinids_Poales_Poaceae_PACMAD clade_Panicoideae_Paniceae_Dichanthelium_Dichanthelium oligosanthes
TRINITY_DN38153_c0_g1_i2	-4.72528	6.69419e-19	370	>XP_020191284 pyruvate decarboxylase 2-like [Aegilops tauschii subsp. tauschii].	600	82.2	101	4e-39	169.9	Eukaryota_Viridiplantae_Streptophyta_Streptophytina_Embryophyta_Tracheophyta_Euphyllophyta_Spermatophyta_Magnoliophyta_Mesangiospermae_Liliopsida_Petrosaviidae_commelinids_Poales_Poaceae_BEP clade_Pooideae_Triticeae_Aegilops_Aegilops tauschii_Aegilops tauschii subsp. tauschii
TRINITY_DN23876_c0_g1_i1	-4.725	1.31048e-08	510	>KQK11819 hypothetical protein BRADI_2g62580 [Brachypodium distachyon].	980	69.1	175	2.1e-54	221.1	Eukaryota_Viridiplantae_Streptophyta_Streptophytina_Embryophyta_Tracheophyta_Euphyllophyta_Spermatophyta_Magnoliophyta_Mesangiospermae_Liliopsida_Petrosaviidae_commelinids_Poales_Poaceae_BEP clade_Pooideae_Brachypodieae_Brachypodium_Brachypodium distachyon
TRINITY_DN10001_c0_g1_i1	-4.72363	2.24587e-07	291	>KQK11819 hypothetical protein BRADI_2g62580 [Brachypodium distachyon].	980	79.8	99	9.2e-31	141.7	Eukaryota_Viridiplantae_Streptophyta_Streptophytina_Embryophyta_Tracheophyta_Euphyllophyta_Spermatophyta_Magnoliophyta_Mesangiospermae_Liliopsida_Petrosaviidae_commelinids_Poales_Poaceae_BEP clade_Pooideae_Brachypodieae_Brachypodium_Brachypodium distachyon
TRINITY_DN11625_c0_g1_i1	-4.72339	4.33629e-05	No Blast Hit
TRINITY_DN14606_c0_g1_i1	-4.72297	1.28184e-09	No Blast Hit
TRINITY_DN71790_c0_g1_i1	-4.71956	7.68688e-06	466	>EMS46680 Sphingosine kinase 1 [Triticum urartu].	492	88.4	155	2.2e-74	287.3	Eukaryota_Viridiplantae_Streptophyta_Streptophytina_Embryophyta_Tracheophyta_Euphyllophyta_Spermatophyta_Magnoliophyta_Mesangiospermae_Liliopsida_Petrosaviidae_commelinids_Poales_Poaceae_BEP clade_Pooideae_Triticeae_Triticum_Triticum urartu
TRINITY_DN11363_c0_g1_i1	-4.71824	4.19982e-05	No Blast Hit
TRINITY_DN35891_c0_g1_i2	-4.71663	2.7297e-13	915	>XP_015623820 PREDICTED: probable LRR receptor-like serine/threonine-protein kinase At3g47570 isoform X1 [Oryza sativa Japonica Group].	1031	67.3	251	1.5e-87	332	Eukaryota_Viridiplantae_Streptophyta_Streptophytina_Embryophyta_Tracheophyta_Euphyllophyta_Spermatophyta_Magnoliophyta_Mesangiospermae_Liliopsida_Petrosaviidae_commelinids_Poales_Poaceae_BEP clade_Ehrhartoideae_Oryzeae_Oryza_Oryza sativa_Oryza sativa Japonica Group
TRINITY_DN56634_c0_g1_i1	-4.71543	4.31046e-05	No Blast Hit
TRINITY_DN65988_c0_g1_i1	-4.71435	3.85006e-05	No Blast Hit
TRINITY_DN65112_c0_g1_i1	-4.71331	1.0036e-05	204	>BAK04592 predicted protein [Hordeum vulgare subsp. vulgare].	455	93.9	66	2.3e-28	133.3	Eukaryota_Viridiplantae_Streptophyta_Streptophytina_Embryophyta_Tracheophyta_Euphyllophyta_Spermatophyta_Magnoliophyta_Mesangiospermae_Liliopsida_Petrosaviidae_commelinids_Poales_Poaceae_BEP clade_Pooideae_Triticeae_Hordeum_Hordeum vulgare_Hordeum vulgare subsp. vulgare
TRINITY_DN14595_c0_g1_i1	-4.71276	1.39902e-09	369	>XP_020194756 cinnamyl alcohol dehydrogenase 7-like [Aegilops tauschii subsp. tauschii].	368	89.3	122	1.4e-52	214.5	Eukaryota_Viridiplantae_Streptophyta_Streptophytina_Embryophyta_Tracheophyta_Euphyllophyta_Spermatophyta_Magnoliophyta_Mesangiospermae_Liliopsida_Petrosaviidae_commelinids_Poales_Poaceae_BEP clade_Pooideae_Triticeae_Aegilops_Aegilops tauschii_Aegilops tauschii subsp. tauschii
TRINITY_DN38897_c1_g1_i1	-4.71246	5.77971e-12	775	>XP_020147407 GDSL esterase/lipase At1g71691-like [Aegilops tauschii subsp. tauschii].	362	85.6	215	3.4e-96	360.5	Eukaryota_Viridiplantae_Streptophyta_Streptophytina_Embryophyta_Tracheophyta_Euphyllophyta_Spermatophyta_Magnoliophyta_Mesangiospermae_Liliopsida_Petrosaviidae_commelinids_Poales_Poaceae_BEP clade_Pooideae_Triticeae_Aegilops_Aegilops tauschii_Aegilops tauschii subsp. tauschii
TRINITY_DN49884_c0_g1_i1	-4.71127	4.19094e-05	249	>KQK02730 hypothetical protein BRADI_2g03330 [Brachypodium distachyon].	248	72.3	83	4.1e-27	129.4	Eukaryota_Viridiplantae_Streptophyta_Streptophytina_Embryophyta_Tracheophyta_Euphyllophyta_Spermatophyta_Magnoliophyta_Mesangiospermae_Liliopsida_Petrosaviidae_commelinids_Poales_Poaceae_BEP clade_Pooideae_Brachypodieae_Brachypodium_Brachypodium distachyon
TRINITY_DN55130_c0_g1_i1	-4.71111	3.98455e-05	268	>XP_003577088 PREDICTED: uncharacterized protein LOC100821855 [Brachypodium distachyon].	484	57.3	110	7.5e-19	102.1	Eukaryota_Viridiplantae_Streptophyta_Streptophytina_Embryophyta_Tracheophyta_Euphyllophyta_Spermatophyta_Magnoliophyta_Mesangiospermae_Liliopsida_Petrosaviidae_commelinids_Poales_Poaceae_BEP clade_Pooideae_Brachypodieae_Brachypodium_Brachypodium distachyon
TRINITY_DN51621_c0_g1_i1	-4.71036	5.25465e-05	No Blast Hit
TRINITY_DN73530_c0_g1_i1	-4.7103	4.73591e-05	No Blast Hit
TRINITY_DN67092_c0_g1_i1	-4.70813	3.97082e-05	239	>XP_020163285 aspartyl protease family protein At5g10770-like [Aegilops tauschii subsp. tauschii].	555	67.1	79	6.4e-22	112.1	Eukaryota_Viridiplantae_Streptophyta_Streptophytina_Embryophyta_Tracheophyta_Euphyllophyta_Spermatophyta_Magnoliophyta_Mesangiospermae_Liliopsida_Petrosaviidae_commelinids_Poales_Poaceae_BEP clade_Pooideae_Triticeae_Aegilops_Aegilops tauschii_Aegilops tauschii subsp. tauschii
TRINITY_DN17232_c0_g1_i1	-4.70686	5.28311e-05	No Blast Hit
TRINITY_DN47364_c0_g1_i2	-4.70632	8.13095e-05	1863	>BAK07365 predicted protein [Hordeum vulgare subsp. vulgare].	521	90.6	523	8e-269	935.3	Eukaryota_Viridiplantae_Streptophyta_Streptophytina_Embryophyta_Tracheophyta_Euphyllophyta_Spermatophyta_Magnoliophyta_Mesangiospermae_Liliopsida_Petrosaviidae_commelinids_Poales_Poaceae_BEP clade_Pooideae_Triticeae_Hordeum_Hordeum vulgare_Hordeum vulgare subsp. vulgare
TRINITY_DN61910_c0_g1_i1	-4.70533	4.35454e-05	No Blast Hit
TRINITY_DN22069_c0_g1_i1	-4.7051	1.22329e-08	427	>BAJ93910 predicted protein [Hordeum vulgare subsp. vulgare].	564	92	138	4.6e-63	249.6	Eukaryota_Viridiplantae_Streptophyta_Streptophytina_Embryophyta_Tracheophyta_Euphyllophyta_Spermatophyta_Magnoliophyta_Mesangiospermae_Liliopsida_Petrosaviidae_commelinids_Poales_Poaceae_BEP clade_Pooideae_Triticeae_Hordeum_Hordeum vulgare_Hordeum vulgare subsp. vulgare
TRINITY_DN70937_c0_g1_i1	-4.70128	4.5309e-05	No Blast Hit
TRINITY_DN10963_c0_g1_i1	-4.70097	4.2201e-08	No Blast Hit
TRINITY_DN53590_c0_g1_i1	-4.7006	4.62275e-05	316	>XP_020190732 uncharacterized protein LOC109776498 [Aegilops tauschii subsp. tauschii].	223	54.7	86	6.5e-14	85.9	Eukaryota_Viridiplantae_Streptophyta_Streptophytina_Embryophyta_Tracheophyta_Euphyllophyta_Spermatophyta_Magnoliophyta_Mesangiospermae_Liliopsida_Petrosaviidae_commelinids_Poales_Poaceae_BEP clade_Pooideae_Triticeae_Aegilops_Aegilops tauschii_Aegilops tauschii subsp. tauschii
TRINITY_DN45308_c0_g1_i1	-4.70004	5.20526e-11	878	>XP_003559610 PREDICTED: protein transport protein sec31-like [Brachypodium distachyon].	228	98.7	75	4.9e-35	157.5	Eukaryota_Viridiplantae_Streptophyta_Streptophytina_Embryophyta_Tracheophyta_Euphyllophyta_Spermatophyta_Magnoliophyta_Mesangiospermae_Liliopsida_Petrosaviidae_commelinids_Poales_Poaceae_BEP clade_Pooideae_Brachypodieae_Brachypodium_Brachypodium distachyon
TRINITY_DN61214_c0_g1_i1	-4.69941	7.44929e-06	271	>XP_003578965 PREDICTED: uncharacterized protein LOC100837437 [Brachypodium distachyon].	474	56.8	95	2.2e-18	100.5	Eukaryota_Viridiplantae_Streptophyta_Streptophytina_Embryophyta_Tracheophyta_Euphyllophyta_Spermatophyta_Magnoliophyta_Mesangiospermae_Liliopsida_Petrosaviidae_commelinids_Poales_Poaceae_BEP clade_Pooideae_Brachypodieae_Brachypodium_Brachypodium distachyon
TRINITY_DN53470_c0_g1_i1	-4.69898	4.34717e-05	277	>XP_020156962 uncharacterized protein LOC109742279 [Aegilops tauschii subsp. tauschii].	809	71.1	76	9.1e-20	105.1	Eukaryota_Viridiplantae_Streptophyta_Streptophytina_Embryophyta_Tracheophyta_Euphyllophyta_Spermatophyta_Magnoliophyta_Mesangiospermae_Liliopsida_Petrosaviidae_commelinids_Poales_Poaceae_BEP clade_Pooideae_Triticeae_Aegilops_Aegilops tauschii_Aegilops tauschii subsp. tauschii
TRINITY_DN30917_c0_g1_i1	-4.69572	1.33552e-08	269	>XP_020200046 uncharacterized protein LOC109785869 [Aegilops tauschii subsp. tauschii].	384	82.4	74	5e-23	115.9	Eukaryota_Viridiplantae_Streptophyta_Streptophytina_Embryophyta_Tracheophyta_Euphyllophyta_Spermatophyta_Magnoliophyta_Mesangiospermae_Liliopsida_Petrosaviidae_commelinids_Poales_Poaceae_BEP clade_Pooideae_Triticeae_Aegilops_Aegilops tauschii_Aegilops tauschii subsp. tauschii
TRINITY_DN54424_c0_g1_i1	-4.69535	4.37099e-05	No Blast Hit
TRINITY_DN66283_c0_g1_i1	-4.69502	4.68594e-05	No Blast Hit
TRINITY_DN27300_c0_g1_i2	-4.69236	0.000119603	531	>XP_014754369 PREDICTED: uncharacterized protein LOC104583298 [Brachypodium distachyon].	426	50.8	181	1.9e-13	85.1	Eukaryota_Viridiplantae_Streptophyta_Streptophytina_Embryophyta_Tracheophyta_Euphyllophyta_Spermatophyta_Magnoliophyta_Mesangiospermae_Liliopsida_Petrosaviidae_commelinids_Poales_Poaceae_BEP clade_Pooideae_Brachypodieae_Brachypodium_Brachypodium distachyon
TRINITY_DN28407_c0_g1_i3	-4.69032	8.60838e-11	No Blast Hit
TRINITY_DN37142_c0_g2_i1	-4.68965	2.95682e-16	545	>XP_020167023 protein RADIALIS-like 4 isoform X2 [Aegilops tauschii subsp. tauschii].	84	63.8	58	2.1e-12	81.6	Eukaryota_Viridiplantae_Streptophyta_Streptophytina_Embryophyta_Tracheophyta_Euphyllophyta_Spermatophyta_Magnoliophyta_Mesangiospermae_Liliopsida_Petrosaviidae_commelinids_Poales_Poaceae_BEP clade_Pooideae_Triticeae_Aegilops_Aegilops tauschii_Aegilops tauschii subsp. tauschii
TRINITY_DN66886_c0_g1_i1	-4.68751	5.70862e-05	No Blast Hit
TRINITY_DN73070_c0_g1_i1	-4.6855	5.25864e-05	No Blast Hit
TRINITY_DN70558_c0_g1_i1	-4.68418	2.13643e-10	786	>CAQ00111 papain-like cysteine proteinase [Hordeum vulgare subsp. vulgare].	384	81.4	236	6.4e-111	409.5	Eukaryota_Viridiplantae_Streptophyta_Streptophytina_Embryophyta_Tracheophyta_Euphyllophyta_Spermatophyta_Magnoliophyta_Mesangiospermae_Liliopsida_Petrosaviidae_commelinids_Poales_Poaceae_BEP clade_Pooideae_Triticeae_Hordeum_Hordeum vulgare_Hordeum vulgare subsp. vulgare
TRINITY_DN48665_c0_g1_i1	-4.68285	6.59931e-05	No Blast Hit
TRINITY_DN62284_c0_g1_i1	-4.68265	4.63873e-05	No Blast Hit
TRINITY_DN70801_c0_g1_i1	-4.68055	5.18029e-05	No Blast Hit
TRINITY_DN21674_c0_g1_i1	-4.67915	3.05126e-11	357	>EMS48947 Transcription factor RAX2 [Triticum urartu].	286	71.2	125	1.4e-36	161.4	Eukaryota_Viridiplantae_Streptophyta_Streptophytina_Embryophyta_Tracheophyta_Euphyllophyta_Spermatophyta_Magnoliophyta_Mesangiospermae_Liliopsida_Petrosaviidae_commelinids_Poales_Poaceae_BEP clade_Pooideae_Triticeae_Triticum_Triticum urartu
TRINITY_DN2512_c0_g1_i1	-4.67851	6.01826e-05	No Blast Hit
TRINITY_DN36930_c0_g1_i1	-4.67474	4.14789e-07	No Blast Hit
TRINITY_DN44072_c0_g3_i1	-4.67389	4.94748e-05	No Blast Hit
TRINITY_DN49136_c0_g1_i1	-4.67267	4.8863e-07	No Blast Hit
TRINITY_DN5901_c0_g1_i1	-4.67223	3.69542e-05	No Blast Hit
TRINITY_DN31349_c0_g1_i1	-4.67155	8.09044e-09	509	>XP_003567848 PREDICTED: phospholipase A1-II 7-like [Brachypodium distachyon].	425	58.8	131	1.6e-33	151.8	Eukaryota_Viridiplantae_Streptophyta_Streptophytina_Embryophyta_Tracheophyta_Euphyllophyta_Spermatophyta_Magnoliophyta_Mesangiospermae_Liliopsida_Petrosaviidae_commelinids_Poales_Poaceae_BEP clade_Pooideae_Brachypodieae_Brachypodium_Brachypodium distachyon
TRINITY_DN50233_c0_g1_i1	-4.66904	6.49728e-05	No Blast Hit
TRINITY_DN55175_c0_g1_i1	-4.66744	1.25757e-05	No Blast Hit
TRINITY_DN21089_c0_g1_i1	-4.66676	6.95364e-05	No Blast Hit
TRINITY_DN56717_c0_g1_i1	-4.66467	7.55743e-05	333	>XP_015689961 PREDICTED: protein NRT1/ PTR FAMILY 1.2-like [Oryza brachyantha].	465	74	100	5.6e-32	146	Eukaryota_Viridiplantae_Streptophyta_Streptophytina_Embryophyta_Tracheophyta_Euphyllophyta_Spermatophyta_Magnoliophyta_Mesangiospermae_Liliopsida_Petrosaviidae_commelinids_Poales_Poaceae_BEP clade_Ehrhartoideae_Oryzeae_Oryza_Oryza brachyantha
TRINITY_DN13843_c0_g1_i1	-4.66456	3.04698e-07	264	>XP_020193309 probable staphylococcal-like nuclease CAN2 [Aegilops tauschii subsp. tauschii].	344	70.1	87	8.1e-26	125.2	Eukaryota_Viridiplantae_Streptophyta_Streptophytina_Embryophyta_Tracheophyta_Euphyllophyta_Spermatophyta_Magnoliophyta_Mesangiospermae_Liliopsida_Petrosaviidae_commelinids_Poales_Poaceae_BEP clade_Pooideae_Triticeae_Aegilops_Aegilops tauschii_Aegilops tauschii subsp. tauschii
TRINITY_DN13888_c0_g1_i1	-4.65815	5.29319e-05	No Blast Hit
TRINITY_DN33966_c0_g1_i1	-4.65653	3.71403e-13	603	>XP_020201627 nascent polypeptide-associated complex subunit alpha, muscle-specific form-like [Aegilops tauschii subsp. tauschii].	439	62.8	121	1.7e-23	118.6	Eukaryota_Viridiplantae_Streptophyta_Streptophytina_Embryophyta_Tracheophyta_Euphyllophyta_Spermatophyta_Magnoliophyta_Mesangiospermae_Liliopsida_Petrosaviidae_commelinids_Poales_Poaceae_BEP clade_Pooideae_Triticeae_Aegilops_Aegilops tauschii_Aegilops tauschii subsp. tauschii
TRINITY_DN62402_c0_g1_i1	-4.65559	9.74282e-06	No Blast Hit
TRINITY_DN72663_c0_g1_i1	-4.65452	7.48928e-06	No Blast Hit
TRINITY_DN24130_c0_g1_i1	-4.65099	6.18123e-07	No Blast Hit
TRINITY_DN8361_c0_g1_i1	-4.64871	6.09829e-05	No Blast Hit
TRINITY_DN16235_c0_g1_i1	-4.64784	5.98094e-05	No Blast Hit
TRINITY_DN10822_c0_g1_i1	-4.64771	0.000227633	343	>XP_020166446 histone deacetylase 19-like [Aegilops tauschii subsp. tauschii].	491	71.3	94	5.4e-30	139.4	Eukaryota_Viridiplantae_Streptophyta_Streptophytina_Embryophyta_Tracheophyta_Euphyllophyta_Spermatophyta_Magnoliophyta_Mesangiospermae_Liliopsida_Petrosaviidae_commelinids_Poales_Poaceae_BEP clade_Pooideae_Triticeae_Aegilops_Aegilops tauschii_Aegilops tauschii subsp. tauschii
TRINITY_DN1363_c0_g1_i1	-4.64649	3.09555e-07	No Blast Hit
TRINITY_DN52949_c0_g1_i1	-4.64514	5.58933e-05	No Blast Hit
TRINITY_DN35969_c0_g1_i2	-4.64379	8.38286e-16	848	>XP_020175666 callose synthase 5 [Aegilops tauschii subsp. tauschii].	1927	97.9	282	5.6e-153	549.3	Eukaryota_Viridiplantae_Streptophyta_Streptophytina_Embryophyta_Tracheophyta_Euphyllophyta_Spermatophyta_Magnoliophyta_Mesangiospermae_Liliopsida_Petrosaviidae_commelinids_Poales_Poaceae_BEP clade_Pooideae_Triticeae_Aegilops_Aegilops tauschii_Aegilops tauschii subsp. tauschii
TRINITY_DN59376_c0_g1_i1	-4.64125	5.98491e-05	No Blast Hit
TRINITY_DN12415_c0_g1_i1	-4.64096	1.15654e-05	309	>EMS66849 Sacsin [Triticum urartu].	4736	86.3	102	1.7e-46	194.1	Eukaryota_Viridiplantae_Streptophyta_Streptophytina_Embryophyta_Tracheophyta_Euphyllophyta_Spermatophyta_Magnoliophyta_Mesangiospermae_Liliopsida_Petrosaviidae_commelinids_Poales_Poaceae_BEP clade_Pooideae_Triticeae_Triticum_Triticum urartu
TRINITY_DN49282_c0_g1_i1	-4.63979	1.02895e-05	281	>XP_020148890 indolin-2-one monooxygenase-like [Aegilops tauschii subsp. tauschii].	534	72.8	81	2.3e-23	117.1	Eukaryota_Viridiplantae_Streptophyta_Streptophytina_Embryophyta_Tracheophyta_Euphyllophyta_Spermatophyta_Magnoliophyta_Mesangiospermae_Liliopsida_Petrosaviidae_commelinids_Poales_Poaceae_BEP clade_Pooideae_Triticeae_Aegilops_Aegilops tauschii_Aegilops tauschii subsp. tauschii
TRINITY_DN66711_c0_g1_i1	-4.63907	7.50744e-06	356	>BAK02110 predicted protein [Hordeum vulgare subsp. vulgare].	377	56.8	81	9.9e-19	102.1	Eukaryota_Viridiplantae_Streptophyta_Streptophytina_Embryophyta_Tracheophyta_Euphyllophyta_Spermatophyta_Magnoliophyta_Mesangiospermae_Liliopsida_Petrosaviidae_commelinids_Poales_Poaceae_BEP clade_Pooideae_Triticeae_Hordeum_Hordeum vulgare_Hordeum vulgare subsp. vulgare
TRINITY_DN37644_c0_g1_i1	-4.6342	0.000107949	811	>EMT30089 Putative invertase inhibitor [Aegilops tauschii].	190	72	189	1.5e-62	248.8	Eukaryota_Viridiplantae_Streptophyta_Streptophytina_Embryophyta_Tracheophyta_Euphyllophyta_Spermatophyta_Magnoliophyta_Mesangiospermae_Liliopsida_Petrosaviidae_commelinids_Poales_Poaceae_BEP clade_Pooideae_Triticeae_Aegilops_Aegilops tauschii
TRINITY_DN54426_c0_g1_i1	-4.63299	7.3158e-05	No Blast Hit
TRINITY_DN13479_c0_g1_i1	-4.62779	6.8078e-05	No Blast Hit
TRINITY_DN20869_c0_g1_i1	-4.62645	2.27838e-10	317	>XP_014758378 PREDICTED: uncharacterized protein LOC100835292 isoform X2 [Brachypodium distachyon].	749	74.2	89	1.5e-21	111.3	Eukaryota_Viridiplantae_Streptophyta_Streptophytina_Embryophyta_Tracheophyta_Euphyllophyta_Spermatophyta_Magnoliophyta_Mesangiospermae_Liliopsida_Petrosaviidae_commelinids_Poales_Poaceae_BEP clade_Pooideae_Brachypodieae_Brachypodium_Brachypodium distachyon
TRINITY_DN29026_c0_g1_i1	-4.62313	5.64471e-07	253	>EMT31134 hypothetical protein F775_05019 [Aegilops tauschii].	104	49.4	77	1.4e-11	77.8	Eukaryota_Viridiplantae_Streptophyta_Streptophytina_Embryophyta_Tracheophyta_Euphyllophyta_Spermatophyta_Magnoliophyta_Mesangiospermae_Liliopsida_Petrosaviidae_commelinids_Poales_Poaceae_BEP clade_Pooideae_Triticeae_Aegilops_Aegilops tauschii
TRINITY_DN49735_c0_g1_i1	-4.62269	7.03922e-05	No Blast Hit
TRINITY_DN59854_c0_g1_i1	-4.6209	6.60166e-05	244	>ONM29579 Cytochrome P450 734A1 [Zea mays].	565	86.2	80	3.7e-33	149.4	Eukaryota_Viridiplantae_Streptophyta_Streptophytina_Embryophyta_Tracheophyta_Euphyllophyta_Spermatophyta_Magnoliophyta_Mesangiospermae_Liliopsida_Petrosaviidae_commelinids_Poales_Poaceae_PACMAD clade_Panicoideae_Andropogoneae_Zea_Zea mays
TRINITY_DN35365_c0_g1_i4	-4.62066	8.14954e-11	No Blast Hit
TRINITY_DN67892_c0_g1_i1	-4.61886	6.48066e-05	No Blast Hit
TRINITY_DN5125_c0_g1_i1	-4.61719	7.25025e-05	No Blast Hit
TRINITY_DN73195_c0_g1_i1	-4.61461	7.78043e-05	No Blast Hit
TRINITY_DN40740_c0_g1_i19	-4.61366	3.08027e-16	No Blast Hit
TRINITY_DN16106_c0_g1_i1	-4.6124	3.29043e-14	No Blast Hit
TRINITY_DN319_c0_g1_i1	-4.61093	5.11625e-08	No Blast Hit
TRINITY_DN18804_c0_g1_i1	-4.6108	3.46905e-09	691	>XP_020170240 serine/threonine-protein kinase OSR1 isoform X3 [Aegilops tauschii subsp. tauschii].	615	96.1	229	3.2e-122	446.8	Eukaryota_Viridiplantae_Streptophyta_Streptophytina_Embryophyta_Tracheophyta_Euphyllophyta_Spermatophyta_Magnoliophyta_Mesangiospermae_Liliopsida_Petrosaviidae_commelinids_Poales_Poaceae_BEP clade_Pooideae_Triticeae_Aegilops_Aegilops tauschii_Aegilops tauschii subsp. tauschii
TRINITY_DN49742_c0_g1_i1	-4.60966	8.71969e-05	No Blast Hit
TRINITY_DN16359_c0_g1_i1	-4.60755	8.29017e-05	225	>EEE51773 hypothetical protein OsJ_33218 [Oryza sativa Japonica Group].	378	44	75	6.1e-14	85.5	Eukaryota_Viridiplantae_Streptophyta_Streptophytina_Embryophyta_Tracheophyta_Euphyllophyta_Spermatophyta_Magnoliophyta_Mesangiospermae_Liliopsida_Petrosaviidae_commelinids_Poales_Poaceae_BEP clade_Ehrhartoideae_Oryzeae_Oryza_Oryza sativa_Oryza sativa Japonica Group
TRINITY_DN14327_c0_g1_i1	-4.60631	2.03228e-05	No Blast Hit
TRINITY_DN49706_c0_g1_i1	-4.60467	8.03047e-05	272	>XP_020181439 non-specific lipid transfer protein GPI-anchored 2-like [Aegilops tauschii subsp. tauschii].	215	68.5	92	1.9e-25	124	Eukaryota_Viridiplantae_Streptophyta_Streptophytina_Embryophyta_Tracheophyta_Euphyllophyta_Spermatophyta_Magnoliophyta_Mesangiospermae_Liliopsida_Petrosaviidae_commelinids_Poales_Poaceae_BEP clade_Pooideae_Triticeae_Aegilops_Aegilops tauschii_Aegilops tauschii subsp. tauschii
TRINITY_DN13329_c0_g1_i1	-4.60152	1.02205e-05	215	>BAJ85939 predicted protein [Hordeum vulgare subsp. vulgare].	456	74.6	71	1.2e-16	94.4	Eukaryota_Viridiplantae_Streptophyta_Streptophytina_Embryophyta_Tracheophyta_Euphyllophyta_Spermatophyta_Magnoliophyta_Mesangiospermae_Liliopsida_Petrosaviidae_commelinids_Poales_Poaceae_BEP clade_Pooideae_Triticeae_Hordeum_Hordeum vulgare_Hordeum vulgare subsp. vulgare
TRINITY_DN40193_c0_g1_i2	-4.5994	1.06363e-23	722	>EAY86781 hypothetical protein OsI_08161 [Oryza sativa Indica Group].	487	67.1	79	9.1e-19	103.2	Eukaryota_Viridiplantae_Streptophyta_Streptophytina_Embryophyta_Tracheophyta_Euphyllophyta_Spermatophyta_Magnoliophyta_Mesangiospermae_Liliopsida_Petrosaviidae_commelinids_Poales_Poaceae_BEP clade_Ehrhartoideae_Oryzeae_Oryza_Oryza sativa_Oryza sativa Indica Group
TRINITY_DN12496_c0_g1_i1	-4.59936	7.72382e-05	No Blast Hit
TRINITY_DN57492_c0_g1_i1	-4.59932	1.42412e-05	No Blast Hit
TRINITY_DN51912_c0_g1_i1	-4.59909	7.44112e-05	No Blast Hit
TRINITY_DN19369_c0_g1_i1	-4.59647	1.39156e-05	No Blast Hit
TRINITY_DN55531_c0_g1_i1	-4.59555	0.000165866	No Blast Hit
TRINITY_DN54771_c0_g1_i1	-4.59553	8.24604e-05	327	>XP_002466523 ACT domain-containing protein ACR3 [Sorghum bicolor].	500	95.1	102	1.7e-49	204.1	Eukaryota_Viridiplantae_Streptophyta_Streptophytina_Embryophyta_Tracheophyta_Euphyllophyta_Spermatophyta_Magnoliophyta_Mesangiospermae_Liliopsida_Petrosaviidae_commelinids_Poales_Poaceae_PACMAD clade_Panicoideae_Andropogoneae_Sorghum_Sorghum bicolor
TRINITY_DN30189_c0_g1_i1	-4.59481	1.11728e-06	312	>XP_020172063 zinc-finger homeodomain protein 5-like [Aegilops tauschii subsp. tauschii].	236	72	93	6.6e-27	129	Eukaryota_Viridiplantae_Streptophyta_Streptophytina_Embryophyta_Tracheophyta_Euphyllophyta_Spermatophyta_Magnoliophyta_Mesangiospermae_Liliopsida_Petrosaviidae_commelinids_Poales_Poaceae_BEP clade_Pooideae_Triticeae_Aegilops_Aegilops tauschii_Aegilops tauschii subsp. tauschii
TRINITY_DN63713_c0_g1_i1	-4.59462	0.000120768	No Blast Hit
TRINITY_DN45900_c0_g1_i1	-4.59396	1.38213e-09	No Blast Hit
TRINITY_DN55866_c0_g1_i1	-4.5915	8.29017e-05	281	>XP_020177731 putative transporter arsB [Aegilops tauschii subsp. tauschii].	474	100	93	5.4e-44	185.7	Eukaryota_Viridiplantae_Streptophyta_Streptophytina_Embryophyta_Tracheophyta_Euphyllophyta_Spermatophyta_Magnoliophyta_Mesangiospermae_Liliopsida_Petrosaviidae_commelinids_Poales_Poaceae_BEP clade_Pooideae_Triticeae_Aegilops_Aegilops tauschii_Aegilops tauschii subsp. tauschii
TRINITY_DN5365_c0_g1_i1	-4.59054	1.30089e-05	No Blast Hit
TRINITY_DN57462_c0_g1_i1	-4.59043	7.60275e-05	No Blast Hit
TRINITY_DN21181_c0_g1_i1	-4.57931	9.68999e-06	322	>XP_010234276 PREDICTED: protein CHUP1, chloroplastic-like [Brachypodium distachyon].	796	100	107	2.8e-52	213.4	Eukaryota_Viridiplantae_Streptophyta_Streptophytina_Embryophyta_Tracheophyta_Euphyllophyta_Spermatophyta_Magnoliophyta_Mesangiospermae_Liliopsida_Petrosaviidae_commelinids_Poales_Poaceae_BEP clade_Pooideae_Brachypodieae_Brachypodium_Brachypodium distachyon
TRINITY_DN53143_c0_g1_i1	-4.57771	9.32461e-05	No Blast Hit
TRINITY_DN51537_c0_g1_i1	-4.57661	1.78991e-05	218	>XP_020192381 receptor-like protein kinase HSL1 [Aegilops tauschii subsp. tauschii].	968	74.6	71	1.3e-18	100.9	Eukaryota_Viridiplantae_Streptophyta_Streptophytina_Embryophyta_Tracheophyta_Euphyllophyta_Spermatophyta_Magnoliophyta_Mesangiospermae_Liliopsida_Petrosaviidae_commelinids_Poales_Poaceae_BEP clade_Pooideae_Triticeae_Aegilops_Aegilops tauschii_Aegilops tauschii subsp. tauschii
TRINITY_DN33122_c0_g1_i1	-4.57603	0.000129801	No Blast Hit
TRINITY_DN51640_c0_g1_i1	-4.5757	9.07927e-05	No Blast Hit
TRINITY_DN9959_c0_g1_i1	-4.5743	1.96068e-06	No Blast Hit
TRINITY_DN61196_c0_g1_i1	-4.57356	1.73029e-05	266	>XP_003578965 PREDICTED: uncharacterized protein LOC100837437 [Brachypodium distachyon].	474	48.5	101	7.9e-13	82	Eukaryota_Viridiplantae_Streptophyta_Streptophytina_Embryophyta_Tracheophyta_Euphyllophyta_Spermatophyta_Magnoliophyta_Mesangiospermae_Liliopsida_Petrosaviidae_commelinids_Poales_Poaceae_BEP clade_Pooideae_Brachypodieae_Brachypodium_Brachypodium distachyon
TRINITY_DN36947_c0_g1_i3	-4.57141	9.72089e-16	566	>XP_020185792 ubiquitin-like [Aegilops tauschii subsp. tauschii].	143	80.7	83	1.5e-29	138.7	Eukaryota_Viridiplantae_Streptophyta_Streptophytina_Embryophyta_Tracheophyta_Euphyllophyta_Spermatophyta_Magnoliophyta_Mesangiospermae_Liliopsida_Petrosaviidae_commelinids_Poales_Poaceae_BEP clade_Pooideae_Triticeae_Aegilops_Aegilops tauschii_Aegilops tauschii subsp. tauschii
TRINITY_DN17486_c0_g1_i1	-4.57093	2.87918e-08	236	>XP_020577441 DNA topoisomerase 2 [Phalaenopsis equestris].	1468	80.3	76	5e-27	129	Eukaryota_Viridiplantae_Streptophyta_Streptophytina_Embryophyta_Tracheophyta_Euphyllophyta_Spermatophyta_Magnoliophyta_Mesangiospermae_Liliopsida_Petrosaviidae_Asparagales_Orchidaceae_Epidendroideae_Vandeae_Aeridinae_Phalaenopsis_Phalaenopsis equestris
TRINITY_DN40358_c0_g1_i1	-4.57073	2.33742e-14	1326	>XP_020186095 uncharacterized protein LOC109771809 [Aegilops tauschii subsp. tauschii].	571	90.9	383	4.4e-205	723	Eukaryota_Viridiplantae_Streptophyta_Streptophytina_Embryophyta_Tracheophyta_Euphyllophyta_Spermatophyta_Magnoliophyta_Mesangiospermae_Liliopsida_Petrosaviidae_commelinids_Poales_Poaceae_BEP clade_Pooideae_Triticeae_Aegilops_Aegilops tauschii_Aegilops tauschii subsp. tauschii
TRINITY_DN38897_c0_g1_i1	-4.56956	1.07121e-05	212	>XP_020147407 GDSL esterase/lipase At1g71691-like [Aegilops tauschii subsp. tauschii].	362	65.7	70	1.6e-11	77.4	Eukaryota_Viridiplantae_Streptophyta_Streptophytina_Embryophyta_Tracheophyta_Euphyllophyta_Spermatophyta_Magnoliophyta_Mesangiospermae_Liliopsida_Petrosaviidae_commelinids_Poales_Poaceae_BEP clade_Pooideae_Triticeae_Aegilops_Aegilops tauschii_Aegilops tauschii subsp. tauschii
TRINITY_DN62842_c0_g1_i1	-4.56951	2.48061e-05	201	>XP_020163823 uncharacterized protein LOC109749266 isoform X2 [Aegilops tauschii subsp. tauschii].	298	98.3	60	2.5e-27	129.8	Eukaryota_Viridiplantae_Streptophyta_Streptophytina_Embryophyta_Tracheophyta_Euphyllophyta_Spermatophyta_Magnoliophyta_Mesangiospermae_Liliopsida_Petrosaviidae_commelinids_Poales_Poaceae_BEP clade_Pooideae_Triticeae_Aegilops_Aegilops tauschii_Aegilops tauschii subsp. tauschii
TRINITY_DN30362_c0_g2_i1	-4.56904	1.14707e-09	427	>XP_020160425 RING-H2 finger protein ATL65 [Aegilops tauschii subsp. tauschii].	417	97.7	130	5.8e-66	259.2	Eukaryota_Viridiplantae_Streptophyta_Streptophytina_Embryophyta_Tracheophyta_Euphyllophyta_Spermatophyta_Magnoliophyta_Mesangiospermae_Liliopsida_Petrosaviidae_commelinids_Poales_Poaceae_BEP clade_Pooideae_Triticeae_Aegilops_Aegilops tauschii_Aegilops tauschii subsp. tauschii
TRINITY_DN5633_c0_g1_i1	-4.56871	1.39183e-05	No Blast Hit
TRINITY_DN58709_c0_g1_i1	-4.56814	2.26121e-09	287	>BAJ86794 predicted protein [Hordeum vulgare subsp. vulgare].	433	77.8	63	1.6e-14	87.8	Eukaryota_Viridiplantae_Streptophyta_Streptophytina_Embryophyta_Tracheophyta_Euphyllophyta_Spermatophyta_Magnoliophyta_Mesangiospermae_Liliopsida_Petrosaviidae_commelinids_Poales_Poaceae_BEP clade_Pooideae_Triticeae_Hordeum_Hordeum vulgare_Hordeum vulgare subsp. vulgare
TRINITY_DN35136_c0_g1_i4	-4.566	3.35153e-17	532	>XP_010237164 PREDICTED: uncharacterized protein LOC100843410 [Brachypodium distachyon].	401	52.1	167	1.3e-30	142.1	Eukaryota_Viridiplantae_Streptophyta_Streptophytina_Embryophyta_Tracheophyta_Euphyllophyta_Spermatophyta_Magnoliophyta_Mesangiospermae_Liliopsida_Petrosaviidae_commelinids_Poales_Poaceae_BEP clade_Pooideae_Brachypodieae_Brachypodium_Brachypodium distachyon
TRINITY_DN71819_c0_g1_i1	-4.5635	9.73693e-05	336	>XP_003578965 PREDICTED: uncharacterized protein LOC100837437 [Brachypodium distachyon].	474	60.2	123	2.6e-29	137.1	Eukaryota_Viridiplantae_Streptophyta_Streptophytina_Embryophyta_Tracheophyta_Euphyllophyta_Spermatophyta_Magnoliophyta_Mesangiospermae_Liliopsida_Petrosaviidae_commelinids_Poales_Poaceae_BEP clade_Pooideae_Brachypodieae_Brachypodium_Brachypodium distachyon
TRINITY_DN71124_c0_g1_i1	-4.56274	0.000145171	403	>XP_020159552 subtilisin-like protease SBT1.7 [Aegilops tauschii subsp. tauschii].	763	68.4	133	3.1e-45	190.3	Eukaryota_Viridiplantae_Streptophyta_Streptophytina_Embryophyta_Tracheophyta_Euphyllophyta_Spermatophyta_Magnoliophyta_Mesangiospermae_Liliopsida_Petrosaviidae_commelinids_Poales_Poaceae_BEP clade_Pooideae_Triticeae_Aegilops_Aegilops tauschii_Aegilops tauschii subsp. tauschii
TRINITY_DN60923_c0_g1_i1	-4.56216	8.89786e-05	335	>EMS58653 hypothetical protein TRIUR3_33570 [Triticum urartu].	100	66.2	74	7.1e-19	102.4	Eukaryota_Viridiplantae_Streptophyta_Streptophytina_Embryophyta_Tracheophyta_Euphyllophyta_Spermatophyta_Magnoliophyta_Mesangiospermae_Liliopsida_Petrosaviidae_commelinids_Poales_Poaceae_BEP clade_Pooideae_Triticeae_Triticum_Triticum urartu
TRINITY_DN55890_c0_g1_i1	-4.56152	1.20189e-05	227	>XP_002449666 hypothetical protein SORBIDRAFT_05g021330 [Sorghum bicolor].	389	77	74	1.9e-23	117.1
TRINITY_DN72213_c0_g1_i1	-4.56102	5.73547e-08	563	>XP_020174225 phospholipase A1-II 7-like [Aegilops tauschii subsp. tauschii].	414	64.1	184	1.7e-49	204.9	Eukaryota_Viridiplantae_Streptophyta_Streptophytina_Embryophyta_Tracheophyta_Euphyllophyta_Spermatophyta_Magnoliophyta_Mesangiospermae_Liliopsida_Petrosaviidae_commelinids_Poales_Poaceae_BEP clade_Pooideae_Triticeae_Aegilops_Aegilops tauschii_Aegilops tauschii subsp. tauschii
TRINITY_DN54137_c0_g1_i1	-4.56003	0.000146635	342	>BAK06497 predicted protein [Hordeum vulgare subsp. vulgare].	517	84.8	46	7.6e-16	92.4	Eukaryota_Viridiplantae_Streptophyta_Streptophytina_Embryophyta_Tracheophyta_Euphyllophyta_Spermatophyta_Magnoliophyta_Mesangiospermae_Liliopsida_Petrosaviidae_commelinids_Poales_Poaceae_BEP clade_Pooideae_Triticeae_Hordeum_Hordeum vulgare_Hordeum vulgare subsp. vulgare
TRINITY_DN12815_c0_g1_i2	-4.55645	0.000108027	No Blast Hit
TRINITY_DN41681_c0_g1_i4	-4.55605	2.1047e-15	511	>XP_020184124 mixed-linked glucan synthase 2-like [Aegilops tauschii subsp. tauschii].	865	77.4	115	1.7e-43	184.9	Eukaryota_Viridiplantae_Streptophyta_Streptophytina_Embryophyta_Tracheophyta_Euphyllophyta_Spermatophyta_Magnoliophyta_Mesangiospermae_Liliopsida_Petrosaviidae_commelinids_Poales_Poaceae_BEP clade_Pooideae_Triticeae_Aegilops_Aegilops tauschii_Aegilops tauschii subsp. tauschii
TRINITY_DN9267_c0_g1_i1	-4.5553	0.000113315	264	>CBH32623 unnamed protein product [Triticum aestivum].	281	85.1	87	1.6e-34	154.1	Eukaryota_Viridiplantae_Streptophyta_Streptophytina_Embryophyta_Tracheophyta_Euphyllophyta_Spermatophyta_Magnoliophyta_Mesangiospermae_Liliopsida_Petrosaviidae_commelinids_Poales_Poaceae_BEP clade_Pooideae_Triticeae_Triticum_Triticum aestivum
TRINITY_DN62528_c0_g1_i1	-4.55506	9.19613e-05	No Blast Hit
TRINITY_DN51490_c0_g1_i1	-4.55081	0.00012517	305	>EMS59362 hypothetical protein TRIUR3_16967 [Triticum urartu].	310	45.9	98	5.7e-15	89.4	Eukaryota_Viridiplantae_Streptophyta_Streptophytina_Embryophyta_Tracheophyta_Euphyllophyta_Spermatophyta_Magnoliophyta_Mesangiospermae_Liliopsida_Petrosaviidae_commelinids_Poales_Poaceae_BEP clade_Pooideae_Triticeae_Triticum_Triticum urartu
TRINITY_DN62046_c0_g1_i1	-4.55002	9.75145e-05	No Blast Hit
TRINITY_DN47535_c2_g1_i3	-4.54939	2.96502e-38	1037	>XP_020161000 uncharacterized protein LOC109746285 [Aegilops tauschii subsp. tauschii].	710	81.3	294	3.3e-131	477.2	Eukaryota_Viridiplantae_Streptophyta_Streptophytina_Embryophyta_Tracheophyta_Euphyllophyta_Spermatophyta_Magnoliophyta_Mesangiospermae_Liliopsida_Petrosaviidae_commelinids_Poales_Poaceae_BEP clade_Pooideae_Triticeae_Aegilops_Aegilops tauschii_Aegilops tauschii subsp. tauschii
TRINITY_DN38099_c1_g2_i1	-4.54796	2.05561e-12	706	>XP_020186741 homeobox-leucine zipper protein ROC8-like [Aegilops tauschii subsp. tauschii].	685	94.2	171	2.7e-84	320.9	Eukaryota_Viridiplantae_Streptophyta_Streptophytina_Embryophyta_Tracheophyta_Euphyllophyta_Spermatophyta_Magnoliophyta_Mesangiospermae_Liliopsida_Petrosaviidae_commelinids_Poales_Poaceae_BEP clade_Pooideae_Triticeae_Aegilops_Aegilops tauschii_Aegilops tauschii subsp. tauschii
TRINITY_DN70683_c0_g1_i1	-4.54692	1.47483e-06	No Blast Hit
TRINITY_DN70045_c0_g1_i1	-4.54673	1.8539e-05	366	>XP_020162642 E3 ubiquitin-protein ligase HERC2-like [Aegilops tauschii subsp. tauschii].	909	96.7	122	5e-66	259.2	Eukaryota_Viridiplantae_Streptophyta_Streptophytina_Embryophyta_Tracheophyta_Euphyllophyta_Spermatophyta_Magnoliophyta_Mesangiospermae_Liliopsida_Petrosaviidae_commelinids_Poales_Poaceae_BEP clade_Pooideae_Triticeae_Aegilops_Aegilops tauschii_Aegilops tauschii subsp. tauschii
TRINITY_DN44932_c2_g1_i1	-4.54535	1.81436e-17	1465	>XP_020162214 internal alternative NAD(P)H-ubiquinone oxidoreductase A1, mitochondrial-like [Aegilops tauschii subsp. tauschii].	560	90	408	1.3e-210	741.5	Eukaryota_Viridiplantae_Streptophyta_Streptophytina_Embryophyta_Tracheophyta_Euphyllophyta_Spermatophyta_Magnoliophyta_Mesangiospermae_Liliopsida_Petrosaviidae_commelinids_Poales_Poaceae_BEP clade_Pooideae_Triticeae_Aegilops_Aegilops tauschii_Aegilops tauschii subsp. tauschii
TRINITY_DN67299_c0_g1_i1	-4.54451	0.000137811	236	>XP_013603585 PREDICTED: aspartic proteinase CDR1-like [Brassica oleracea var. oleracea].	440	51.3	76	1.2e-12	81.3	Eukaryota_Viridiplantae_Streptophyta_Streptophytina_Embryophyta_Tracheophyta_Euphyllophyta_Spermatophyta_Magnoliophyta_Mesangiospermae_eudicotyledons_Gunneridae_Pentapetalae_rosids_malvids_Brassicales_Brassicaceae_Brassiceae_Brassica_Brassica oleracea_Brassica oleracea var. oleracea
TRINITY_DN30711_c0_g1_i2	-4.54086	8.44638e-11	337	>XP_020674487 transcription initiation factor IIA subunit 2 [Dendrobium catenatum].	107	69.4	49	3.2e-11	77	Eukaryota_Viridiplantae_Streptophyta_Streptophytina_Embryophyta_Tracheophyta_Euphyllophyta_Spermatophyta_Magnoliophyta_Mesangiospermae_Liliopsida_Petrosaviidae_Asparagales_Orchidaceae_Epidendroideae_Epidendroideae incertae sedis_Dendrobiinae_Dendrobium_Dendrobium officinale
TRINITY_DN26625_c0_g1_i1	-4.54067	4.8502e-11	340	>XP_020170725 GDSL esterase/lipase At5g41890 [Aegilops tauschii subsp. tauschii].	373	87.6	113	1.7e-47	197.6	Eukaryota_Viridiplantae_Streptophyta_Streptophytina_Embryophyta_Tracheophyta_Euphyllophyta_Spermatophyta_Magnoliophyta_Mesangiospermae_Liliopsida_Petrosaviidae_commelinids_Poales_Poaceae_BEP clade_Pooideae_Triticeae_Aegilops_Aegilops tauschii_Aegilops tauschii subsp. tauschii
TRINITY_DN51217_c0_g1_i1	-4.54018	9.83596e-05	No Blast Hit
TRINITY_DN71281_c0_g1_i1	-4.53922	9.77022e-05	No Blast Hit
TRINITY_DN68705_c0_g1_i1	-4.5355	2.64015e-06	No Blast Hit
TRINITY_DN2740_c0_g1_i1	-4.52991	4.09711e-05	400	>XP_020157606 methylsterol monooxygenase 1-1-like [Aegilops tauschii subsp. tauschii].	279	85.7	112	2.6e-47	197.2	Eukaryota_Viridiplantae_Streptophyta_Streptophytina_Embryophyta_Tracheophyta_Euphyllophyta_Spermatophyta_Magnoliophyta_Mesangiospermae_Liliopsida_Petrosaviidae_commelinids_Poales_Poaceae_BEP clade_Pooideae_Triticeae_Aegilops_Aegilops tauschii_Aegilops tauschii subsp. tauschii
TRINITY_DN52682_c0_g1_i1	-4.52916	1.36467e-07	497	>XP_020189938 uncharacterized protein LOC109775628 [Aegilops tauschii subsp. tauschii].	139	42.6	122	3.1e-10	74.3	Eukaryota_Viridiplantae_Streptophyta_Streptophytina_Embryophyta_Tracheophyta_Euphyllophyta_Spermatophyta_Magnoliophyta_Mesangiospermae_Liliopsida_Petrosaviidae_commelinids_Poales_Poaceae_BEP clade_Pooideae_Triticeae_Aegilops_Aegilops tauschii_Aegilops tauschii subsp. tauschii
TRINITY_DN52466_c0_g1_i1	-4.52642	0.000197877	No Blast Hit
TRINITY_DN62614_c0_g1_i1	-4.52349	0.000126272	No Blast Hit
TRINITY_DN36076_c0_g1_i1	-4.52273	5.08082e-05	No Blast Hit
TRINITY_DN64595_c0_g1_i1	-4.52215	0.000117097	No Blast Hit
TRINITY_DN25746_c0_g1_i1	-4.52152	2.79474e-11	575	>EMT06674 Pumilio domain-containing protein [Aegilops tauschii].	719	46.7	195	6.9e-38	166.4	Eukaryota_Viridiplantae_Streptophyta_Streptophytina_Embryophyta_Tracheophyta_Euphyllophyta_Spermatophyta_Magnoliophyta_Mesangiospermae_Liliopsida_Petrosaviidae_commelinids_Poales_Poaceae_BEP clade_Pooideae_Triticeae_Aegilops_Aegilops tauschii
TRINITY_DN45165_c1_g1_i7	-4.52065	3.33312e-17	No Blast Hit
TRINITY_DN21217_c1_g1_i1	-4.51901	3.28421e-06	No Blast Hit
TRINITY_DN10615_c0_g1_i1	-4.51872	3.80845e-10	290	>XP_020152162 SNF2 domain-containing protein CLASSY 3-like [Aegilops tauschii subsp. tauschii].	1235	87.1	101	1e-42	181.4	Eukaryota_Viridiplantae_Streptophyta_Streptophytina_Embryophyta_Tracheophyta_Euphyllophyta_Spermatophyta_Magnoliophyta_Mesangiospermae_Liliopsida_Petrosaviidae_commelinids_Poales_Poaceae_BEP clade_Pooideae_Triticeae_Aegilops_Aegilops tauschii_Aegilops tauschii subsp. tauschii
TRINITY_DN50126_c0_g1_i1	-4.51842	0.000113157	No Blast Hit
TRINITY_DN60024_c0_g1_i1	-4.51115	0.000120539	No Blast Hit
TRINITY_DN41498_c0_g1_i3	-4.50863	1.15094e-17	896	>XP_003577144 PREDICTED: probable L-type lectin-domain containing receptor kinase S.7 [Brachypodium distachyon].	658	95.7	186	1.1e-98	369	Eukaryota_Viridiplantae_Streptophyta_Streptophytina_Embryophyta_Tracheophyta_Euphyllophyta_Spermatophyta_Magnoliophyta_Mesangiospermae_Liliopsida_Petrosaviidae_commelinids_Poales_Poaceae_BEP clade_Pooideae_Brachypodieae_Brachypodium_Brachypodium distachyon
TRINITY_DN49761_c0_g1_i1	-4.50747	0.000118709	222	>XP_020155920 serine carboxypeptidase-like 19 [Aegilops tauschii subsp. tauschii].	479	62.9	62	4.5e-14	85.9	Eukaryota_Viridiplantae_Streptophyta_Streptophytina_Embryophyta_Tracheophyta_Euphyllophyta_Spermatophyta_Magnoliophyta_Mesangiospermae_Liliopsida_Petrosaviidae_commelinids_Poales_Poaceae_BEP clade_Pooideae_Triticeae_Aegilops_Aegilops tauschii_Aegilops tauschii subsp. tauschii
TRINITY_DN21584_c0_g1_i1	-4.50714	0.00015846	No Blast Hit
TRINITY_DN46395_c5_g1_i2	-4.50198	7.22017e-46	1190	>BAJ85303 predicted protein [Hordeum vulgare subsp. vulgare].	368	85.5	269	2.8e-134	487.6	Eukaryota_Viridiplantae_Streptophyta_Streptophytina_Embryophyta_Tracheophyta_Euphyllophyta_Spermatophyta_Magnoliophyta_Mesangiospermae_Liliopsida_Petrosaviidae_commelinids_Poales_Poaceae_BEP clade_Pooideae_Triticeae_Hordeum_Hordeum vulgare_Hordeum vulgare subsp. vulgare
TRINITY_DN45926_c0_g1_i7	-4.50084	1.76566e-07	410	>BAC99819 hypothetical protein [Oryza sativa Japonica Group].	304	50	110	1.1e-18	102.1	Eukaryota_Viridiplantae_Streptophyta_Streptophytina_Embryophyta_Tracheophyta_Euphyllophyta_Spermatophyta_Magnoliophyta_Mesangiospermae_Liliopsida_Petrosaviidae_commelinids_Poales_Poaceae_BEP clade_Ehrhartoideae_Oryzeae_Oryza_Oryza sativa_Oryza sativa Japonica Group
TRINITY_DN59056_c0_g1_i1	-4.50081	0.000128934	273	>XP_020194760 acyclic sesquiterpene synthase-like isoform X2 [Aegilops tauschii subsp. tauschii].	642	80.2	91	5.3e-36	159.1	Eukaryota_Viridiplantae_Streptophyta_Streptophytina_Embryophyta_Tracheophyta_Euphyllophyta_Spermatophyta_Magnoliophyta_Mesangiospermae_Liliopsida_Petrosaviidae_commelinids_Poales_Poaceae_BEP clade_Pooideae_Triticeae_Aegilops_Aegilops tauschii_Aegilops tauschii subsp. tauschii
TRINITY_DN27165_c0_g1_i1	-4.49843	0.000140043	No Blast Hit
TRINITY_DN19071_c0_g1_i1	-4.49747	1.5663e-08	364	>KQK11819 hypothetical protein BRADI_2g62580 [Brachypodium distachyon].	980	75	124	2e-43	184.1	Eukaryota_Viridiplantae_Streptophyta_Streptophytina_Embryophyta_Tracheophyta_Euphyllophyta_Spermatophyta_Magnoliophyta_Mesangiospermae_Liliopsida_Petrosaviidae_commelinids_Poales_Poaceae_BEP clade_Pooideae_Brachypodieae_Brachypodium_Brachypodium distachyon
TRINITY_DN48923_c0_g1_i1	-4.49614	2.22286e-06	No Blast Hit
TRINITY_DN69096_c0_g1_i1	-4.49556	0.000126699	No Blast Hit
TRINITY_DN32997_c0_g1_i1	-4.4944	2.33191e-05	203	>XP_020193916 uncharacterized protein LOC109779676 [Aegilops tauschii subsp. tauschii].	603	92.5	67	1.6e-26	127.1	Eukaryota_Viridiplantae_Streptophyta_Streptophytina_Embryophyta_Tracheophyta_Euphyllophyta_Spermatophyta_Magnoliophyta_Mesangiospermae_Liliopsida_Petrosaviidae_commelinids_Poales_Poaceae_BEP clade_Pooideae_Triticeae_Aegilops_Aegilops tauschii_Aegilops tauschii subsp. tauschii
TRINITY_DN54238_c0_g1_i1	-4.49412	0.000134642	No Blast Hit
TRINITY_DN50717_c0_g1_i1	-4.49364	0.000124807	No Blast Hit
TRINITY_DN13501_c0_g1_i1	-4.49068	0.000131429	214	>XP_020173374 uncharacterized protein LOC109758922 [Aegilops tauschii subsp. tauschii].	400	78.1	64	1.1e-12	81.3	Eukaryota_Viridiplantae_Streptophyta_Streptophytina_Embryophyta_Tracheophyta_Euphyllophyta_Spermatophyta_Magnoliophyta_Mesangiospermae_Liliopsida_Petrosaviidae_commelinids_Poales_Poaceae_BEP clade_Pooideae_Triticeae_Aegilops_Aegilops tauschii_Aegilops tauschii subsp. tauschii
TRINITY_DN72059_c0_g1_i1	-4.48989	3.67007e-05	No Blast Hit
TRINITY_DN55366_c0_g1_i1	-4.48898	0.000155167	No Blast Hit
TRINITY_DN263_c0_g1_i1	-4.48782	2.93513e-05	239	>BAJ92807 predicted protein [Hordeum vulgare subsp. vulgare].	683	92.4	79	3.9e-35	156	Eukaryota_Viridiplantae_Streptophyta_Streptophytina_Embryophyta_Tracheophyta_Euphyllophyta_Spermatophyta_Magnoliophyta_Mesangiospermae_Liliopsida_Petrosaviidae_commelinids_Poales_Poaceae_BEP clade_Pooideae_Triticeae_Hordeum_Hordeum vulgare_Hordeum vulgare subsp. vulgare
TRINITY_DN37801_c0_g1_i1	-4.48761	7.28834e-13	861	>XP_010239097 PREDICTED: uncharacterized protein LOC100821334 [Brachypodium distachyon].	297	73.3	270	1.2e-110	408.7	Eukaryota_Viridiplantae_Streptophyta_Streptophytina_Embryophyta_Tracheophyta_Euphyllophyta_Spermatophyta_Magnoliophyta_Mesangiospermae_Liliopsida_Petrosaviidae_commelinids_Poales_Poaceae_BEP clade_Pooideae_Brachypodieae_Brachypodium_Brachypodium distachyon
TRINITY_DN71421_c0_g1_i1	-4.48749	2.78178e-09	419	>EMS67724 hypothetical protein TRIUR3_21605 [Triticum urartu].	709	78	132	3.3e-53	216.9	Eukaryota_Viridiplantae_Streptophyta_Streptophytina_Embryophyta_Tracheophyta_Euphyllophyta_Spermatophyta_Magnoliophyta_Mesangiospermae_Liliopsida_Petrosaviidae_commelinids_Poales_Poaceae_BEP clade_Pooideae_Triticeae_Triticum_Triticum urartu
TRINITY_DN71966_c0_g1_i1	-4.4864	0.000136532	No Blast Hit
TRINITY_DN69034_c0_g1_i1	-4.48578	0.000138984	No Blast Hit
TRINITY_DN22457_c0_g1_i1	-4.48102	0.000144276	No Blast Hit
TRINITY_DN13450_c0_g1_i1	-4.48081	0.000165866	No Blast Hit
TRINITY_DN68936_c0_g1_i1	-4.47915	4.11986e-06	No Blast Hit
TRINITY_DN70308_c0_g1_i1	-4.4782	0.000153853	No Blast Hit
TRINITY_DN37800_c0_g1_i2	-4.47751	3.36699e-20	762	>XP_020168701 transcription factor ILI5-like [Aegilops tauschii subsp. tauschii].	88	78.9	90	2.5e-27	131.7	Eukaryota_Viridiplantae_Streptophyta_Streptophytina_Embryophyta_Tracheophyta_Euphyllophyta_Spermatophyta_Magnoliophyta_Mesangiospermae_Liliopsida_Petrosaviidae_commelinids_Poales_Poaceae_BEP clade_Pooideae_Triticeae_Aegilops_Aegilops tauschii_Aegilops tauschii subsp. tauschii
TRINITY_DN22941_c0_g1_i1	-4.47713	7.69314e-10	478	>XP_020158867 condensin complex subunit 1 [Aegilops tauschii subsp. tauschii].	1431	93.2	146	1.8e-68	267.7	Eukaryota_Viridiplantae_Streptophyta_Streptophytina_Embryophyta_Tracheophyta_Euphyllophyta_Spermatophyta_Magnoliophyta_Mesangiospermae_Liliopsida_Petrosaviidae_commelinids_Poales_Poaceae_BEP clade_Pooideae_Triticeae_Aegilops_Aegilops tauschii_Aegilops tauschii subsp. tauschii
TRINITY_DN63077_c0_g1_i1	-4.47666	0.000146964	No Blast Hit
TRINITY_DN31717_c0_g1_i1	-4.47463	5.94678e-15	411	>XP_020180765 GATA transcription factor 12-like [Aegilops tauschii subsp. tauschii].	386	86.5	96	4.2e-37	163.3	Eukaryota_Viridiplantae_Streptophyta_Streptophytina_Embryophyta_Tracheophyta_Euphyllophyta_Spermatophyta_Magnoliophyta_Mesangiospermae_Liliopsida_Petrosaviidae_commelinids_Poales_Poaceae_BEP clade_Pooideae_Triticeae_Aegilops_Aegilops tauschii_Aegilops tauschii subsp. tauschii
TRINITY_DN26585_c0_g1_i1	-4.47414	4.89399e-16	No Blast Hit
TRINITY_DN4486_c0_g1_i1	-4.47306	4.42342e-06	388	>XP_015696856 PREDICTED: LOW QUALITY PROTEIN: NEP1-interacting protein-like 1 [Oryza brachyantha].	208	75.6	41	1.3e-11	78.6	Eukaryota_Viridiplantae_Streptophyta_Streptophytina_Embryophyta_Tracheophyta_Euphyllophyta_Spermatophyta_Magnoliophyta_Mesangiospermae_Liliopsida_Petrosaviidae_commelinids_Poales_Poaceae_BEP clade_Ehrhartoideae_Oryzeae_Oryza_Oryza brachyantha
TRINITY_DN23347_c0_g1_i2	-4.47258	1.24576e-07	No Blast Hit
TRINITY_DN42564_c0_g1_i4	-4.4723	9.3062e-05	708	>EMS58991 hypothetical protein TRIUR3_22195 [Triticum urartu].	132	85.5	83	1e-30	142.9	Eukaryota_Viridiplantae_Streptophyta_Streptophytina_Embryophyta_Tracheophyta_Euphyllophyta_Spermatophyta_Magnoliophyta_Mesangiospermae_Liliopsida_Petrosaviidae_commelinids_Poales_Poaceae_BEP clade_Pooideae_Triticeae_Triticum_Triticum urartu
TRINITY_DN57803_c0_g1_i1	-4.47164	1.93592e-05	No Blast Hit
TRINITY_DN40321_c0_g1_i5	-4.46946	0.00022431	761	>BAJ98722 predicted protein [Hordeum vulgare subsp. vulgare].	342	41.5	123	8.1e-10	73.6	Eukaryota_Viridiplantae_Streptophyta_Streptophytina_Embryophyta_Tracheophyta_Euphyllophyta_Spermatophyta_Magnoliophyta_Mesangiospermae_Liliopsida_Petrosaviidae_commelinids_Poales_Poaceae_BEP clade_Pooideae_Triticeae_Hordeum_Hordeum vulgare_Hordeum vulgare subsp. vulgare
TRINITY_DN46464_c0_g3_i2	-4.46844	1.69734e-19	1569	>EMT26932 Putative serine/threonine-protein kinase [Aegilops tauschii].	512	58.8	451	2.3e-144	521.5	Eukaryota_Viridiplantae_Streptophyta_Streptophytina_Embryophyta_Tracheophyta_Euphyllophyta_Spermatophyta_Magnoliophyta_Mesangiospermae_Liliopsida_Petrosaviidae_commelinids_Poales_Poaceae_BEP clade_Pooideae_Triticeae_Aegilops_Aegilops tauschii
TRINITY_DN40403_c0_g2_i1	-4.46732	2.13646e-07	433	>KXG31690 hypothetical protein SORBI_3003G042700 [Sorghum bicolor].	342	42.8	145	4e-22	113.6	Eukaryota_Viridiplantae_Streptophyta_Streptophytina_Embryophyta_Tracheophyta_Euphyllophyta_Spermatophyta_Magnoliophyta_Mesangiospermae_Liliopsida_Petrosaviidae_commelinids_Poales_Poaceae_PACMAD clade_Panicoideae_Andropogoneae_Sorghum_Sorghum bicolor
TRINITY_DN54026_c0_g1_i1	-4.46497	0.000147544	No Blast Hit
TRINITY_DN2778_c0_g1_i1	-4.46432	0.000184829	No Blast Hit
TRINITY_DN58429_c0_g1_i1	-4.46324	0.000144709	No Blast Hit
TRINITY_DN53447_c0_g1_i1	-4.46193	0.000470512	No Blast Hit
TRINITY_DN10354_c0_g1_i1	-4.46081	4.06614e-07	294	>XP_020171397 uncharacterized protein LOC109756976 [Aegilops tauschii subsp. tauschii].	283	76.5	98	2.9e-32	146.7	Eukaryota_Viridiplantae_Streptophyta_Streptophytina_Embryophyta_Tracheophyta_Euphyllophyta_Spermatophyta_Magnoliophyta_Mesangiospermae_Liliopsida_Petrosaviidae_commelinids_Poales_Poaceae_BEP clade_Pooideae_Triticeae_Aegilops_Aegilops tauschii_Aegilops tauschii subsp. tauschii
TRINITY_DN10849_c0_g1_i1	-4.45902	0.000166695	263	>BAC20879 putative IkappaB kinase complex-associated protein [Oryza sativa Japonica Group].	1337	93	86	8e-42	178.3	Eukaryota_Viridiplantae_Streptophyta_Streptophytina_Embryophyta_Tracheophyta_Euphyllophyta_Spermatophyta_Magnoliophyta_Mesangiospermae_Liliopsida_Petrosaviidae_commelinids_Poales_Poaceae_BEP clade_Ehrhartoideae_Oryzeae_Oryza_Oryza sativa_Oryza sativa Japonica Group
TRINITY_DN43346_c0_g1_i7	-4.45859	1.14672e-19	No Blast Hit
TRINITY_DN56251_c0_g1_i1	-4.45312	0.000166776	No Blast Hit
TRINITY_DN56880_c0_g1_i1	-4.4528	4.5535e-12	No Blast Hit
TRINITY_DN45926_c0_g1_i2	-4.4527	1.66545e-45	1545	>XP_014755948 PREDICTED: uncharacterized protein LOC104584036, partial [Brachypodium distachyon].	419	50	310	6.4e-62	247.7	Eukaryota_Viridiplantae_Streptophyta_Streptophytina_Embryophyta_Tracheophyta_Euphyllophyta_Spermatophyta_Magnoliophyta_Mesangiospermae_Liliopsida_Petrosaviidae_commelinids_Poales_Poaceae_BEP clade_Pooideae_Brachypodieae_Brachypodium_Brachypodium distachyon
TRINITY_DN65778_c0_g1_i1	-4.45251	5.05572e-05	No Blast Hit
TRINITY_DN65814_c0_g1_i1	-4.4478	0.000157353	No Blast Hit
TRINITY_DN23750_c0_g1_i1	-4.44715	2.23651e-05	211	>XP_010237750 PREDICTED: probable inactive leucine-rich repeat receptor-like protein kinase At3g03770 isoform X1 [Brachypodium distachyon].	773	84.3	70	2e-27	130.2	Eukaryota_Viridiplantae_Streptophyta_Streptophytina_Embryophyta_Tracheophyta_Euphyllophyta_Spermatophyta_Magnoliophyta_Mesangiospermae_Liliopsida_Petrosaviidae_commelinids_Poales_Poaceae_BEP clade_Pooideae_Brachypodieae_Brachypodium_Brachypodium distachyon
TRINITY_DN71713_c0_g1_i1	-4.44712	0.000163014	No Blast Hit
TRINITY_DN27473_c0_g1_i1	-4.44627	6.27138e-11	478	>XP_020165047 kinesin-like protein KIN-1 [Aegilops tauschii subsp. tauschii].	505	91.2	159	1.7e-74	287.7	Eukaryota_Viridiplantae_Streptophyta_Streptophytina_Embryophyta_Tracheophyta_Euphyllophyta_Spermatophyta_Magnoliophyta_Mesangiospermae_Liliopsida_Petrosaviidae_commelinids_Poales_Poaceae_BEP clade_Pooideae_Triticeae_Aegilops_Aegilops tauschii_Aegilops tauschii subsp. tauschii
TRINITY_DN59118_c0_g1_i1	-4.44595	5.62279e-05	No Blast Hit
TRINITY_DN28638_c0_g1_i2	-4.4425	3.06459e-08	754	>BAQ53913 myb-related protein [Triticum aestivum].	253	63	216	1.1e-59	239.2	Eukaryota_Viridiplantae_Streptophyta_Streptophytina_Embryophyta_Tracheophyta_Euphyllophyta_Spermatophyta_Magnoliophyta_Mesangiospermae_Liliopsida_Petrosaviidae_commelinids_Poales_Poaceae_BEP clade_Pooideae_Triticeae_Triticum_Triticum aestivum
TRINITY_DN52611_c0_g1_i1	-4.44225	2.68768e-06	266	>BAJ87329 predicted protein [Hordeum vulgare subsp. vulgare].	287	90.9	88	3.3e-43	183	Eukaryota_Viridiplantae_Streptophyta_Streptophytina_Embryophyta_Tracheophyta_Euphyllophyta_Spermatophyta_Magnoliophyta_Mesangiospermae_Liliopsida_Petrosaviidae_commelinids_Poales_Poaceae_BEP clade_Pooideae_Triticeae_Hordeum_Hordeum vulgare_Hordeum vulgare subsp. vulgare
TRINITY_DN64732_c0_g1_i1	-4.44137	0.000197154	No Blast Hit
TRINITY_DN39528_c0_g2_i1	-4.44029	7.54965e-20	499	>XP_014754057 PREDICTED: copper transport protein CCH-like [Brachypodium distachyon].	220	82.1	112	1.7e-40	174.9	Eukaryota_Viridiplantae_Streptophyta_Streptophytina_Embryophyta_Tracheophyta_Euphyllophyta_Spermatophyta_Magnoliophyta_Mesangiospermae_Liliopsida_Petrosaviidae_commelinids_Poales_Poaceae_BEP clade_Pooideae_Brachypodieae_Brachypodium_Brachypodium distachyon
TRINITY_DN49840_c0_g1_i1	-4.43937	0.000189423	No Blast Hit
TRINITY_DN69793_c0_g1_i1	-4.4388	2.19458e-05	No Blast Hit
TRINITY_DN25598_c0_g1_i1	-4.43814	1.10405e-08	No Blast Hit
TRINITY_DN65382_c0_g1_i1	-4.43687	2.4503e-07	493	>CDJ26493 unnamed protein product [Triticum aestivum].	222	86.7	128	6.1e-59	236.1	Eukaryota_Viridiplantae_Streptophyta_Streptophytina_Embryophyta_Tracheophyta_Euphyllophyta_Spermatophyta_Magnoliophyta_Mesangiospermae_Liliopsida_Petrosaviidae_commelinids_Poales_Poaceae_BEP clade_Pooideae_Triticeae_Triticum_Triticum aestivum
TRINITY_DN35190_c1_g1_i1	-4.4359	8.98946e-07	No Blast Hit
TRINITY_DN35315_c0_g1_i2	-4.43576	4.33086e-13	No Blast Hit
TRINITY_DN70177_c0_g1_i1	-4.43504	4.4782e-05	324	>XP_020167688 copper transporter 6-like [Aegilops tauschii subsp. tauschii].	175	78.8	80	1.7e-25	124.4	Eukaryota_Viridiplantae_Streptophyta_Streptophytina_Embryophyta_Tracheophyta_Euphyllophyta_Spermatophyta_Magnoliophyta_Mesangiospermae_Liliopsida_Petrosaviidae_commelinids_Poales_Poaceae_BEP clade_Pooideae_Triticeae_Aegilops_Aegilops tauschii_Aegilops tauschii subsp. tauschii
TRINITY_DN26563_c0_g1_i1	-4.43457	0.000179625	No Blast Hit
TRINITY_DN2882_c0_g1_i1	-4.43408	2.68201e-06	314	>XP_003564528 PREDICTED: sorting and assembly machinery component 50 homolog B isoform X1 [Brachypodium distachyon].	531	80.6	103	7.6e-39	168.7	Eukaryota_Viridiplantae_Streptophyta_Streptophytina_Embryophyta_Tracheophyta_Euphyllophyta_Spermatophyta_Magnoliophyta_Mesangiospermae_Liliopsida_Petrosaviidae_commelinids_Poales_Poaceae_BEP clade_Pooideae_Brachypodieae_Brachypodium_Brachypodium distachyon
TRINITY_DN35722_c0_g1_i1	-4.43289	3.27112e-11	255	>XP_020198031 transcription initiation factor IIB-like [Aegilops tauschii subsp. tauschii].	319	69	87	2.4e-19	103.6	Eukaryota_Viridiplantae_Streptophyta_Streptophytina_Embryophyta_Tracheophyta_Euphyllophyta_Spermatophyta_Magnoliophyta_Mesangiospermae_Liliopsida_Petrosaviidae_commelinids_Poales_Poaceae_BEP clade_Pooideae_Triticeae_Aegilops_Aegilops tauschii_Aegilops tauschii subsp. tauschii
TRINITY_DN54525_c0_g1_i1	-4.43141	0.000176568	218	>BAJ86918 predicted protein [Hordeum vulgare subsp. vulgare].	482	90.3	72	3.4e-30	139.4	Eukaryota_Viridiplantae_Streptophyta_Streptophytina_Embryophyta_Tracheophyta_Euphyllophyta_Spermatophyta_Magnoliophyta_Mesangiospermae_Liliopsida_Petrosaviidae_commelinids_Poales_Poaceae_BEP clade_Pooideae_Triticeae_Hordeum_Hordeum vulgare_Hordeum vulgare subsp. vulgare
TRINITY_DN44181_c1_g2_i1	-4.43137	4.41728e-09	264	>EMS50016 U-box domain-containing protein 35 [Triticum urartu].	789	65.5	87	1.5e-16	94.4	Eukaryota_Viridiplantae_Streptophyta_Streptophytina_Embryophyta_Tracheophyta_Euphyllophyta_Spermatophyta_Magnoliophyta_Mesangiospermae_Liliopsida_Petrosaviidae_commelinids_Poales_Poaceae_BEP clade_Pooideae_Triticeae_Triticum_Triticum urartu
TRINITY_DN54444_c0_g1_i1	-4.42792	0.00018391	No Blast Hit
TRINITY_DN57033_c0_g1_i1	-4.42704	0.000181832	No Blast Hit
TRINITY_DN26709_c0_g1_i1	-4.42685	6.04467e-08	337	>XP_020180935 probable disease resistance protein At1g61300 [Aegilops tauschii subsp. tauschii].	916	90	60	7.7e-21	109	Eukaryota_Viridiplantae_Streptophyta_Streptophytina_Embryophyta_Tracheophyta_Euphyllophyta_Spermatophyta_Magnoliophyta_Mesangiospermae_Liliopsida_Petrosaviidae_commelinids_Poales_Poaceae_BEP clade_Pooideae_Triticeae_Aegilops_Aegilops tauschii_Aegilops tauschii subsp. tauschii
TRINITY_DN51078_c0_g1_i1	-4.42416	3.03695e-05	No Blast Hit
TRINITY_DN29696_c0_g1_i1	-4.42378	2.51928e-05	No Blast Hit
TRINITY_DN32818_c0_g1_i1	-4.4237	3.37486e-09	520	>XP_020196661 protein WVD2-like 7 [Aegilops tauschii subsp. tauschii].	553	60.7	168	1.1e-45	192.2	Eukaryota_Viridiplantae_Streptophyta_Streptophytina_Embryophyta_Tracheophyta_Euphyllophyta_Spermatophyta_Magnoliophyta_Mesangiospermae_Liliopsida_Petrosaviidae_commelinids_Poales_Poaceae_BEP clade_Pooideae_Triticeae_Aegilops_Aegilops tauschii_Aegilops tauschii subsp. tauschii
TRINITY_DN66439_c0_g1_i1	-4.42334	0.00020962	264	>XP_010240673 PREDICTED: BEACH domain-containing protein B-like [Brachypodium distachyon].	3208	89.7	87	1.1e-35	157.9	Eukaryota_Viridiplantae_Streptophyta_Streptophytina_Embryophyta_Tracheophyta_Euphyllophyta_Spermatophyta_Magnoliophyta_Mesangiospermae_Liliopsida_Petrosaviidae_commelinids_Poales_Poaceae_BEP clade_Pooideae_Brachypodieae_Brachypodium_Brachypodium distachyon
TRINITY_DN64027_c0_g1_i1	-4.42321	0.000251351	No Blast Hit
TRINITY_DN69119_c0_g1_i1	-4.42189	2.61187e-05	No Blast Hit
TRINITY_DN51984_c0_g1_i1	-4.42158	6.02973e-06	210	>BAJ88625 predicted protein [Hordeum vulgare subsp. vulgare].	198	79.7	69	7.9e-24	118.2	Eukaryota_Viridiplantae_Streptophyta_Streptophytina_Embryophyta_Tracheophyta_Euphyllophyta_Spermatophyta_Magnoliophyta_Mesangiospermae_Liliopsida_Petrosaviidae_commelinids_Poales_Poaceae_BEP clade_Pooideae_Triticeae_Hordeum_Hordeum vulgare_Hordeum vulgare subsp. vulgare
TRINITY_DN36471_c0_g1_i3	-4.42056	1.69214e-13	739	>EAZ10607 hypothetical protein OsJ_00438 [Oryza sativa Japonica Group].	190	34.7	190	5.6e-16	94	Eukaryota_Viridiplantae_Streptophyta_Streptophytina_Embryophyta_Tracheophyta_Euphyllophyta_Spermatophyta_Magnoliophyta_Mesangiospermae_Liliopsida_Petrosaviidae_commelinids_Poales_Poaceae_BEP clade_Ehrhartoideae_Oryzeae_Oryza_Oryza sativa_Oryza sativa Japonica Group
TRINITY_DN9797_c0_g1_i1	-4.41973	7.27177e-06	453	>XP_010236909 PREDICTED: uncharacterized protein LOC104584324 [Brachypodium distachyon].	591	57.2	152	1.5e-40	174.9	Eukaryota_Viridiplantae_Streptophyta_Streptophytina_Embryophyta_Tracheophyta_Euphyllophyta_Spermatophyta_Magnoliophyta_Mesangiospermae_Liliopsida_Petrosaviidae_commelinids_Poales_Poaceae_BEP clade_Pooideae_Brachypodieae_Brachypodium_Brachypodium distachyon
TRINITY_DN59956_c0_g1_i1	-4.41965	1.47504e-08	No Blast Hit
TRINITY_DN50843_c0_g1_i1	-4.41964	3.31788e-06	No Blast Hit
TRINITY_DN21111_c0_g1_i1	-4.41949	0.000186236	No Blast Hit
TRINITY_DN68385_c0_g1_i1	-4.41735	5.74409e-05	No Blast Hit
TRINITY_DN69418_c0_g1_i1	-4.41647	0.00026253	237	>BAG91800 unnamed protein product [Oryza sativa Japonica Group].	168	66.2	77	9.1e-21	108.2	Eukaryota_Viridiplantae_Streptophyta_Streptophytina_Embryophyta_Tracheophyta_Euphyllophyta_Spermatophyta_Magnoliophyta_Mesangiospermae_Liliopsida_Petrosaviidae_commelinids_Poales_Poaceae_BEP clade_Ehrhartoideae_Oryzeae_Oryza_Oryza sativa_Oryza sativa Japonica Group
TRINITY_DN51783_c0_g1_i1	-4.41532	2.42926e-06	287	>BAJ88575 predicted protein [Hordeum vulgare subsp. vulgare].	579	70.7	92	8.5e-29	135.2	Eukaryota_Viridiplantae_Streptophyta_Streptophytina_Embryophyta_Tracheophyta_Euphyllophyta_Spermatophyta_Magnoliophyta_Mesangiospermae_Liliopsida_Petrosaviidae_commelinids_Poales_Poaceae_BEP clade_Pooideae_Triticeae_Hordeum_Hordeum vulgare_Hordeum vulgare subsp. vulgare
TRINITY_DN16626_c0_g1_i1	-4.41467	0.000187337	No Blast Hit
TRINITY_DN34693_c0_g1_i1	-4.41444	5.49009e-07	205	>XP_014754834 PREDICTED: uncharacterized protein LOC100841013 isoform X1 [Brachypodium distachyon].	360	90	40	2.1e-13	83.6	Eukaryota_Viridiplantae_Streptophyta_Streptophytina_Embryophyta_Tracheophyta_Euphyllophyta_Spermatophyta_Magnoliophyta_Mesangiospermae_Liliopsida_Petrosaviidae_commelinids_Poales_Poaceae_BEP clade_Pooideae_Brachypodieae_Brachypodium_Brachypodium distachyon
TRINITY_DN50375_c0_g1_i1	-4.41174	0.000190242	No Blast Hit
TRINITY_DN53125_c0_g1_i1	-4.41088	0.000189244	No Blast Hit
TRINITY_DN9655_c0_g1_i1	-4.41023	2.20642e-12	818	>XP_014753659 PREDICTED: uncharacterized protein LOC100843036 isoform X2 [Brachypodium distachyon].	1331	57.6	278	3.1e-68	267.7	Eukaryota_Viridiplantae_Streptophyta_Streptophytina_Embryophyta_Tracheophyta_Euphyllophyta_Spermatophyta_Magnoliophyta_Mesangiospermae_Liliopsida_Petrosaviidae_commelinids_Poales_Poaceae_BEP clade_Pooideae_Brachypodieae_Brachypodium_Brachypodium distachyon
TRINITY_DN51359_c0_g1_i1	-4.41006	6.18743e-05	229	>XP_020191124 ABC transporter B family member 11-like [Aegilops tauschii subsp. tauschii].	1232	89.5	76	3.1e-29	136.3	Eukaryota_Viridiplantae_Streptophyta_Streptophytina_Embryophyta_Tracheophyta_Euphyllophyta_Spermatophyta_Magnoliophyta_Mesangiospermae_Liliopsida_Petrosaviidae_commelinids_Poales_Poaceae_BEP clade_Pooideae_Triticeae_Aegilops_Aegilops tauschii_Aegilops tauschii subsp. tauschii
TRINITY_DN66485_c0_g1_i1	-4.4089	2.6977e-11	573	>XP_010227377 PREDICTED: uncharacterized protein LOC100832711 [Brachypodium distachyon].	716	65.3	193	1.8e-54	221.5	Eukaryota_Viridiplantae_Streptophyta_Streptophytina_Embryophyta_Tracheophyta_Euphyllophyta_Spermatophyta_Magnoliophyta_Mesangiospermae_Liliopsida_Petrosaviidae_commelinids_Poales_Poaceae_BEP clade_Pooideae_Brachypodieae_Brachypodium_Brachypodium distachyon
TRINITY_DN34035_c1_g2_i1	-4.40792	7.38433e-12	223	>XP_020195822 uncharacterized protein LOC109781649 [Aegilops tauschii subsp. tauschii].	456	70.3	74	8.6e-13	81.6	Eukaryota_Viridiplantae_Streptophyta_Streptophytina_Embryophyta_Tracheophyta_Euphyllophyta_Spermatophyta_Magnoliophyta_Mesangiospermae_Liliopsida_Petrosaviidae_commelinids_Poales_Poaceae_BEP clade_Pooideae_Triticeae_Aegilops_Aegilops tauschii_Aegilops tauschii subsp. tauschii
TRINITY_DN73619_c0_g1_i1	-4.40729	0.000224133	207	>XP_020172513 NAC domain-containing protein 67-like [Aegilops tauschii subsp. tauschii].	223	56.9	58	1.1e-09	71.2	Eukaryota_Viridiplantae_Streptophyta_Streptophytina_Embryophyta_Tracheophyta_Euphyllophyta_Spermatophyta_Magnoliophyta_Mesangiospermae_Liliopsida_Petrosaviidae_commelinids_Poales_Poaceae_BEP clade_Pooideae_Triticeae_Aegilops_Aegilops tauschii_Aegilops tauschii subsp. tauschii
TRINITY_DN73690_c0_g1_i1	-4.40357	0.000212858	No Blast Hit
TRINITY_DN63925_c0_g1_i1	-4.40244	0.000208546	209	>XP_020157855 uncharacterized protein LOC109743191 [Aegilops tauschii subsp. tauschii].	3165	81.2	69	9.6e-22	111.3	Eukaryota_Viridiplantae_Streptophyta_Streptophytina_Embryophyta_Tracheophyta_Euphyllophyta_Spermatophyta_Magnoliophyta_Mesangiospermae_Liliopsida_Petrosaviidae_commelinids_Poales_Poaceae_BEP clade_Pooideae_Triticeae_Aegilops_Aegilops tauschii_Aegilops tauschii subsp. tauschii
TRINITY_DN16557_c0_g1_i1	-4.40223	9.5199e-06	223	>CAA55183 heat shock protein 70 kDa, partial [Zea mays].	219	46.8	77	3.8e-08	66.2	Eukaryota_Viridiplantae_Streptophyta_Streptophytina_Embryophyta_Tracheophyta_Euphyllophyta_Spermatophyta_Magnoliophyta_Mesangiospermae_Liliopsida_Petrosaviidae_commelinids_Poales_Poaceae_PACMAD clade_Panicoideae_Andropogoneae_Zea_Zea mays
TRINITY_DN30730_c0_g1_i1	-4.40073	9.65253e-10	431	>XP_020189258 probable WRKY transcription factor 34 [Aegilops tauschii subsp. tauschii].	735	82.3	141	3.6e-55	223.4	Eukaryota_Viridiplantae_Streptophyta_Streptophytina_Embryophyta_Tracheophyta_Euphyllophyta_Spermatophyta_Magnoliophyta_Mesangiospermae_Liliopsida_Petrosaviidae_commelinids_Poales_Poaceae_BEP clade_Pooideae_Triticeae_Aegilops_Aegilops tauschii_Aegilops tauschii subsp. tauschii
TRINITY_DN56185_c0_g1_i1	-4.39952	0.000201831	211	>BAK01222 predicted protein [Hordeum vulgare subsp. vulgare].	378	88.1	67	1.9e-25	123.6	Eukaryota_Viridiplantae_Streptophyta_Streptophytina_Embryophyta_Tracheophyta_Euphyllophyta_Spermatophyta_Magnoliophyta_Mesangiospermae_Liliopsida_Petrosaviidae_commelinids_Poales_Poaceae_BEP clade_Pooideae_Triticeae_Hordeum_Hordeum vulgare_Hordeum vulgare subsp. vulgare
TRINITY_DN15655_c0_g1_i1	-4.39915	2.99301e-05	265	>XP_020167371 probable clathrin assembly protein At4g32285 [Aegilops tauschii subsp. tauschii].	618	82.4	91	5.3e-33	149.1	Eukaryota_Viridiplantae_Streptophyta_Streptophytina_Embryophyta_Tracheophyta_Euphyllophyta_Spermatophyta_Magnoliophyta_Mesangiospermae_Liliopsida_Petrosaviidae_commelinids_Poales_Poaceae_BEP clade_Pooideae_Triticeae_Aegilops_Aegilops tauschii_Aegilops tauschii subsp. tauschii
TRINITY_DN70353_c0_g1_i1	-4.39755	4.09257e-06	No Blast Hit
TRINITY_DN61623_c0_g1_i1	-4.39613	0.000261009	353	>KQJ81941 hypothetical protein BRADI_5g03960, partial [Brachypodium distachyon].	823	84.6	39	7.1e-09	69.3	Eukaryota_Viridiplantae_Streptophyta_Streptophytina_Embryophyta_Tracheophyta_Euphyllophyta_Spermatophyta_Magnoliophyta_Mesangiospermae_Liliopsida_Petrosaviidae_commelinids_Poales_Poaceae_BEP clade_Pooideae_Brachypodieae_Brachypodium_Brachypodium distachyon
TRINITY_DN2317_c0_g1_i1	-4.3935	3.22182e-12	243	>XP_015625602 PREDICTED: GDSL esterase/lipase At5g33370 [Oryza sativa Japonica Group].	367	95.1	81	9.5e-37	161.4	Eukaryota_Viridiplantae_Streptophyta_Streptophytina_Embryophyta_Tracheophyta_Euphyllophyta_Spermatophyta_Magnoliophyta_Mesangiospermae_Liliopsida_Petrosaviidae_commelinids_Poales_Poaceae_BEP clade_Ehrhartoideae_Oryzeae_Oryza_Oryza sativa_Oryza sativa Japonica Group
TRINITY_DN6840_c0_g1_i1	-4.39309	0.000215869	220	>KQJ87950 hypothetical protein BRADI_4g14556 [Brachypodium distachyon].	405	67.2	64	1.2e-14	87.8	Eukaryota_Viridiplantae_Streptophyta_Streptophytina_Embryophyta_Tracheophyta_Euphyllophyta_Spermatophyta_Magnoliophyta_Mesangiospermae_Liliopsida_Petrosaviidae_commelinids_Poales_Poaceae_BEP clade_Pooideae_Brachypodieae_Brachypodium_Brachypodium distachyon
TRINITY_DN68603_c0_g1_i1	-4.38849	0.00021487	No Blast Hit
TRINITY_DN59727_c0_g1_i1	-4.38512	5.41698e-05	No Blast Hit
TRINITY_DN31621_c0_g2_i1	-4.3851	3.26289e-05	No Blast Hit
TRINITY_DN20512_c0_g1_i1	-4.38115	1.10528e-07	No Blast Hit
TRINITY_DN8577_c0_g1_i1	-4.37816	0.000261771	278	>XP_003571072 PREDICTED: exopolygalacturonase-like [Brachypodium distachyon].	418	92.4	92	3.7e-45	189.5	Eukaryota_Viridiplantae_Streptophyta_Streptophytina_Embryophyta_Tracheophyta_Euphyllophyta_Spermatophyta_Magnoliophyta_Mesangiospermae_Liliopsida_Petrosaviidae_commelinids_Poales_Poaceae_BEP clade_Pooideae_Brachypodieae_Brachypodium_Brachypodium distachyon
TRINITY_DN72422_c0_g1_i1	-4.37762	0.000244374	210	>CDM81787 unnamed protein product [Triticum aestivum].	1254	94.3	70	8.2e-29	134.8	Eukaryota_Viridiplantae_Streptophyta_Streptophytina_Embryophyta_Tracheophyta_Euphyllophyta_Spermatophyta_Magnoliophyta_Mesangiospermae_Liliopsida_Petrosaviidae_commelinids_Poales_Poaceae_BEP clade_Pooideae_Triticeae_Triticum_Triticum aestivum
TRINITY_DN38524_c3_g1_i2	-4.37693	2.84525e-16	2062	>XP_020171022 laccase-15-like isoform X1 [Aegilops tauschii subsp. tauschii].	576	68.2	554	8.7e-216	759.2	Eukaryota_Viridiplantae_Streptophyta_Streptophytina_Embryophyta_Tracheophyta_Euphyllophyta_Spermatophyta_Magnoliophyta_Mesangiospermae_Liliopsida_Petrosaviidae_commelinids_Poales_Poaceae_BEP clade_Pooideae_Triticeae_Aegilops_Aegilops tauschii_Aegilops tauschii subsp. tauschii
TRINITY_DN72292_c0_g1_i1	-4.37449	0.000300851	No Blast Hit
TRINITY_DN44853_c0_g1_i3	-4.37411	1.00497e-19	1424	>XP_020156053 meiotic recombination protein DMC1 homolog [Aegilops tauschii subsp. tauschii].	344	98.5	344	3e-191	677.2	Eukaryota_Viridiplantae_Streptophyta_Streptophytina_Embryophyta_Tracheophyta_Euphyllophyta_Spermatophyta_Magnoliophyta_Mesangiospermae_Liliopsida_Petrosaviidae_commelinids_Poales_Poaceae_BEP clade_Pooideae_Triticeae_Aegilops_Aegilops tauschii_Aegilops tauschii subsp. tauschii
TRINITY_DN52805_c0_g1_i1	-4.37235	0.000255012	No Blast Hit
TRINITY_DN19186_c0_g1_i1	-4.37183	0.000236867	279	>BAK02734 predicted protein [Hordeum vulgare subsp. vulgare].	445	63.4	93	3.2e-20	106.7	Eukaryota_Viridiplantae_Streptophyta_Streptophytina_Embryophyta_Tracheophyta_Euphyllophyta_Spermatophyta_Magnoliophyta_Mesangiospermae_Liliopsida_Petrosaviidae_commelinids_Poales_Poaceae_BEP clade_Pooideae_Triticeae_Hordeum_Hordeum vulgare_Hordeum vulgare subsp. vulgare
TRINITY_DN39540_c0_g1_i2	-4.37039	3.68202e-29	492	>BAK05449 predicted protein [Hordeum vulgare subsp. vulgare].	452	88.4	146	9.4e-68	265.4	Eukaryota_Viridiplantae_Streptophyta_Streptophytina_Embryophyta_Tracheophyta_Euphyllophyta_Spermatophyta_Magnoliophyta_Mesangiospermae_Liliopsida_Petrosaviidae_commelinids_Poales_Poaceae_BEP clade_Pooideae_Triticeae_Hordeum_Hordeum vulgare_Hordeum vulgare subsp. vulgare
TRINITY_DN59045_c0_g1_i1	-4.36697	0.000290593	No Blast Hit
TRINITY_DN64283_c0_g1_i1	-4.36665	0.000274329	337	>ACY30448 LRR receptor-like kinase [Triticum aestivum].	1045	77.2	92	1e-33	151.8	Eukaryota_Viridiplantae_Streptophyta_Streptophytina_Embryophyta_Tracheophyta_Euphyllophyta_Spermatophyta_Magnoliophyta_Mesangiospermae_Liliopsida_Petrosaviidae_commelinids_Poales_Poaceae_BEP clade_Pooideae_Triticeae_Triticum_Triticum aestivum
TRINITY_DN65905_c0_g1_i1	-4.3645	0.000276437	No Blast Hit
TRINITY_DN66401_c0_g1_i1	-4.36317	5.99195e-07	571	>KQJ98058 hypothetical protein BRADI_3g34707, partial [Brachypodium distachyon].	529	74.9	175	7.5e-69	269.2	Eukaryota_Viridiplantae_Streptophyta_Streptophytina_Embryophyta_Tracheophyta_Euphyllophyta_Spermatophyta_Magnoliophyta_Mesangiospermae_Liliopsida_Petrosaviidae_commelinids_Poales_Poaceae_BEP clade_Pooideae_Brachypodieae_Brachypodium_Brachypodium distachyon
TRINITY_DN52592_c0_g1_i1	-4.36301	0.000252193	300	>AMK51203 WRKY protein, partial [Triticum aestivum].	234	59.5	79	1.4e-13	84.7	Eukaryota_Viridiplantae_Streptophyta_Streptophytina_Embryophyta_Tracheophyta_Euphyllophyta_Spermatophyta_Magnoliophyta_Mesangiospermae_Liliopsida_Petrosaviidae_commelinids_Poales_Poaceae_BEP clade_Pooideae_Triticeae_Triticum_Triticum aestivum
TRINITY_DN63750_c0_g1_i1	-4.36275	0.00026964	No Blast Hit
TRINITY_DN3211_c0_g1_i1	-4.36242	6.51707e-05	227	>XP_020185807 uncharacterized protein LOC109771528 [Aegilops tauschii subsp. tauschii].	1380	77.3	75	6.3e-27	128.6	Eukaryota_Viridiplantae_Streptophyta_Streptophytina_Embryophyta_Tracheophyta_Euphyllophyta_Spermatophyta_Magnoliophyta_Mesangiospermae_Liliopsida_Petrosaviidae_commelinids_Poales_Poaceae_BEP clade_Pooideae_Triticeae_Aegilops_Aegilops tauschii_Aegilops tauschii subsp. tauschii
TRINITY_DN57825_c0_g1_i1	-4.36122	9.86982e-09	335	>XP_020150361 protein NETWORKED 1D-like [Aegilops tauschii subsp. tauschii].	2499	72.1	111	4.8e-31	142.9	Eukaryota_Viridiplantae_Streptophyta_Streptophytina_Embryophyta_Tracheophyta_Euphyllophyta_Spermatophyta_Magnoliophyta_Mesangiospermae_Liliopsida_Petrosaviidae_commelinids_Poales_Poaceae_BEP clade_Pooideae_Triticeae_Aegilops_Aegilops tauschii_Aegilops tauschii subsp. tauschii
TRINITY_DN48420_c0_g1_i1	-4.36004	0.0002541	No Blast Hit
TRINITY_DN47648_c1_g1_i1	-4.3573	3.23607e-24	No Blast Hit
TRINITY_DN45165_c3_g1_i1	-4.35621	0.000328012	No Blast Hit
TRINITY_DN53859_c0_g1_i1	-4.35407	1.21688e-10	494	>XP_012700667 PREDICTED: uncharacterized protein LOC105914192 [Setaria italica].	892	47.6	105	2.6e-17	97.8	Eukaryota_Viridiplantae_Streptophyta_Streptophytina_Embryophyta_Tracheophyta_Euphyllophyta_Spermatophyta_Magnoliophyta_Mesangiospermae_Liliopsida_Petrosaviidae_commelinids_Poales_Poaceae_PACMAD clade_Panicoideae_Paniceae_Setaria_Setaria italica
TRINITY_DN51725_c0_g1_i1	-4.35091	0.000329578	No Blast Hit
TRINITY_DN41424_c0_g1_i2	-4.3505	0.000156998	No Blast Hit
TRINITY_DN19723_c0_g1_i1	-4.34805	7.81762e-09	260	>XP_018682447 PREDICTED: protein NETWORKED 1D-like isoform X3 [Musa acuminata subsp. malaccensis].	1537	50.6	85	1.2e-08	68.2	Eukaryota_Viridiplantae_Streptophyta_Streptophytina_Embryophyta_Tracheophyta_Euphyllophyta_Spermatophyta_Magnoliophyta_Mesangiospermae_Liliopsida_Petrosaviidae_commelinids_Zingiberales_Musaceae_Musa_Musa acuminata_Musa acuminata subsp. malaccensis
TRINITY_DN63710_c0_g1_i1	-4.34723	0.000297361	No Blast Hit
TRINITY_DN59849_c0_g1_i1	-4.34661	1.18626e-05	421	>BAK05917 predicted protein [Hordeum vulgare subsp. vulgare].	711	92.4	118	3.3e-53	216.9	Eukaryota_Viridiplantae_Streptophyta_Streptophytina_Embryophyta_Tracheophyta_Euphyllophyta_Spermatophyta_Magnoliophyta_Mesangiospermae_Liliopsida_Petrosaviidae_commelinids_Poales_Poaceae_BEP clade_Pooideae_Triticeae_Hordeum_Hordeum vulgare_Hordeum vulgare subsp. vulgare
TRINITY_DN57191_c0_g1_i1	-4.34443	0.000332968	261	>OQU88618 hypothetical protein SORBI_3002G063600 [Sorghum bicolor].	283	67.1	79	3e-17	96.7	Eukaryota_Viridiplantae_Streptophyta_Streptophytina_Embryophyta_Tracheophyta_Euphyllophyta_Spermatophyta_Magnoliophyta_Mesangiospermae_Liliopsida_Petrosaviidae_commelinids_Poales_Poaceae_PACMAD clade_Panicoideae_Andropogoneae_Sorghum_Sorghum bicolor
TRINITY_DN71651_c0_g1_i1	-4.34339	4.86734e-12	No Blast Hit
TRINITY_DN51919_c0_g1_i1	-4.34293	6.35872e-06	No Blast Hit
TRINITY_DN9418_c0_g1_i1	-4.34286	0.000332265	232	>XP_015690136 PREDICTED: cyclic nucleotide-gated ion channel 4-like [Oryza brachyantha].	636	54.5	77	6.9e-13	82	Eukaryota_Viridiplantae_Streptophyta_Streptophytina_Embryophyta_Tracheophyta_Euphyllophyta_Spermatophyta_Magnoliophyta_Mesangiospermae_Liliopsida_Petrosaviidae_commelinids_Poales_Poaceae_BEP clade_Ehrhartoideae_Oryzeae_Oryza_Oryza brachyantha
TRINITY_DN7331_c0_g1_i1	-4.34113	0.000293653	234	>BAJ99441 predicted protein [Hordeum vulgare subsp. vulgare].	852	94.8	77	1.2e-33	151	Eukaryota_Viridiplantae_Streptophyta_Streptophytina_Embryophyta_Tracheophyta_Euphyllophyta_Spermatophyta_Magnoliophyta_Mesangiospermae_Liliopsida_Petrosaviidae_commelinids_Poales_Poaceae_BEP clade_Pooideae_Triticeae_Hordeum_Hordeum vulgare_Hordeum vulgare subsp. vulgare
TRINITY_DN61615_c0_g1_i1	-4.34106	0.000137233	No Blast Hit
TRINITY_DN53085_c0_g1_i1	-4.33915	8.64772e-05	336	>XP_020197084 obtusifoliol 14-alpha demethylase-like [Aegilops tauschii subsp. tauschii].	496	85.5	110	3.4e-45	189.9	Eukaryota_Viridiplantae_Streptophyta_Streptophytina_Embryophyta_Tracheophyta_Euphyllophyta_Spermatophyta_Magnoliophyta_Mesangiospermae_Liliopsida_Petrosaviidae_commelinids_Poales_Poaceae_BEP clade_Pooideae_Triticeae_Aegilops_Aegilops tauschii_Aegilops tauschii subsp. tauschii
TRINITY_DN28638_c0_g1_i1	-4.339	1.72624e-05	562	>BAQ53913 myb-related protein [Triticum aestivum].	253	67.3	159	2.9e-49	204.1	Eukaryota_Viridiplantae_Streptophyta_Streptophytina_Embryophyta_Tracheophyta_Euphyllophyta_Spermatophyta_Magnoliophyta_Mesangiospermae_Liliopsida_Petrosaviidae_commelinids_Poales_Poaceae_BEP clade_Pooideae_Triticeae_Triticum_Triticum aestivum
TRINITY_DN66448_c0_g1_i1	-4.33777	0.000289407	291	>EAY90958 hypothetical protein OsI_12572 [Oryza sativa Indica Group].	346	45.3	75	1.2e-09	71.6	Eukaryota_Viridiplantae_Streptophyta_Streptophytina_Embryophyta_Tracheophyta_Euphyllophyta_Spermatophyta_Magnoliophyta_Mesangiospermae_Liliopsida_Petrosaviidae_commelinids_Poales_Poaceae_BEP clade_Ehrhartoideae_Oryzeae_Oryza_Oryza sativa_Oryza sativa Indica Group
TRINITY_DN66382_c0_g1_i1	-4.33722	0.000296969	235	>XP_003563325 PREDICTED: transmembrane 9 superfamily member 9 [Brachypodium distachyon].	641	89.7	78	1.2e-31	144.4	Eukaryota_Viridiplantae_Streptophyta_Streptophytina_Embryophyta_Tracheophyta_Euphyllophyta_Spermatophyta_Magnoliophyta_Mesangiospermae_Liliopsida_Petrosaviidae_commelinids_Poales_Poaceae_BEP clade_Pooideae_Brachypodieae_Brachypodium_Brachypodium distachyon
TRINITY_DN3456_c0_g1_i1	-4.3364	1.03665e-08	444	>EMS61095 Condensin-2 complex subunit G2 [Triticum urartu].	1076	93.9	148	4.8e-71	276.2	Eukaryota_Viridiplantae_Streptophyta_Streptophytina_Embryophyta_Tracheophyta_Euphyllophyta_Spermatophyta_Magnoliophyta_Mesangiospermae_Liliopsida_Petrosaviidae_commelinids_Poales_Poaceae_BEP clade_Pooideae_Triticeae_Triticum_Triticum urartu
TRINITY_DN58019_c0_g1_i1	-4.33627	0.000286313	309	>XP_020152448 dirigent protein 1-like isoform X2 [Aegilops tauschii subsp. tauschii].	197	68.6	102	2.2e-30	140.6	Eukaryota_Viridiplantae_Streptophyta_Streptophytina_Embryophyta_Tracheophyta_Euphyllophyta_Spermatophyta_Magnoliophyta_Mesangiospermae_Liliopsida_Petrosaviidae_commelinids_Poales_Poaceae_BEP clade_Pooideae_Triticeae_Aegilops_Aegilops tauschii_Aegilops tauschii subsp. tauschii
TRINITY_DN14613_c0_g1_i1	-4.33085	1.80982e-05	No Blast Hit
TRINITY_DN72517_c0_g1_i1	-4.33013	0.000332155	215	>XP_015645380 PREDICTED: galactinol synthase 2 [Oryza sativa Japonica Group].	328	81.7	71	1.5e-22	114	Eukaryota_Viridiplantae_Streptophyta_Streptophytina_Embryophyta_Tracheophyta_Euphyllophyta_Spermatophyta_Magnoliophyta_Mesangiospermae_Liliopsida_Petrosaviidae_commelinids_Poales_Poaceae_BEP clade_Ehrhartoideae_Oryzeae_Oryza_Oryza sativa_Oryza sativa Japonica Group
TRINITY_DN53745_c0_g1_i1	-4.32864	3.92208e-06	No Blast Hit
TRINITY_DN57578_c0_g1_i1	-4.32762	0.000301539	No Blast Hit
TRINITY_DN2062_c0_g1_i1	-4.32762	7.99478e-08	391	>XP_020198066 uncharacterized protein LOC109783896 [Aegilops tauschii subsp. tauschii].	145	56.8	132	3.8e-32	146.7	Eukaryota_Viridiplantae_Streptophyta_Streptophytina_Embryophyta_Tracheophyta_Euphyllophyta_Spermatophyta_Magnoliophyta_Mesangiospermae_Liliopsida_Petrosaviidae_commelinids_Poales_Poaceae_BEP clade_Pooideae_Triticeae_Aegilops_Aegilops tauschii_Aegilops tauschii subsp. tauschii
TRINITY_DN63817_c0_g1_i1	-4.32483	0.000311725	No Blast Hit
TRINITY_DN32440_c0_g1_i3	-4.32472	3.39553e-11	540	>BAJ95574 predicted protein [Hordeum vulgare subsp. vulgare].	671	82.9	41	5.4e-08	67	Eukaryota_Viridiplantae_Streptophyta_Streptophytina_Embryophyta_Tracheophyta_Euphyllophyta_Spermatophyta_Magnoliophyta_Mesangiospermae_Liliopsida_Petrosaviidae_commelinids_Poales_Poaceae_BEP clade_Pooideae_Triticeae_Hordeum_Hordeum vulgare_Hordeum vulgare subsp. vulgare
TRINITY_DN2732_c0_g1_i1	-4.32293	1.06216e-06	374	>KQJ87959 hypothetical protein BRADI_4g14580 [Brachypodium distachyon].	675	61	123	2e-38	167.5	Eukaryota_Viridiplantae_Streptophyta_Streptophytina_Embryophyta_Tracheophyta_Euphyllophyta_Spermatophyta_Magnoliophyta_Mesangiospermae_Liliopsida_Petrosaviidae_commelinids_Poales_Poaceae_BEP clade_Pooideae_Brachypodieae_Brachypodium_Brachypodium distachyon
TRINITY_DN36978_c0_g1_i1	-4.32255	3.84509e-10	213	>XP_006657957 PREDICTED: sucrose synthase 3 [Oryza brachyantha].	816	93	71	2.3e-31	143.3	Eukaryota_Viridiplantae_Streptophyta_Streptophytina_Embryophyta_Tracheophyta_Euphyllophyta_Spermatophyta_Magnoliophyta_Mesangiospermae_Liliopsida_Petrosaviidae_commelinids_Poales_Poaceae_BEP clade_Ehrhartoideae_Oryzeae_Oryza_Oryza brachyantha
TRINITY_DN2616_c0_g1_i1	-4.32207	9.16652e-08	No Blast Hit
TRINITY_DN34501_c0_g1_i2	-4.32135	0.000310395	No Blast Hit
TRINITY_DN1601_c0_g1_i1	-4.32038	3.92656e-12	632	>XP_020185672 cyclin-SDS-like [Aegilops tauschii subsp. tauschii].	463	87.1	140	1.5e-65	258.5	Eukaryota_Viridiplantae_Streptophyta_Streptophytina_Embryophyta_Tracheophyta_Euphyllophyta_Spermatophyta_Magnoliophyta_Mesangiospermae_Liliopsida_Petrosaviidae_commelinids_Poales_Poaceae_BEP clade_Pooideae_Triticeae_Aegilops_Aegilops tauschii_Aegilops tauschii subsp. tauschii
TRINITY_DN52404_c0_g1_i1	-4.32029	5.24702e-06	476	>XP_003577088 PREDICTED: uncharacterized protein LOC100821855 [Brachypodium distachyon].	484	65.1	106	2.1e-24	121.3	Eukaryota_Viridiplantae_Streptophyta_Streptophytina_Embryophyta_Tracheophyta_Euphyllophyta_Spermatophyta_Magnoliophyta_Mesangiospermae_Liliopsida_Petrosaviidae_commelinids_Poales_Poaceae_BEP clade_Pooideae_Brachypodieae_Brachypodium_Brachypodium distachyon
TRINITY_DN30107_c0_g1_i1	-4.31901	2.55545e-13	477	>XP_020185072 uncharacterized protein LOC109770774 [Aegilops tauschii subsp. tauschii].	946	79.5	161	4.1e-60	240	Eukaryota_Viridiplantae_Streptophyta_Streptophytina_Embryophyta_Tracheophyta_Euphyllophyta_Spermatophyta_Magnoliophyta_Mesangiospermae_Liliopsida_Petrosaviidae_commelinids_Poales_Poaceae_BEP clade_Pooideae_Triticeae_Aegilops_Aegilops tauschii_Aegilops tauschii subsp. tauschii
TRINITY_DN70340_c0_g1_i1	-4.31801	1.99359e-06	280	>XP_020187374 LOB domain-containing protein 6-like [Aegilops tauschii subsp. tauschii].	263	82.8	64	8.4e-13	82	Eukaryota_Viridiplantae_Streptophyta_Streptophytina_Embryophyta_Tracheophyta_Euphyllophyta_Spermatophyta_Magnoliophyta_Mesangiospermae_Liliopsida_Petrosaviidae_commelinids_Poales_Poaceae_BEP clade_Pooideae_Triticeae_Aegilops_Aegilops tauschii_Aegilops tauschii subsp. tauschii
TRINITY_DN56457_c0_g1_i1	-4.31401	0.000325687	No Blast Hit
TRINITY_DN61299_c0_g1_i1	-4.31369	1.26102e-05	269	>XP_010229535 PREDICTED: uncharacterized protein LOC100842601 [Brachypodium distachyon].	913	85.4	89	2.8e-34	153.3	Eukaryota_Viridiplantae_Streptophyta_Streptophytina_Embryophyta_Tracheophyta_Euphyllophyta_Spermatophyta_Magnoliophyta_Mesangiospermae_Liliopsida_Petrosaviidae_commelinids_Poales_Poaceae_BEP clade_Pooideae_Brachypodieae_Brachypodium_Brachypodium distachyon
TRINITY_DN69858_c0_g1_i1	-4.31299	0.000369879	285	>XP_020184771 receptor kinase-like protein Xa21 isoform X1 [Aegilops tauschii subsp. tauschii].	1040	70.1	97	6.5e-29	135.6	Eukaryota_Viridiplantae_Streptophyta_Streptophytina_Embryophyta_Tracheophyta_Euphyllophyta_Spermatophyta_Magnoliophyta_Mesangiospermae_Liliopsida_Petrosaviidae_commelinids_Poales_Poaceae_BEP clade_Pooideae_Triticeae_Aegilops_Aegilops tauschii_Aegilops tauschii subsp. tauschii
TRINITY_DN17850_c0_g1_i1	-4.31132	0.000309864	No Blast Hit
TRINITY_DN58480_c0_g1_i1	-4.30942	0.000330628	No Blast Hit
TRINITY_DN52480_c0_g1_i1	-4.30932	2.64952e-07	475	>KQL23126 hypothetical protein SETIT_032016mg [Setaria italica].	185	60	110	5.9e-27	129.8	Eukaryota_Viridiplantae_Streptophyta_Streptophytina_Embryophyta_Tracheophyta_Euphyllophyta_Spermatophyta_Magnoliophyta_Mesangiospermae_Liliopsida_Petrosaviidae_commelinids_Poales_Poaceae_PACMAD clade_Panicoideae_Paniceae_Setaria_Setaria italica
TRINITY_DN9362_c0_g1_i1	-4.30872	0.000116156	300	>XP_020161424 hydroxyphenylpyruvate reductase-like [Aegilops tauschii subsp. tauschii].	324	77	74	1.2e-22	114.8	Eukaryota_Viridiplantae_Streptophyta_Streptophytina_Embryophyta_Tracheophyta_Euphyllophyta_Spermatophyta_Magnoliophyta_Mesangiospermae_Liliopsida_Petrosaviidae_commelinids_Poales_Poaceae_BEP clade_Pooideae_Triticeae_Aegilops_Aegilops tauschii_Aegilops tauschii subsp. tauschii
TRINITY_DN73704_c0_g1_i1	-4.3082	0.000327072	No Blast Hit
TRINITY_DN11176_c0_g1_i1	-4.30176	0.000397374	No Blast Hit
TRINITY_DN8320_c0_g1_i1	-4.30086	7.47865e-06	533	>XP_020177153 uncharacterized protein LOC109762683 [Aegilops tauschii subsp. tauschii].	254	82.4	148	4.1e-53	216.9	Eukaryota_Viridiplantae_Streptophyta_Streptophytina_Embryophyta_Tracheophyta_Euphyllophyta_Spermatophyta_Magnoliophyta_Mesangiospermae_Liliopsida_Petrosaviidae_commelinids_Poales_Poaceae_BEP clade_Pooideae_Triticeae_Aegilops_Aegilops tauschii_Aegilops tauschii subsp. tauschii
TRINITY_DN63230_c0_g1_i1	-4.29495	0.000389487	No Blast Hit
TRINITY_DN18847_c0_g1_i1	-4.2945	2.48763e-10	No Blast Hit
TRINITY_DN50739_c0_g1_i1	-4.29421	0.000371926	No Blast Hit
TRINITY_DN47961_c0_g1_i1	-4.29274	1.58086e-07	608	>XP_020199882 subtilisin-like protease SBT1.4 [Aegilops tauschii subsp. tauschii].	135	66.7	84	8.7e-23	116.3	Eukaryota_Viridiplantae_Streptophyta_Streptophytina_Embryophyta_Tracheophyta_Euphyllophyta_Spermatophyta_Magnoliophyta_Mesangiospermae_Liliopsida_Petrosaviidae_commelinids_Poales_Poaceae_BEP clade_Pooideae_Triticeae_Aegilops_Aegilops tauschii_Aegilops tauschii subsp. tauschii
TRINITY_DN56580_c0_g1_i1	-4.29257	0.000348631	No Blast Hit
TRINITY_DN29668_c0_g1_i1	-4.29181	8.80136e-06	No Blast Hit
TRINITY_DN64562_c0_g1_i1	-4.28901	0.000373132	No Blast Hit
TRINITY_DN23582_c0_g1_i1	-4.28879	1.77978e-13	No Blast Hit
TRINITY_DN28900_c0_g1_i1	-4.28801	7.28834e-13	392	>XP_020196040 uncharacterized protein LOC109781854 [Aegilops tauschii subsp. tauschii].	488	55.2	134	2.6e-36	160.6	Eukaryota_Viridiplantae_Streptophyta_Streptophytina_Embryophyta_Tracheophyta_Euphyllophyta_Spermatophyta_Magnoliophyta_Mesangiospermae_Liliopsida_Petrosaviidae_commelinids_Poales_Poaceae_BEP clade_Pooideae_Triticeae_Aegilops_Aegilops tauschii_Aegilops tauschii subsp. tauschii
TRINITY_DN9579_c0_g1_i1	-4.28785	0.000397199	No Blast Hit
TRINITY_DN50098_c0_g1_i1	-4.28689	0.000356518	No Blast Hit
TRINITY_DN34871_c0_g1_i1	-4.28649	1.75836e-11	552	>EAY86793 hypothetical protein OsI_08173 [Oryza sativa Indica Group].	313	78.6	42	1.1e-11	79.3	Eukaryota_Viridiplantae_Streptophyta_Streptophytina_Embryophyta_Tracheophyta_Euphyllophyta_Spermatophyta_Magnoliophyta_Mesangiospermae_Liliopsida_Petrosaviidae_commelinids_Poales_Poaceae_BEP clade_Ehrhartoideae_Oryzeae_Oryza_Oryza sativa_Oryza sativa Indica Group
TRINITY_DN33843_c0_g1_i2	-4.28513	5.65593e-07	237	>XP_020150361 protein NETWORKED 1D-like [Aegilops tauschii subsp. tauschii].	2499	61.5	78	1.1e-13	84.7	Eukaryota_Viridiplantae_Streptophyta_Streptophytina_Embryophyta_Tracheophyta_Euphyllophyta_Spermatophyta_Magnoliophyta_Mesangiospermae_Liliopsida_Petrosaviidae_commelinids_Poales_Poaceae_BEP clade_Pooideae_Triticeae_Aegilops_Aegilops tauschii_Aegilops tauschii subsp. tauschii
TRINITY_DN56212_c0_g1_i1	-4.28173	0.000426056	No Blast Hit
TRINITY_DN35851_c0_g1_i1	-4.28116	7.10542e-14	559	>XP_014755375 PREDICTED: probable RNA-binding protein ARP1 [Brachypodium distachyon].	308	81.8	110	3.7e-36	160.6	Eukaryota_Viridiplantae_Streptophyta_Streptophytina_Embryophyta_Tracheophyta_Euphyllophyta_Spermatophyta_Magnoliophyta_Mesangiospermae_Liliopsida_Petrosaviidae_commelinids_Poales_Poaceae_BEP clade_Pooideae_Brachypodieae_Brachypodium_Brachypodium distachyon
TRINITY_DN54963_c0_g1_i1	-4.28103	0.000459474	No Blast Hit
TRINITY_DN69703_c0_g1_i1	-4.28093	0.000746189	No Blast Hit
TRINITY_DN38166_c0_g1_i2	-4.27919	1.43378e-14	1463	>KQJ87960 hypothetical protein BRADI_4g14582 [Brachypodium distachyon].	965	32	562	4.8e-51	211.5	Eukaryota_Viridiplantae_Streptophyta_Streptophytina_Embryophyta_Tracheophyta_Euphyllophyta_Spermatophyta_Magnoliophyta_Mesangiospermae_Liliopsida_Petrosaviidae_commelinids_Poales_Poaceae_BEP clade_Pooideae_Brachypodieae_Brachypodium_Brachypodium distachyon
TRINITY_DN61529_c0_g1_i1	-4.27875	2.17213e-05	No Blast Hit
TRINITY_DN66866_c0_g1_i1	-4.27852	9.76915e-05	No Blast Hit
TRINITY_DN20908_c0_g1_i1	-4.27822	1.98996e-10	341	>KQK12906 hypothetical protein BRADI_1g06790 [Brachypodium distachyon].	191	90.9	88	1.6e-42	181	Eukaryota_Viridiplantae_Streptophyta_Streptophytina_Embryophyta_Tracheophyta_Euphyllophyta_Spermatophyta_Magnoliophyta_Mesangiospermae_Liliopsida_Petrosaviidae_commelinids_Poales_Poaceae_BEP clade_Pooideae_Brachypodieae_Brachypodium_Brachypodium distachyon
TRINITY_DN42054_c0_g1_i2	-4.27726	1.43729e-16	491	>BAK02438 predicted protein [Hordeum vulgare subsp. vulgare].	88	90.2	51	3.9e-21	110.5	Eukaryota_Viridiplantae_Streptophyta_Streptophytina_Embryophyta_Tracheophyta_Euphyllophyta_Spermatophyta_Magnoliophyta_Mesangiospermae_Liliopsida_Petrosaviidae_commelinids_Poales_Poaceae_BEP clade_Pooideae_Triticeae_Hordeum_Hordeum vulgare_Hordeum vulgare subsp. vulgare
TRINITY_DN17917_c0_g1_i1	-4.27715	0.000204638	312	>KQK02214 hypothetical protein BRADI_3g61050 [Brachypodium distachyon].	236	54.3	94	8.4e-14	85.5	Eukaryota_Viridiplantae_Streptophyta_Streptophytina_Embryophyta_Tracheophyta_Euphyllophyta_Spermatophyta_Magnoliophyta_Mesangiospermae_Liliopsida_Petrosaviidae_commelinids_Poales_Poaceae_BEP clade_Pooideae_Brachypodieae_Brachypodium_Brachypodium distachyon
TRINITY_DN62753_c0_g1_i1	-4.27613	8.58258e-06	No Blast Hit
TRINITY_DN55658_c0_g1_i1	-4.27458	0.000411579	255	>EMS65631 Disease resistance protein RPM1 [Triticum urartu].	905	85.7	84	9.3e-35	154.8	Eukaryota_Viridiplantae_Streptophyta_Streptophytina_Embryophyta_Tracheophyta_Euphyllophyta_Spermatophyta_Magnoliophyta_Mesangiospermae_Liliopsida_Petrosaviidae_commelinids_Poales_Poaceae_BEP clade_Pooideae_Triticeae_Triticum_Triticum urartu
TRINITY_DN16390_c0_g1_i1	-4.27427	9.85514e-07	331	>XP_020170153 probable sugar phosphate/phosphate translocator At3g11320 [Aegilops tauschii subsp. tauschii].	330	75	76	4.1e-19	103.2	Eukaryota_Viridiplantae_Streptophyta_Streptophytina_Embryophyta_Tracheophyta_Euphyllophyta_Spermatophyta_Magnoliophyta_Mesangiospermae_Liliopsida_Petrosaviidae_commelinids_Poales_Poaceae_BEP clade_Pooideae_Triticeae_Aegilops_Aegilops tauschii_Aegilops tauschii subsp. tauschii
TRINITY_DN61988_c0_g1_i1	-4.27247	0.000112302	250	>KQJ96951 hypothetical protein BRADI_3g27912 [Brachypodium distachyon].	3911	79.3	82	3.9e-30	139.4	Eukaryota_Viridiplantae_Streptophyta_Streptophytina_Embryophyta_Tracheophyta_Euphyllophyta_Spermatophyta_Magnoliophyta_Mesangiospermae_Liliopsida_Petrosaviidae_commelinids_Poales_Poaceae_BEP clade_Pooideae_Brachypodieae_Brachypodium_Brachypodium distachyon
TRINITY_DN36584_c0_g1_i1	-4.2708	5.81479e-24	688	>CDM86682 unnamed protein product [Triticum aestivum].	498	90.8	229	6.8e-117	429.1	Eukaryota_Viridiplantae_Streptophyta_Streptophytina_Embryophyta_Tracheophyta_Euphyllophyta_Spermatophyta_Magnoliophyta_Mesangiospermae_Liliopsida_Petrosaviidae_commelinids_Poales_Poaceae_BEP clade_Pooideae_Triticeae_Triticum_Triticum aestivum
TRINITY_DN57521_c0_g1_i1	-4.27078	0.000374657	No Blast Hit
TRINITY_DN65317_c0_g1_i1	-4.27048	1.41801e-08	No Blast Hit
TRINITY_DN51924_c0_g1_i1	-4.27007	0.00046515	226	>KQJ96950 hypothetical protein BRADI_3g27912 [Brachypodium distachyon].	5337	94.6	74	1.9e-31	143.7	Eukaryota_Viridiplantae_Streptophyta_Streptophytina_Embryophyta_Tracheophyta_Euphyllophyta_Spermatophyta_Magnoliophyta_Mesangiospermae_Liliopsida_Petrosaviidae_commelinids_Poales_Poaceae_BEP clade_Pooideae_Brachypodieae_Brachypodium_Brachypodium distachyon
TRINITY_DN28486_c0_g1_i1	-4.26883	8.14227e-06	588	>OEL29889 hypothetical protein BAE44_0009092 [Dichanthelium oligosanthes].	567	49.5	107	4.2e-14	87.4	Eukaryota_Viridiplantae_Streptophyta_Streptophytina_Embryophyta_Tracheophyta_Euphyllophyta_Spermatophyta_Magnoliophyta_Mesangiospermae_Liliopsida_Petrosaviidae_commelinids_Poales_Poaceae_PACMAD clade_Panicoideae_Paniceae_Dichanthelium_Dichanthelium oligosanthes
TRINITY_DN60888_c0_g1_i1	-4.26248	4.1548e-11	356	>XP_014753353 PREDICTED: nuclear poly(A) polymerase 3-like isoform X1 [Brachypodium distachyon].	542	86.4	118	2e-59	237.3	Eukaryota_Viridiplantae_Streptophyta_Streptophytina_Embryophyta_Tracheophyta_Euphyllophyta_Spermatophyta_Magnoliophyta_Mesangiospermae_Liliopsida_Petrosaviidae_commelinids_Poales_Poaceae_BEP clade_Pooideae_Brachypodieae_Brachypodium_Brachypodium distachyon
TRINITY_DN24438_c0_g1_i1	-4.26241	2.24034e-08	No Blast Hit
TRINITY_DN38933_c0_g1_i2	-4.26032	1.6681e-23	763	>BAJ97724 predicted protein [Hordeum vulgare subsp. vulgare].	325	68.8	215	3.8e-76	293.9	Eukaryota_Viridiplantae_Streptophyta_Streptophytina_Embryophyta_Tracheophyta_Euphyllophyta_Spermatophyta_Magnoliophyta_Mesangiospermae_Liliopsida_Petrosaviidae_commelinids_Poales_Poaceae_BEP clade_Pooideae_Triticeae_Hordeum_Hordeum vulgare_Hordeum vulgare subsp. vulgare
TRINITY_DN24729_c0_g1_i1	-4.2594	7.49526e-05	No Blast Hit
TRINITY_DN63061_c0_g1_i1	-4.25775	0.000503071	No Blast Hit
TRINITY_DN20935_c0_g1_i1	-4.25716	1.11884e-06	311	>XP_020174638 uncharacterized protein LOC109760214 [Aegilops tauschii subsp. tauschii].	385	71.7	92	1.1e-21	111.7	Eukaryota_Viridiplantae_Streptophyta_Streptophytina_Embryophyta_Tracheophyta_Euphyllophyta_Spermatophyta_Magnoliophyta_Mesangiospermae_Liliopsida_Petrosaviidae_commelinids_Poales_Poaceae_BEP clade_Pooideae_Triticeae_Aegilops_Aegilops tauschii_Aegilops tauschii subsp. tauschii
TRINITY_DN56459_c0_g1_i1	-4.25641	0.000401028	No Blast Hit
TRINITY_DN21131_c0_g1_i1	-4.25546	1.55621e-07	255	>XP_020181893 uncharacterized protein LOC109767549 [Aegilops tauschii subsp. tauschii].	168	52.8	72	1.4e-09	71.2	Eukaryota_Viridiplantae_Streptophyta_Streptophytina_Embryophyta_Tracheophyta_Euphyllophyta_Spermatophyta_Magnoliophyta_Mesangiospermae_Liliopsida_Petrosaviidae_commelinids_Poales_Poaceae_BEP clade_Pooideae_Triticeae_Aegilops_Aegilops tauschii_Aegilops tauschii subsp. tauschii
TRINITY_DN72820_c0_g1_i1	-4.25529	7.69862e-05	No Blast Hit
TRINITY_DN29222_c0_g1_i1	-4.2552	0.000121161	217	>XP_020177153 uncharacterized protein LOC109762683 [Aegilops tauschii subsp. tauschii].	254	95.7	47	1.1e-15	91.3	Eukaryota_Viridiplantae_Streptophyta_Streptophytina_Embryophyta_Tracheophyta_Euphyllophyta_Spermatophyta_Magnoliophyta_Mesangiospermae_Liliopsida_Petrosaviidae_commelinids_Poales_Poaceae_BEP clade_Pooideae_Triticeae_Aegilops_Aegilops tauschii_Aegilops tauschii subsp. tauschii
TRINITY_DN9520_c2_g1_i1	-4.25484	0.000451835	No Blast Hit
TRINITY_DN38786_c0_g1_i2	-4.25288	6.85442e-15	1220	>XP_015647196 PREDICTED: mitotic checkpoint protein BUB3.2 [Oryza sativa Japonica Group].	364	70.2	265	2.5e-106	394.8	Eukaryota_Viridiplantae_Streptophyta_Streptophytina_Embryophyta_Tracheophyta_Euphyllophyta_Spermatophyta_Magnoliophyta_Mesangiospermae_Liliopsida_Petrosaviidae_commelinids_Poales_Poaceae_BEP clade_Ehrhartoideae_Oryzeae_Oryza_Oryza sativa_Oryza sativa Japonica Group
TRINITY_DN16115_c0_g1_i1	-4.25096	6.19433e-28	1951	>XP_015629517 PREDICTED: alpha-humulene synthase [Oryza sativa Japonica Group].	563	61.1	542	8.3e-184	652.9	Eukaryota_Viridiplantae_Streptophyta_Streptophytina_Embryophyta_Tracheophyta_Euphyllophyta_Spermatophyta_Magnoliophyta_Mesangiospermae_Liliopsida_Petrosaviidae_commelinids_Poales_Poaceae_BEP clade_Ehrhartoideae_Oryzeae_Oryza_Oryza sativa_Oryza sativa Japonica Group
TRINITY_DN49509_c0_g1_i1	-4.25089	0.000609152	303	>BAJ97375 predicted protein [Hordeum vulgare subsp. vulgare].	366	82.9	70	7.8e-25	122.1	Eukaryota_Viridiplantae_Streptophyta_Streptophytina_Embryophyta_Tracheophyta_Euphyllophyta_Spermatophyta_Magnoliophyta_Mesangiospermae_Liliopsida_Petrosaviidae_commelinids_Poales_Poaceae_BEP clade_Pooideae_Triticeae_Hordeum_Hordeum vulgare_Hordeum vulgare subsp. vulgare
TRINITY_DN37357_c0_g1_i1	-4.24875	1.46237e-21	872	>CDM81925 unnamed protein product [Triticum aestivum].	666	89.7	263	7.3e-132	479.2	Eukaryota_Viridiplantae_Streptophyta_Streptophytina_Embryophyta_Tracheophyta_Euphyllophyta_Spermatophyta_Magnoliophyta_Mesangiospermae_Liliopsida_Petrosaviidae_commelinids_Poales_Poaceae_BEP clade_Pooideae_Triticeae_Triticum_Triticum aestivum
TRINITY_DN5069_c0_g1_i1	-4.2483	0.000431699	No Blast Hit
TRINITY_DN69355_c0_g1_i1	-4.24743	0.000431789	249	>XP_010228175 PREDICTED: putative E3 ubiquitin-protein ligase RF4 [Brachypodium distachyon].	762	79	81	2.5e-29	136.7	Eukaryota_Viridiplantae_Streptophyta_Streptophytina_Embryophyta_Tracheophyta_Euphyllophyta_Spermatophyta_Magnoliophyta_Mesangiospermae_Liliopsida_Petrosaviidae_commelinids_Poales_Poaceae_BEP clade_Pooideae_Brachypodieae_Brachypodium_Brachypodium distachyon
TRINITY_DN57789_c0_g1_i1	-4.24628	0.000645368	No Blast Hit
TRINITY_DN51964_c0_g1_i1	-4.24589	8.07723e-05	221	>XP_020149024 kinesin-like protein KIN-14F [Aegilops tauschii subsp. tauschii].	1038	95.9	73	5e-29	135.6	Eukaryota_Viridiplantae_Streptophyta_Streptophytina_Embryophyta_Tracheophyta_Euphyllophyta_Spermatophyta_Magnoliophyta_Mesangiospermae_Liliopsida_Petrosaviidae_commelinids_Poales_Poaceae_BEP clade_Pooideae_Triticeae_Aegilops_Aegilops tauschii_Aegilops tauschii subsp. tauschii
TRINITY_DN9309_c0_g1_i1	-4.24448	1.76236e-05	No Blast Hit
TRINITY_DN57224_c0_g1_i1	-4.24387	0.000462678	No Blast Hit
TRINITY_DN54648_c0_g1_i1	-4.24373	0.00014606	347	>OQU78814 hypothetical protein SORBI_3008G052600 [Sorghum bicolor].	919	56	116	5.1e-28	132.9	Eukaryota_Viridiplantae_Streptophyta_Streptophytina_Embryophyta_Tracheophyta_Euphyllophyta_Spermatophyta_Magnoliophyta_Mesangiospermae_Liliopsida_Petrosaviidae_commelinids_Poales_Poaceae_PACMAD clade_Panicoideae_Andropogoneae_Sorghum_Sorghum bicolor
TRINITY_DN22313_c0_g1_i1	-4.24364	0.00111574	No Blast Hit
TRINITY_DN61857_c0_g1_i1	-4.2428	0.00013277	No Blast Hit
TRINITY_DN33177_c0_g1_i1	-4.2416	1.7685e-10	353	>EMS63759 Trehalose-phosphate phosphatase [Triticum urartu].	372	92.3	117	6.1e-53	215.7	Eukaryota_Viridiplantae_Streptophyta_Streptophytina_Embryophyta_Tracheophyta_Euphyllophyta_Spermatophyta_Magnoliophyta_Mesangiospermae_Liliopsida_Petrosaviidae_commelinids_Poales_Poaceae_BEP clade_Pooideae_Triticeae_Triticum_Triticum urartu
TRINITY_DN70737_c0_g1_i1	-4.24154	8.0689e-05	No Blast Hit
TRINITY_DN57341_c0_g1_i1	-4.24078	0.000443897	No Blast Hit
TRINITY_DN31182_c0_g1_i1	-4.23974	9.4583e-08	No Blast Hit
TRINITY_DN41910_c0_g1_i5	-4.23948	2.76732e-18	1879	>XP_003576576 PREDICTED: protein GAMETE EXPRESSED 1 isoform X1 [Brachypodium distachyon].	625	80.8	453	4.5e-126	461.1	Eukaryota_Viridiplantae_Streptophyta_Streptophytina_Embryophyta_Tracheophyta_Euphyllophyta_Spermatophyta_Magnoliophyta_Mesangiospermae_Liliopsida_Petrosaviidae_commelinids_Poales_Poaceae_BEP clade_Pooideae_Brachypodieae_Brachypodium_Brachypodium distachyon
TRINITY_DN73691_c0_g1_i1	-4.239	0.000718008	No Blast Hit
TRINITY_DN53867_c0_g1_i1	-4.23782	0.000493846	No Blast Hit
TRINITY_DN6550_c0_g1_i1	-4.23196	1.48309e-05	256	>EMS55083 hypothetical protein TRIUR3_31206 [Triticum urartu].	708	83.3	84	7.5e-29	135.2	Eukaryota_Viridiplantae_Streptophyta_Streptophytina_Embryophyta_Tracheophyta_Euphyllophyta_Spermatophyta_Magnoliophyta_Mesangiospermae_Liliopsida_Petrosaviidae_commelinids_Poales_Poaceae_BEP clade_Pooideae_Triticeae_Triticum_Triticum urartu
TRINITY_DN34424_c1_g1_i1	-4.22965	3.88127e-06	243	>CAD58682 putative fructan 6-fructosyltransferase [Lolium temulentum].	625	82.5	80	3.1e-32	146.4	Eukaryota_Viridiplantae_Streptophyta_Streptophytina_Embryophyta_Tracheophyta_Euphyllophyta_Spermatophyta_Magnoliophyta_Mesangiospermae_Liliopsida_Petrosaviidae_commelinids_Poales_Poaceae_BEP clade_Pooideae_Poeae_Loliinae_Lolium_Lolium temulentum
TRINITY_DN52955_c0_g1_i1	-4.22889	0.000520481	285	>EMT04344 hypothetical protein F775_00349 [Aegilops tauschii].	413	71.4	49	5e-13	82.8	Eukaryota_Viridiplantae_Streptophyta_Streptophytina_Embryophyta_Tracheophyta_Euphyllophyta_Spermatophyta_Magnoliophyta_Mesangiospermae_Liliopsida_Petrosaviidae_commelinids_Poales_Poaceae_BEP clade_Pooideae_Triticeae_Aegilops_Aegilops tauschii
TRINITY_DN66865_c0_g1_i1	-4.22813	0.000514445	386	>KQL10469 hypothetical protein SETIT_007820mg [Setaria italica].	464	39.6	96	5e-08	66.6	Eukaryota_Viridiplantae_Streptophyta_Streptophytina_Embryophyta_Tracheophyta_Euphyllophyta_Spermatophyta_Magnoliophyta_Mesangiospermae_Liliopsida_Petrosaviidae_commelinids_Poales_Poaceae_PACMAD clade_Panicoideae_Paniceae_Setaria_Setaria italica
TRINITY_DN53507_c0_g1_i1	-4.22712	0.000546151	269	>XP_003560899 PREDICTED: pre-mRNA-splicing factor 18 [Brachypodium distachyon].	377	94.4	89	8.2e-42	178.3	Eukaryota_Viridiplantae_Streptophyta_Streptophytina_Embryophyta_Tracheophyta_Euphyllophyta_Spermatophyta_Magnoliophyta_Mesangiospermae_Liliopsida_Petrosaviidae_commelinids_Poales_Poaceae_BEP clade_Pooideae_Brachypodieae_Brachypodium_Brachypodium distachyon
TRINITY_DN58757_c0_g1_i1	-4.22627	0.000456506	285	>XP_015629411 PREDICTED: uncharacterized protein LOC4333637 [Oryza sativa Japonica Group].	287	43.2	95	7.2e-12	79	Eukaryota_Viridiplantae_Streptophyta_Streptophytina_Embryophyta_Tracheophyta_Euphyllophyta_Spermatophyta_Magnoliophyta_Mesangiospermae_Liliopsida_Petrosaviidae_commelinids_Poales_Poaceae_BEP clade_Ehrhartoideae_Oryzeae_Oryza_Oryza sativa_Oryza sativa Japonica Group
TRINITY_DN39589_c2_g1_i1	-4.22581	3.58757e-07	No Blast Hit
TRINITY_DN3765_c0_g1_i1	-4.22539	2.91439e-13	No Blast Hit
TRINITY_DN65580_c0_g1_i1	-4.22331	0.000203653	No Blast Hit
TRINITY_DN48741_c0_g1_i1	-4.2221	0.000595552	No Blast Hit
TRINITY_DN2839_c0_g1_i1	-4.21957	0.000538297	No Blast Hit
TRINITY_DN32582_c0_g1_i1	-4.21814	5.75403e-16	520	>XP_020170152 proteoglycan 4-like [Aegilops tauschii subsp. tauschii].	1134	65.6	125	2e-28	134.8	Eukaryota_Viridiplantae_Streptophyta_Streptophytina_Embryophyta_Tracheophyta_Euphyllophyta_Spermatophyta_Magnoliophyta_Mesangiospermae_Liliopsida_Petrosaviidae_commelinids_Poales_Poaceae_BEP clade_Pooideae_Triticeae_Aegilops_Aegilops tauschii_Aegilops tauschii subsp. tauschii
TRINITY_DN49801_c0_g1_i1	-4.21772	1.35678e-06	658	>XP_020190732 uncharacterized protein LOC109776498 [Aegilops tauschii subsp. tauschii].	223	55.9	220	2.5e-55	224.6	Eukaryota_Viridiplantae_Streptophyta_Streptophytina_Embryophyta_Tracheophyta_Euphyllophyta_Spermatophyta_Magnoliophyta_Mesangiospermae_Liliopsida_Petrosaviidae_commelinids_Poales_Poaceae_BEP clade_Pooideae_Triticeae_Aegilops_Aegilops tauschii_Aegilops tauschii subsp. tauschii
TRINITY_DN20624_c0_g1_i1	-4.2157	1.83583e-09	1063	>XP_010237265 PREDICTED: TPD1 protein homolog 1A-like [Brachypodium distachyon].	206	67.5	206	7.7e-67	263.5	Eukaryota_Viridiplantae_Streptophyta_Streptophytina_Embryophyta_Tracheophyta_Euphyllophyta_Spermatophyta_Magnoliophyta_Mesangiospermae_Liliopsida_Petrosaviidae_commelinids_Poales_Poaceae_BEP clade_Pooideae_Brachypodieae_Brachypodium_Brachypodium distachyon
TRINITY_DN2851_c0_g1_i1	-4.21405	4.97687e-07	No Blast Hit
TRINITY_DN58131_c0_g1_i1	-4.21326	0.000514146	248	>XP_020180528 uncharacterized protein LOC109766174 [Aegilops tauschii subsp. tauschii].	149	83.3	72	6.9e-27	128.6	Eukaryota_Viridiplantae_Streptophyta_Streptophytina_Embryophyta_Tracheophyta_Euphyllophyta_Spermatophyta_Magnoliophyta_Mesangiospermae_Liliopsida_Petrosaviidae_commelinids_Poales_Poaceae_BEP clade_Pooideae_Triticeae_Aegilops_Aegilops tauschii_Aegilops tauschii subsp. tauschii
TRINITY_DN48128_c0_g1_i1	-4.21178	0.000570275	No Blast Hit
TRINITY_DN69698_c0_g1_i1	-4.21155	0.000504982	No Blast Hit
TRINITY_DN22092_c0_g1_i1	-4.21154	1.29759e-05	No Blast Hit
TRINITY_DN50444_c0_g1_i1	-4.21109	0.000659835	No Blast Hit
TRINITY_DN60825_c0_g1_i1	-4.21088	0.000154379	205	>XP_020175745 GDSL esterase/lipase At4g28780-like [Aegilops tauschii subsp. tauschii].	378	80.6	67	4e-25	122.5	Eukaryota_Viridiplantae_Streptophyta_Streptophytina_Embryophyta_Tracheophyta_Euphyllophyta_Spermatophyta_Magnoliophyta_Mesangiospermae_Liliopsida_Petrosaviidae_commelinids_Poales_Poaceae_BEP clade_Pooideae_Triticeae_Aegilops_Aegilops tauschii_Aegilops tauschii subsp. tauschii
TRINITY_DN50904_c0_g1_i1	-4.20663	0.000656903	No Blast Hit
TRINITY_DN43539_c0_g1_i13	-4.20441	8.63367e-11	1297	>EMT03581 hypothetical protein F775_14218 [Aegilops tauschii].	322	49.8	261	6.5e-52	214.2	Eukaryota_Viridiplantae_Streptophyta_Streptophytina_Embryophyta_Tracheophyta_Euphyllophyta_Spermatophyta_Magnoliophyta_Mesangiospermae_Liliopsida_Petrosaviidae_commelinids_Poales_Poaceae_BEP clade_Pooideae_Triticeae_Aegilops_Aegilops tauschii
TRINITY_DN62489_c0_g1_i1	-4.20434	5.09196e-06	223	>XP_020172743 probable inactive serine/threonine-protein kinase bub1 [Aegilops tauschii subsp. tauschii].	620	91.7	60	1e-21	111.3	Eukaryota_Viridiplantae_Streptophyta_Streptophytina_Embryophyta_Tracheophyta_Euphyllophyta_Spermatophyta_Magnoliophyta_Mesangiospermae_Liliopsida_Petrosaviidae_commelinids_Poales_Poaceae_BEP clade_Pooideae_Triticeae_Aegilops_Aegilops tauschii_Aegilops tauschii subsp. tauschii
TRINITY_DN33344_c0_g1_i1	-4.20341	1.19437e-11	No Blast Hit
TRINITY_DN38562_c0_g1_i4	-4.20315	4.88127e-18	332	>XP_003580102 PREDICTED: GDSL esterase/lipase LTL1 [Brachypodium distachyon].	375	81.9	83	3.3e-16	93.6	Eukaryota_Viridiplantae_Streptophyta_Streptophytina_Embryophyta_Tracheophyta_Euphyllophyta_Spermatophyta_Magnoliophyta_Mesangiospermae_Liliopsida_Petrosaviidae_commelinids_Poales_Poaceae_BEP clade_Pooideae_Brachypodieae_Brachypodium_Brachypodium distachyon
TRINITY_DN55093_c0_g1_i1	-4.20274	0.000547709	No Blast Hit
TRINITY_DN70744_c0_g1_i1	-4.19901	0.000129619	No Blast Hit
TRINITY_DN24193_c0_g1_i1	-4.19796	2.58594e-05	No Blast Hit
TRINITY_DN47074_c0_g1_i1	-4.1968	1.45556e-10	292	>KQL11159 hypothetical protein SETIT_007881mg, partial [Setaria italica].	237	62.8	78	9.3e-15	88.6	Eukaryota_Viridiplantae_Streptophyta_Streptophytina_Embryophyta_Tracheophyta_Euphyllophyta_Spermatophyta_Magnoliophyta_Mesangiospermae_Liliopsida_Petrosaviidae_commelinids_Poales_Poaceae_PACMAD clade_Panicoideae_Paniceae_Setaria_Setaria italica
TRINITY_DN13365_c0_g1_i1	-4.19482	2.18598e-06	429	>BAJ91542 predicted protein [Hordeum vulgare subsp. vulgare].	739	95.8	143	1e-65	258.5	Eukaryota_Viridiplantae_Streptophyta_Streptophytina_Embryophyta_Tracheophyta_Euphyllophyta_Spermatophyta_Magnoliophyta_Mesangiospermae_Liliopsida_Petrosaviidae_commelinids_Poales_Poaceae_BEP clade_Pooideae_Triticeae_Hordeum_Hordeum vulgare_Hordeum vulgare subsp. vulgare
TRINITY_DN45747_c0_g1_i3	-4.19481	1.6147e-14	1127	>BAK01449 predicted protein [Hordeum vulgare subsp. vulgare].	230	74.3	230	1.5e-49	206.1	Eukaryota_Viridiplantae_Streptophyta_Streptophytina_Embryophyta_Tracheophyta_Euphyllophyta_Spermatophyta_Magnoliophyta_Mesangiospermae_Liliopsida_Petrosaviidae_commelinids_Poales_Poaceae_BEP clade_Pooideae_Triticeae_Hordeum_Hordeum vulgare_Hordeum vulgare subsp. vulgare
TRINITY_DN29653_c0_g1_i1	-4.19365	0.000604782	210	>BAK06354 predicted protein [Hordeum vulgare subsp. vulgare].	286	66.2	71	2.1e-16	93.6	Eukaryota_Viridiplantae_Streptophyta_Streptophytina_Embryophyta_Tracheophyta_Euphyllophyta_Spermatophyta_Magnoliophyta_Mesangiospermae_Liliopsida_Petrosaviidae_commelinids_Poales_Poaceae_BEP clade_Pooideae_Triticeae_Hordeum_Hordeum vulgare_Hordeum vulgare subsp. vulgare
TRINITY_DN48554_c0_g1_i1	-4.19283	0.00031964	308	>KQK21108 hypothetical protein BRADI_1g58757 [Brachypodium distachyon].	960	61.3	75	6.6e-11	75.9	Eukaryota_Viridiplantae_Streptophyta_Streptophytina_Embryophyta_Tracheophyta_Euphyllophyta_Spermatophyta_Magnoliophyta_Mesangiospermae_Liliopsida_Petrosaviidae_commelinids_Poales_Poaceae_BEP clade_Pooideae_Brachypodieae_Brachypodium_Brachypodium distachyon
TRINITY_DN59541_c0_g1_i1	-4.1914	0.000174388	No Blast Hit
TRINITY_DN37092_c1_g1_i2	-4.18973	1.30875e-08	No Blast Hit
TRINITY_DN56456_c0_g1_i1	-4.18925	2.0004e-07	No Blast Hit
TRINITY_DN47076_c0_g1_i1	-4.18897	5.87938e-09	344	>XP_020174474 peroxidase 70-like [Aegilops tauschii subsp. tauschii].	320	83.3	114	6.4e-47	195.7	Eukaryota_Viridiplantae_Streptophyta_Streptophytina_Embryophyta_Tracheophyta_Euphyllophyta_Spermatophyta_Magnoliophyta_Mesangiospermae_Liliopsida_Petrosaviidae_commelinids_Poales_Poaceae_BEP clade_Pooideae_Triticeae_Aegilops_Aegilops tauschii_Aegilops tauschii subsp. tauschii
TRINITY_DN22820_c0_g1_i1	-4.18727	0.000166376	203	>BAJ87093 predicted protein [Hordeum vulgare subsp. vulgare].	325	68.7	67	3.2e-14	86.3	Eukaryota_Viridiplantae_Streptophyta_Streptophytina_Embryophyta_Tracheophyta_Euphyllophyta_Spermatophyta_Magnoliophyta_Mesangiospermae_Liliopsida_Petrosaviidae_commelinids_Poales_Poaceae_BEP clade_Pooideae_Triticeae_Hordeum_Hordeum vulgare_Hordeum vulgare subsp. vulgare
TRINITY_DN51493_c0_g1_i1	-4.18698	0.000203981	No Blast Hit
TRINITY_DN19452_c0_g1_i1	-4.18697	1.72208e-06	No Blast Hit
TRINITY_DN55899_c0_g1_i1	-4.18691	0.000605468	219	>XP_020173135 uncharacterized protein LOC109758677 [Aegilops tauschii subsp. tauschii].	162	83	47	1.7e-13	84	Eukaryota_Viridiplantae_Streptophyta_Streptophytina_Embryophyta_Tracheophyta_Euphyllophyta_Spermatophyta_Magnoliophyta_Mesangiospermae_Liliopsida_Petrosaviidae_commelinids_Poales_Poaceae_BEP clade_Pooideae_Triticeae_Aegilops_Aegilops tauschii_Aegilops tauschii subsp. tauschii
TRINITY_DN5830_c0_g1_i1	-4.18439	1.85864e-07	No Blast Hit
TRINITY_DN9380_c0_g1_i1	-4.18409	7.03999e-11	No Blast Hit
TRINITY_DN63355_c0_g1_i1	-4.18236	0.000621515	No Blast Hit
TRINITY_DN4255_c0_g1_i1	-4.18044	2.32416e-08	856	>EMS51173 hypothetical protein TRIUR3_15210 [Triticum urartu].	1042	63.1	168	2.9e-48	201.4	Eukaryota_Viridiplantae_Streptophyta_Streptophytina_Embryophyta_Tracheophyta_Euphyllophyta_Spermatophyta_Magnoliophyta_Mesangiospermae_Liliopsida_Petrosaviidae_commelinids_Poales_Poaceae_BEP clade_Pooideae_Triticeae_Triticum_Triticum urartu
TRINITY_DN67172_c0_g1_i1	-4.17794	0.000592355	207	>XP_020185040 F-box protein At3g56470-like [Aegilops tauschii subsp. tauschii].	374	63.2	68	1.2e-11	77.8	Eukaryota_Viridiplantae_Streptophyta_Streptophytina_Embryophyta_Tracheophyta_Euphyllophyta_Spermatophyta_Magnoliophyta_Mesangiospermae_Liliopsida_Petrosaviidae_commelinids_Poales_Poaceae_BEP clade_Pooideae_Triticeae_Aegilops_Aegilops tauschii_Aegilops tauschii subsp. tauschii
TRINITY_DN48731_c0_g1_i1	-4.17736	0.000859919	No Blast Hit
TRINITY_DN15599_c0_g1_i1	-4.17446	0.000627463	209	>XP_020190669 histone-lysine N-methyltransferase ASHR1 isoform X1 [Aegilops tauschii subsp. tauschii].	482	81.1	53	1.4e-17	97.4	Eukaryota_Viridiplantae_Streptophyta_Streptophytina_Embryophyta_Tracheophyta_Euphyllophyta_Spermatophyta_Magnoliophyta_Mesangiospermae_Liliopsida_Petrosaviidae_commelinids_Poales_Poaceae_BEP clade_Pooideae_Triticeae_Aegilops_Aegilops tauschii_Aegilops tauschii subsp. tauschii
TRINITY_DN42568_c0_g2_i1	-4.1743	4.39626e-24	551	>BAK08315 predicted protein [Hordeum vulgare subsp. vulgare].	77	89.5	76	3.2e-32	147.5	Eukaryota_Viridiplantae_Streptophyta_Streptophytina_Embryophyta_Tracheophyta_Euphyllophyta_Spermatophyta_Magnoliophyta_Mesangiospermae_Liliopsida_Petrosaviidae_commelinids_Poales_Poaceae_BEP clade_Pooideae_Triticeae_Hordeum_Hordeum vulgare_Hordeum vulgare subsp. vulgare
TRINITY_DN65698_c0_g1_i1	-4.17362	0.000618366	258	>XP_015698519 PREDICTED: aspartic proteinase nepenthesin-1-like [Oryza brachyantha].	372	58.3	84	3.9e-17	96.3	Eukaryota_Viridiplantae_Streptophyta_Streptophytina_Embryophyta_Tracheophyta_Euphyllophyta_Spermatophyta_Magnoliophyta_Mesangiospermae_Liliopsida_Petrosaviidae_commelinids_Poales_Poaceae_BEP clade_Ehrhartoideae_Oryzeae_Oryza_Oryza brachyantha
TRINITY_DN48322_c0_g1_i1	-4.17277	1.25442e-05	333	>KQJ96190 hypothetical protein BRADI_3g21462 [Brachypodium distachyon].	203	46.3	95	2.1e-10	74.3	Eukaryota_Viridiplantae_Streptophyta_Streptophytina_Embryophyta_Tracheophyta_Euphyllophyta_Spermatophyta_Magnoliophyta_Mesangiospermae_Liliopsida_Petrosaviidae_commelinids_Poales_Poaceae_BEP clade_Pooideae_Brachypodieae_Brachypodium_Brachypodium distachyon
TRINITY_DN46178_c0_g1_i3	-4.16781	8.86956e-11	1134	>XP_010232070 PREDICTED: carbonic anhydrase, chloroplastic isoform X1 [Brachypodium distachyon].	257	91.1	257	2.5e-132	481.1	Eukaryota_Viridiplantae_Streptophyta_Streptophytina_Embryophyta_Tracheophyta_Euphyllophyta_Spermatophyta_Magnoliophyta_Mesangiospermae_Liliopsida_Petrosaviidae_commelinids_Poales_Poaceae_BEP clade_Pooideae_Brachypodieae_Brachypodium_Brachypodium distachyon
TRINITY_DN54952_c0_g1_i1	-4.16743	0.00223173	No Blast Hit
TRINITY_DN29379_c0_g1_i2	-4.16698	0.000730043	No Blast Hit
TRINITY_DN46732_c1_g1_i2	-4.16696	3.36162e-13	1382	>XP_020189340 uncharacterized protein LOC109774994 [Aegilops tauschii subsp. tauschii].	672	56.7	404	2.3e-103	385.2	Eukaryota_Viridiplantae_Streptophyta_Streptophytina_Embryophyta_Tracheophyta_Euphyllophyta_Spermatophyta_Magnoliophyta_Mesangiospermae_Liliopsida_Petrosaviidae_commelinids_Poales_Poaceae_BEP clade_Pooideae_Triticeae_Aegilops_Aegilops tauschii_Aegilops tauschii subsp. tauschii
TRINITY_DN41941_c0_g1_i4	-4.16539	3.61842e-15	No Blast Hit
TRINITY_DN48449_c0_g1_i1	-4.16328	0.000725908	No Blast Hit
TRINITY_DN53312_c0_g1_i1	-4.16328	0.000664998	No Blast Hit
TRINITY_DN17838_c0_g1_i1	-4.16256	0.000656515	263	>XP_020153564 uncharacterized protein LOC109738874 [Aegilops tauschii subsp. tauschii].	835	88.5	87	1.7e-39	170.6	Eukaryota_Viridiplantae_Streptophyta_Streptophytina_Embryophyta_Tracheophyta_Euphyllophyta_Spermatophyta_Magnoliophyta_Mesangiospermae_Liliopsida_Petrosaviidae_commelinids_Poales_Poaceae_BEP clade_Pooideae_Triticeae_Aegilops_Aegilops tauschii_Aegilops tauschii subsp. tauschii
TRINITY_DN20938_c1_g1_i1	-4.16199	1.40321e-07	583	>EMT30489 Putative LRR receptor-like serine/threonine-protein kinase [Aegilops tauschii].	1013	75.3	73	7e-22	113.2	Eukaryota_Viridiplantae_Streptophyta_Streptophytina_Embryophyta_Tracheophyta_Euphyllophyta_Spermatophyta_Magnoliophyta_Mesangiospermae_Liliopsida_Petrosaviidae_commelinids_Poales_Poaceae_BEP clade_Pooideae_Triticeae_Aegilops_Aegilops tauschii
TRINITY_DN35053_c1_g1_i2	-4.16191	2.83304e-06	632	>KQK14863 hypothetical protein BRADI_1g19090 [Brachypodium distachyon].	260	47	185	4.2e-28	134	Eukaryota_Viridiplantae_Streptophyta_Streptophytina_Embryophyta_Tracheophyta_Euphyllophyta_Spermatophyta_Magnoliophyta_Mesangiospermae_Liliopsida_Petrosaviidae_commelinids_Poales_Poaceae_BEP clade_Pooideae_Brachypodieae_Brachypodium_Brachypodium distachyon
TRINITY_DN32547_c0_g1_i2	-4.16123	4.21418e-07	No Blast Hit
TRINITY_DN22596_c0_g1_i1	-4.16077	3.74941e-05	209	>XP_003564761 PREDICTED: protein STRICTOSIDINE SYNTHASE-LIKE 10-like [Brachypodium distachyon].	341	78.6	42	7.1e-09	68.6	Eukaryota_Viridiplantae_Streptophyta_Streptophytina_Embryophyta_Tracheophyta_Euphyllophyta_Spermatophyta_Magnoliophyta_Mesangiospermae_Liliopsida_Petrosaviidae_commelinids_Poales_Poaceae_BEP clade_Pooideae_Brachypodieae_Brachypodium_Brachypodium distachyon
TRINITY_DN40687_c0_g2_i2	-4.16059	0.000187224	No Blast Hit
TRINITY_DN50549_c0_g1_i1	-4.15833	0.000198377	No Blast Hit
TRINITY_DN61484_c0_g1_i1	-4.15721	0.000676011	No Blast Hit
TRINITY_DN46185_c0_g1_i5	-4.15448	1.26603e-43	1263	>XP_020201092 GDSL esterase/lipase At1g58725-like [Aegilops tauschii subsp. tauschii].	382	84.3	382	1e-179	638.6	Eukaryota_Viridiplantae_Streptophyta_Streptophytina_Embryophyta_Tracheophyta_Euphyllophyta_Spermatophyta_Magnoliophyta_Mesangiospermae_Liliopsida_Petrosaviidae_commelinids_Poales_Poaceae_BEP clade_Pooideae_Triticeae_Aegilops_Aegilops tauschii_Aegilops tauschii subsp. tauschii
TRINITY_DN45900_c1_g3_i1	-4.15437	0.00165898	No Blast Hit
TRINITY_DN67953_c0_g1_i1	-4.15358	0.00196152	No Blast Hit
TRINITY_DN46878_c0_g2_i7	-4.15352	6.37568e-13	1149	>XP_014756049 PREDICTED: probable protein phosphatase 2C 21 [Brachypodium distachyon].	385	53.4	253	8.3e-59	236.9	Eukaryota_Viridiplantae_Streptophyta_Streptophytina_Embryophyta_Tracheophyta_Euphyllophyta_Spermatophyta_Magnoliophyta_Mesangiospermae_Liliopsida_Petrosaviidae_commelinids_Poales_Poaceae_BEP clade_Pooideae_Brachypodieae_Brachypodium_Brachypodium distachyon
TRINITY_DN5740_c0_g1_i1	-4.15347	0.00139342	No Blast Hit
TRINITY_DN35119_c1_g1_i2	-4.15242	2.18309e-07	No Blast Hit
TRINITY_DN9566_c0_g1_i1	-4.15236	0.000938075	395	>XP_020156848 septin and tuftelin-interacting protein 1 homolog 1-like [Aegilops tauschii subsp. tauschii].	360	54.2	83	4.3e-15	90.1	Eukaryota_Viridiplantae_Streptophyta_Streptophytina_Embryophyta_Tracheophyta_Euphyllophyta_Spermatophyta_Magnoliophyta_Mesangiospermae_Liliopsida_Petrosaviidae_commelinids_Poales_Poaceae_BEP clade_Pooideae_Triticeae_Aegilops_Aegilops tauschii_Aegilops tauschii subsp. tauschii
TRINITY_DN27028_c0_g1_i1	-4.15068	0.000495255	319	>XP_020147917 protein STRICTOSIDINE SYNTHASE-LIKE 10-like [Aegilops tauschii subsp. tauschii].	345	80	105	5.7e-42	179.1	Eukaryota_Viridiplantae_Streptophyta_Streptophytina_Embryophyta_Tracheophyta_Euphyllophyta_Spermatophyta_Magnoliophyta_Mesangiospermae_Liliopsida_Petrosaviidae_commelinids_Poales_Poaceae_BEP clade_Pooideae_Triticeae_Aegilops_Aegilops tauschii_Aegilops tauschii subsp. tauschii
TRINITY_DN13695_c0_g1_i1	-4.14988	1.76904e-05	No Blast Hit
TRINITY_DN63754_c0_g1_i1	-4.1496	0.000298693	260	>EMS67679 Sucrose-phosphate synthase [Triticum urartu].	1001	91.9	86	5.7e-40	172.2	Eukaryota_Viridiplantae_Streptophyta_Streptophytina_Embryophyta_Tracheophyta_Euphyllophyta_Spermatophyta_Magnoliophyta_Mesangiospermae_Liliopsida_Petrosaviidae_commelinids_Poales_Poaceae_BEP clade_Pooideae_Triticeae_Triticum_Triticum urartu
TRINITY_DN22648_c0_g1_i1	-4.14848	0.000720999	No Blast Hit
TRINITY_DN24731_c0_g1_i1	-4.1484	0.00068426	No Blast Hit
TRINITY_DN23641_c0_g1_i1	-4.14738	3.28374e-07	202	>XP_010229801 PREDICTED: non-structural maintenance of chromosomes element 4 homolog B-like [Brachypodium distachyon].	445	85.1	67	1.8e-20	107.1	Eukaryota_Viridiplantae_Streptophyta_Streptophytina_Embryophyta_Tracheophyta_Euphyllophyta_Spermatophyta_Magnoliophyta_Mesangiospermae_Liliopsida_Petrosaviidae_commelinids_Poales_Poaceae_BEP clade_Pooideae_Brachypodieae_Brachypodium_Brachypodium distachyon
TRINITY_DN60369_c0_g1_i1	-4.14536	0.000668528	No Blast Hit
TRINITY_DN47308_c0_g4_i1	-4.14438	5.42976e-09	333	>EAZ25511 hypothetical protein OsJ_09335 [Oryza sativa Japonica Group].	518	70.5	112	9.8e-37	161.8	Eukaryota_Viridiplantae_Streptophyta_Streptophytina_Embryophyta_Tracheophyta_Euphyllophyta_Spermatophyta_Magnoliophyta_Mesangiospermae_Liliopsida_Petrosaviidae_commelinids_Poales_Poaceae_BEP clade_Ehrhartoideae_Oryzeae_Oryza_Oryza sativa_Oryza sativa Japonica Group
TRINITY_DN26349_c0_g1_i1	-4.1431	8.45943e-08	No Blast Hit
TRINITY_DN67696_c0_g1_i1	-4.14271	0.000789132	231	>CAH68821 putative WRKY5 protein, partial [Hordeum vulgare subsp. vulgare].	245	94.8	77	4.9e-35	155.6	Eukaryota_Viridiplantae_Streptophyta_Streptophytina_Embryophyta_Tracheophyta_Euphyllophyta_Spermatophyta_Magnoliophyta_Mesangiospermae_Liliopsida_Petrosaviidae_commelinids_Poales_Poaceae_BEP clade_Pooideae_Triticeae_Hordeum_Hordeum vulgare_Hordeum vulgare subsp. vulgare
TRINITY_DN17903_c0_g1_i1	-4.14086	2.02328e-11	492	>XP_020146460 beta-glucosidase 28-like isoform X2 [Aegilops tauschii subsp. tauschii].	495	82.3	164	3.8e-77	296.6	Eukaryota_Viridiplantae_Streptophyta_Streptophytina_Embryophyta_Tracheophyta_Euphyllophyta_Spermatophyta_Magnoliophyta_Mesangiospermae_Liliopsida_Petrosaviidae_commelinids_Poales_Poaceae_BEP clade_Pooideae_Triticeae_Aegilops_Aegilops tauschii_Aegilops tauschii subsp. tauschii
TRINITY_DN29142_c0_g1_i1	-4.14031	7.35453e-22	838	>XP_020201487 3-ketoacyl-CoA synthase 5-like [Aegilops tauschii subsp. tauschii].	478	83.7	276	4.9e-125	456.4	Eukaryota_Viridiplantae_Streptophyta_Streptophytina_Embryophyta_Tracheophyta_Euphyllophyta_Spermatophyta_Magnoliophyta_Mesangiospermae_Liliopsida_Petrosaviidae_commelinids_Poales_Poaceae_BEP clade_Pooideae_Triticeae_Aegilops_Aegilops tauschii_Aegilops tauschii subsp. tauschii
TRINITY_DN66347_c0_g1_i1	-4.13908	0.000734306	202	>XP_020169805 uncharacterized protein LOC109755303 [Aegilops tauschii subsp. tauschii].	625	69.8	63	6.7e-12	78.6	Eukaryota_Viridiplantae_Streptophyta_Streptophytina_Embryophyta_Tracheophyta_Euphyllophyta_Spermatophyta_Magnoliophyta_Mesangiospermae_Liliopsida_Petrosaviidae_commelinids_Poales_Poaceae_BEP clade_Pooideae_Triticeae_Aegilops_Aegilops tauschii_Aegilops tauschii subsp. tauschii
TRINITY_DN59708_c0_g1_i1	-4.13846	0.000799559	246	>XP_002450696 hypothetical protein SORBIDRAFT_05g010901 [Sorghum bicolor].	665	64.1	64	7.4e-13	82
TRINITY_DN30764_c0_g1_i1	-4.13831	6.37833e-06	422	>XP_020188230 beta-galactosidase 7-like [Aegilops tauschii subsp. tauschii].	820	96.7	120	4.1e-64	253.1	Eukaryota_Viridiplantae_Streptophyta_Streptophytina_Embryophyta_Tracheophyta_Euphyllophyta_Spermatophyta_Magnoliophyta_Mesangiospermae_Liliopsida_Petrosaviidae_commelinids_Poales_Poaceae_BEP clade_Pooideae_Triticeae_Aegilops_Aegilops tauschii_Aegilops tauschii subsp. tauschii
TRINITY_DN50563_c0_g1_i1	-4.13758	0.000731037	No Blast Hit
TRINITY_DN9458_c0_g1_i1	-4.13736	2.61277e-06	285	>EMS57683 hypothetical protein TRIUR3_00883 [Triticum urartu].	142	81.9	94	5.4e-36	159.1	Eukaryota_Viridiplantae_Streptophyta_Streptophytina_Embryophyta_Tracheophyta_Euphyllophyta_Spermatophyta_Magnoliophyta_Mesangiospermae_Liliopsida_Petrosaviidae_commelinids_Poales_Poaceae_BEP clade_Pooideae_Triticeae_Triticum_Triticum urartu
TRINITY_DN69495_c0_g1_i1	-4.13666	6.47438e-05	No Blast Hit
TRINITY_DN59930_c0_g1_i1	-4.13633	0.00080374	361	>XP_020195350 polygalacturonase-like [Aegilops tauschii subsp. tauschii].	417	82.4	119	4.1e-52	213	Eukaryota_Viridiplantae_Streptophyta_Streptophytina_Embryophyta_Tracheophyta_Euphyllophyta_Spermatophyta_Magnoliophyta_Mesangiospermae_Liliopsida_Petrosaviidae_commelinids_Poales_Poaceae_BEP clade_Pooideae_Triticeae_Aegilops_Aegilops tauschii_Aegilops tauschii subsp. tauschii
TRINITY_DN70653_c0_g1_i1	-4.13505	0.000881499	No Blast Hit
TRINITY_DN41216_c0_g1_i1	-4.13454	1.25512e-22	1027	>XP_020173802 pumilio homology domain family member 4-like [Aegilops tauschii subsp. tauschii].	675	97.2	213	3.9e-84	320.9	Eukaryota_Viridiplantae_Streptophyta_Streptophytina_Embryophyta_Tracheophyta_Euphyllophyta_Spermatophyta_Magnoliophyta_Mesangiospermae_Liliopsida_Petrosaviidae_commelinids_Poales_Poaceae_BEP clade_Pooideae_Triticeae_Aegilops_Aegilops tauschii_Aegilops tauschii subsp. tauschii
TRINITY_DN53315_c0_g1_i1	-4.13318	2.38674e-06	369	>AQK41675 L-type lectin-domain containing receptor kinase V.9 [Zea mays].	1347	89.3	122	1.1e-57	231.5	Eukaryota_Viridiplantae_Streptophyta_Streptophytina_Embryophyta_Tracheophyta_Euphyllophyta_Spermatophyta_Magnoliophyta_Mesangiospermae_Liliopsida_Petrosaviidae_commelinids_Poales_Poaceae_PACMAD clade_Panicoideae_Andropogoneae_Zea_Zea mays
TRINITY_DN48067_c0_g1_i1	-4.13171	1.06589e-07	361	>XP_020160897 uncharacterized protein LOC109746180 [Aegilops tauschii subsp. tauschii].	1204	84.7	118	1.6e-45	191	Eukaryota_Viridiplantae_Streptophyta_Streptophytina_Embryophyta_Tracheophyta_Euphyllophyta_Spermatophyta_Magnoliophyta_Mesangiospermae_Liliopsida_Petrosaviidae_commelinids_Poales_Poaceae_BEP clade_Pooideae_Triticeae_Aegilops_Aegilops tauschii_Aegilops tauschii subsp. tauschii
TRINITY_DN2527_c0_g1_i1	-4.12932	4.50916e-07	No Blast Hit
TRINITY_DN53412_c0_g1_i1	-4.12929	4.29947e-05	No Blast Hit
TRINITY_DN35096_c0_g1_i1	-4.12892	5.94159e-12	739	>EMS61499 hypothetical protein TRIUR3_28455 [Triticum urartu].	295	73.5	257	3.2e-96	360.5	Eukaryota_Viridiplantae_Streptophyta_Streptophytina_Embryophyta_Tracheophyta_Euphyllophyta_Spermatophyta_Magnoliophyta_Mesangiospermae_Liliopsida_Petrosaviidae_commelinids_Poales_Poaceae_BEP clade_Pooideae_Triticeae_Triticum_Triticum urartu
TRINITY_DN65929_c0_g1_i1	-4.12809	0.000835608	No Blast Hit
TRINITY_DN67761_c0_g1_i1	-4.12685	0.000750211	No Blast Hit
TRINITY_DN72761_c0_g1_i1	-4.1266	0.000729894	No Blast Hit
TRINITY_DN59828_c0_g1_i1	-4.12577	0.00074811	No Blast Hit
TRINITY_DN60042_c0_g1_i1	-4.12454	0.000722403	No Blast Hit
TRINITY_DN6445_c0_g1_i1	-4.1232	2.11976e-06	379	>XP_020200660 protein SPIRRIG [Aegilops tauschii subsp. tauschii].	3575	95.2	126	4.7e-59	236.1	Eukaryota_Viridiplantae_Streptophyta_Streptophytina_Embryophyta_Tracheophyta_Euphyllophyta_Spermatophyta_Magnoliophyta_Mesangiospermae_Liliopsida_Petrosaviidae_commelinids_Poales_Poaceae_BEP clade_Pooideae_Triticeae_Aegilops_Aegilops tauschii_Aegilops tauschii subsp. tauschii
TRINITY_DN42579_c0_g1_i7	-4.12142	0.000877451	1036	>XP_006650397 PREDICTED: uncharacterized protein LOC102708976 [Oryza brachyantha].	773	47.2	290	1.6e-45	192.6	Eukaryota_Viridiplantae_Streptophyta_Streptophytina_Embryophyta_Tracheophyta_Euphyllophyta_Spermatophyta_Magnoliophyta_Mesangiospermae_Liliopsida_Petrosaviidae_commelinids_Poales_Poaceae_BEP clade_Ehrhartoideae_Oryzeae_Oryza_Oryza brachyantha
TRINITY_DN73340_c0_g1_i1	-4.12046	0.00108482	No Blast Hit
TRINITY_DN46732_c1_g1_i4	-4.11905	2.08162e-05	1705	>XP_020189340 uncharacterized protein LOC109774994 [Aegilops tauschii subsp. tauschii].	672	62.6	497	7.1e-147	530	Eukaryota_Viridiplantae_Streptophyta_Streptophytina_Embryophyta_Tracheophyta_Euphyllophyta_Spermatophyta_Magnoliophyta_Mesangiospermae_Liliopsida_Petrosaviidae_commelinids_Poales_Poaceae_BEP clade_Pooideae_Triticeae_Aegilops_Aegilops tauschii_Aegilops tauschii subsp. tauschii
TRINITY_DN54681_c0_g1_i1	-4.11851	0.000814635	No Blast Hit
TRINITY_DN61277_c0_g1_i1	-4.11775	0.000167469	258	>XP_020169927 cytochrome P450 86B1-like [Aegilops tauschii subsp. tauschii].	537	96.5	86	1.8e-41	177.2	Eukaryota_Viridiplantae_Streptophyta_Streptophytina_Embryophyta_Tracheophyta_Euphyllophyta_Spermatophyta_Magnoliophyta_Mesangiospermae_Liliopsida_Petrosaviidae_commelinids_Poales_Poaceae_BEP clade_Pooideae_Triticeae_Aegilops_Aegilops tauschii_Aegilops tauschii subsp. tauschii
TRINITY_DN30764_c0_g2_i1	-4.11713	3.0564e-05	234	>XP_014755852 PREDICTED: beta-galactosidase 11-like [Brachypodium distachyon].	847	94.8	77	1.8e-37	163.7	Eukaryota_Viridiplantae_Streptophyta_Streptophytina_Embryophyta_Tracheophyta_Euphyllophyta_Spermatophyta_Magnoliophyta_Mesangiospermae_Liliopsida_Petrosaviidae_commelinids_Poales_Poaceae_BEP clade_Pooideae_Brachypodieae_Brachypodium_Brachypodium distachyon
TRINITY_DN33952_c1_g1_i1	-4.11557	2.2162e-05	No Blast Hit
TRINITY_DN10919_c0_g1_i1	-4.1147	3.3312e-06	No Blast Hit
TRINITY_DN31072_c0_g1_i1	-4.11403	6.06983e-07	379	>XP_020180442 histone-lysine N-methyltransferase family member SUVH2-like [Aegilops tauschii subsp. tauschii].	520	69	129	1.1e-39	171.8	Eukaryota_Viridiplantae_Streptophyta_Streptophytina_Embryophyta_Tracheophyta_Euphyllophyta_Spermatophyta_Magnoliophyta_Mesangiospermae_Liliopsida_Petrosaviidae_commelinids_Poales_Poaceae_BEP clade_Pooideae_Triticeae_Aegilops_Aegilops tauschii_Aegilops tauschii subsp. tauschii
TRINITY_DN36496_c0_g1_i2	-4.11036	3.45521e-09	385	>XP_003572681 PREDICTED: cytochrome P450 86B1 [Brachypodium distachyon].	538	89.8	128	2.8e-59	236.9	Eukaryota_Viridiplantae_Streptophyta_Streptophytina_Embryophyta_Tracheophyta_Euphyllophyta_Spermatophyta_Magnoliophyta_Mesangiospermae_Liliopsida_Petrosaviidae_commelinids_Poales_Poaceae_BEP clade_Pooideae_Brachypodieae_Brachypodium_Brachypodium distachyon
TRINITY_DN38672_c0_g1_i3	-4.10882	9.18234e-08	1409	>XP_003563708 PREDICTED: ervatamin-B-like [Brachypodium distachyon].	365	65.7	373	9.7e-134	486.1	Eukaryota_Viridiplantae_Streptophyta_Streptophytina_Embryophyta_Tracheophyta_Euphyllophyta_Spermatophyta_Magnoliophyta_Mesangiospermae_Liliopsida_Petrosaviidae_commelinids_Poales_Poaceae_BEP clade_Pooideae_Brachypodieae_Brachypodium_Brachypodium distachyon
TRINITY_DN12653_c0_g1_i1	-4.10865	0.000883937	No Blast Hit
TRINITY_DN51872_c0_g1_i1	-4.10559	0.00110019	No Blast Hit
TRINITY_DN55355_c0_g1_i1	-4.1023	0.000913402	303	>AMB21801 FT01 [Lolium perenne].	173	92.8	83	5.2e-37	162.5	Eukaryota_Viridiplantae_Streptophyta_Streptophytina_Embryophyta_Tracheophyta_Euphyllophyta_Spermatophyta_Magnoliophyta_Mesangiospermae_Liliopsida_Petrosaviidae_commelinids_Poales_Poaceae_BEP clade_Pooideae_Poeae_Loliinae_Lolium_Lolium perenne
TRINITY_DN10152_c0_g1_i1	-4.10099	0.000901915	No Blast Hit
TRINITY_DN63706_c0_g1_i1	-4.09941	0.000175406	218	>XP_020147813 LMBR1 domain-containing protein 2 homolog A-like [Aegilops tauschii subsp. tauschii].	718	93.1	72	1.2e-30	141	Eukaryota_Viridiplantae_Streptophyta_Streptophytina_Embryophyta_Tracheophyta_Euphyllophyta_Spermatophyta_Magnoliophyta_Mesangiospermae_Liliopsida_Petrosaviidae_commelinids_Poales_Poaceae_BEP clade_Pooideae_Triticeae_Aegilops_Aegilops tauschii_Aegilops tauschii subsp. tauschii
TRINITY_DN28954_c0_g1_i1	-4.09812	3.43427e-08	298	>EMT02576 Flotillin-1 [Aegilops tauschii].	505	80.2	96	7.2e-31	142.1	Eukaryota_Viridiplantae_Streptophyta_Streptophytina_Embryophyta_Tracheophyta_Euphyllophyta_Spermatophyta_Magnoliophyta_Mesangiospermae_Liliopsida_Petrosaviidae_commelinids_Poales_Poaceae_BEP clade_Pooideae_Triticeae_Aegilops_Aegilops tauschii
TRINITY_DN2957_c0_g1_i1	-4.09794	0.000988465	271	>XP_003569868 PREDICTED: protein NRT1/ PTR FAMILY 1.2-like [Brachypodium distachyon].	586	87.6	89	9.5e-38	164.9	Eukaryota_Viridiplantae_Streptophyta_Streptophytina_Embryophyta_Tracheophyta_Euphyllophyta_Spermatophyta_Magnoliophyta_Mesangiospermae_Liliopsida_Petrosaviidae_commelinids_Poales_Poaceae_BEP clade_Pooideae_Brachypodieae_Brachypodium_Brachypodium distachyon
TRINITY_DN68520_c0_g1_i1	-4.09706	1.46134e-08	No Blast Hit
TRINITY_DN37654_c0_g1_i3	-4.09627	1.85944e-18	No Blast Hit
TRINITY_DN64178_c0_g1_i1	-4.09581	0.000884528	207	>XP_020169937 probable mixed-linked glucan synthase 3 [Aegilops tauschii subsp. tauschii].	847	100	68	9.7e-35	154.5	Eukaryota_Viridiplantae_Streptophyta_Streptophytina_Embryophyta_Tracheophyta_Euphyllophyta_Spermatophyta_Magnoliophyta_Mesangiospermae_Liliopsida_Petrosaviidae_commelinids_Poales_Poaceae_BEP clade_Pooideae_Triticeae_Aegilops_Aegilops tauschii_Aegilops tauschii subsp. tauschii
TRINITY_DN66231_c0_g1_i1	-4.09564	1.00424e-05	267	>XP_020188230 beta-galactosidase 7-like [Aegilops tauschii subsp. tauschii].	820	84.1	88	1.5e-35	157.5	Eukaryota_Viridiplantae_Streptophyta_Streptophytina_Embryophyta_Tracheophyta_Euphyllophyta_Spermatophyta_Magnoliophyta_Mesangiospermae_Liliopsida_Petrosaviidae_commelinids_Poales_Poaceae_BEP clade_Pooideae_Triticeae_Aegilops_Aegilops tauschii_Aegilops tauschii subsp. tauschii
TRINITY_DN25784_c0_g1_i2	-4.0956	9.84745e-12	354	>XP_020174267 probable beta-D-xylosidase 2 [Aegilops tauschii subsp. tauschii].	787	89.8	118	4.1e-57	229.6	Eukaryota_Viridiplantae_Streptophyta_Streptophytina_Embryophyta_Tracheophyta_Euphyllophyta_Spermatophyta_Magnoliophyta_Mesangiospermae_Liliopsida_Petrosaviidae_commelinids_Poales_Poaceae_BEP clade_Pooideae_Triticeae_Aegilops_Aegilops tauschii_Aegilops tauschii subsp. tauschii
TRINITY_DN59232_c0_g1_i1	-4.09397	0.0011802	294	>EMS62895 putative glutathione S-transferase GSTU6 [Triticum urartu].	256	80.4	97	1.7e-40	174.1	Eukaryota_Viridiplantae_Streptophyta_Streptophytina_Embryophyta_Tracheophyta_Euphyllophyta_Spermatophyta_Magnoliophyta_Mesangiospermae_Liliopsida_Petrosaviidae_commelinids_Poales_Poaceae_BEP clade_Pooideae_Triticeae_Triticum_Triticum urartu
TRINITY_DN65725_c0_g1_i1	-4.09353	0.000870133	262	>XP_020148849 probable auxin efflux carrier component 5b [Aegilops tauschii subsp. tauschii].	387	82.6	86	3.1e-33	149.8	Eukaryota_Viridiplantae_Streptophyta_Streptophytina_Embryophyta_Tracheophyta_Euphyllophyta_Spermatophyta_Magnoliophyta_Mesangiospermae_Liliopsida_Petrosaviidae_commelinids_Poales_Poaceae_BEP clade_Pooideae_Triticeae_Aegilops_Aegilops tauschii_Aegilops tauschii subsp. tauschii
TRINITY_DN19369_c1_g1_i1	-4.09329	0.00108427	No Blast Hit
TRINITY_DN64338_c0_g1_i1	-4.09166	0.00106125	No Blast Hit
TRINITY_DN41759_c0_g1_i1	-4.09144	2.82721e-38	1481	>XP_020168991 GDSL esterase/lipase At3g53100-like [Aegilops tauschii subsp. tauschii].	371	49.9	385	9.4e-87	330.1	Eukaryota_Viridiplantae_Streptophyta_Streptophytina_Embryophyta_Tracheophyta_Euphyllophyta_Spermatophyta_Magnoliophyta_Mesangiospermae_Liliopsida_Petrosaviidae_commelinids_Poales_Poaceae_BEP clade_Pooideae_Triticeae_Aegilops_Aegilops tauschii_Aegilops tauschii subsp. tauschii
TRINITY_DN46239_c0_g1_i1	-4.08984	3.45822e-08	No Blast Hit
TRINITY_DN28246_c0_g1_i1	-4.0897	3.34613e-05	316	>BAJ87950 predicted protein [Hordeum vulgare subsp. vulgare].	413	76.2	105	3.7e-33	149.8	Eukaryota_Viridiplantae_Streptophyta_Streptophytina_Embryophyta_Tracheophyta_Euphyllophyta_Spermatophyta_Magnoliophyta_Mesangiospermae_Liliopsida_Petrosaviidae_commelinids_Poales_Poaceae_BEP clade_Pooideae_Triticeae_Hordeum_Hordeum vulgare_Hordeum vulgare subsp. vulgare
TRINITY_DN63098_c0_g1_i1	-4.08872	0.0009228	222	>EMT08221 hypothetical protein F775_20234 [Aegilops tauschii].	307	53.7	67	8.9e-10	71.6	Eukaryota_Viridiplantae_Streptophyta_Streptophytina_Embryophyta_Tracheophyta_Euphyllophyta_Spermatophyta_Magnoliophyta_Mesangiospermae_Liliopsida_Petrosaviidae_commelinids_Poales_Poaceae_BEP clade_Pooideae_Triticeae_Aegilops_Aegilops tauschii
TRINITY_DN14939_c0_g1_i1	-4.08681	0.00109446	No Blast Hit
TRINITY_DN48998_c0_g1_i1	-4.08646	5.65755e-08	No Blast Hit
TRINITY_DN34344_c0_g1_i1	-4.08585	5.82536e-05	228	>BAK06354 predicted protein [Hordeum vulgare subsp. vulgare].	286	67.6	71	1e-16	94.7	Eukaryota_Viridiplantae_Streptophyta_Streptophytina_Embryophyta_Tracheophyta_Euphyllophyta_Spermatophyta_Magnoliophyta_Mesangiospermae_Liliopsida_Petrosaviidae_commelinids_Poales_Poaceae_BEP clade_Pooideae_Triticeae_Hordeum_Hordeum vulgare_Hordeum vulgare subsp. vulgare
TRINITY_DN6060_c0_g1_i1	-4.08379	3.86184e-06	No Blast Hit
TRINITY_DN15130_c0_g1_i1	-4.08294	4.44149e-07	228	>XP_014752739 PREDICTED: kinesin-like protein KIF18B isoform X3 [Brachypodium distachyon].	1097	90.7	75	3.2e-31	142.9	Eukaryota_Viridiplantae_Streptophyta_Streptophytina_Embryophyta_Tracheophyta_Euphyllophyta_Spermatophyta_Magnoliophyta_Mesangiospermae_Liliopsida_Petrosaviidae_commelinids_Poales_Poaceae_BEP clade_Pooideae_Brachypodieae_Brachypodium_Brachypodium distachyon
TRINITY_DN31400_c0_g1_i1	-4.08293	1.27223e-08	No Blast Hit
TRINITY_DN52609_c0_g1_i1	-4.08204	3.72133e-06	467	>XP_020186827 benzyl alcohol O-benzoyltransferase-like [Aegilops tauschii subsp. tauschii].	443	81.2	117	1.3e-47	198.4	Eukaryota_Viridiplantae_Streptophyta_Streptophytina_Embryophyta_Tracheophyta_Euphyllophyta_Spermatophyta_Magnoliophyta_Mesangiospermae_Liliopsida_Petrosaviidae_commelinids_Poales_Poaceae_BEP clade_Pooideae_Triticeae_Aegilops_Aegilops tauschii_Aegilops tauschii subsp. tauschii
TRINITY_DN27875_c0_g1_i2	-4.08176	1.83091e-15	692	>XP_003579492 PREDICTED: MLO-like protein 14 isoform X1 [Brachypodium distachyon].	600	90.9	230	2.5e-114	420.6	Eukaryota_Viridiplantae_Streptophyta_Streptophytina_Embryophyta_Tracheophyta_Euphyllophyta_Spermatophyta_Magnoliophyta_Mesangiospermae_Liliopsida_Petrosaviidae_commelinids_Poales_Poaceae_BEP clade_Pooideae_Brachypodieae_Brachypodium_Brachypodium distachyon
TRINITY_DN65754_c0_g1_i1	-4.07986	0.00101837	No Blast Hit
TRINITY_DN62254_c0_g1_i1	-4.07851	0.00098936	No Blast Hit
TRINITY_DN51368_c0_g1_i1	-4.07817	0.00103015	No Blast Hit
TRINITY_DN38685_c0_g2_i1	-4.07784	2.23175e-07	294	>EMT12972 Putative 38.1 kDa protein [Aegilops tauschii].	320	72.8	92	3.5e-30	139.8	Eukaryota_Viridiplantae_Streptophyta_Streptophytina_Embryophyta_Tracheophyta_Euphyllophyta_Spermatophyta_Magnoliophyta_Mesangiospermae_Liliopsida_Petrosaviidae_commelinids_Poales_Poaceae_BEP clade_Pooideae_Triticeae_Aegilops_Aegilops tauschii
TRINITY_DN54014_c0_g1_i1	-4.07742	0.00112856	No Blast Hit
TRINITY_DN72849_c0_g1_i1	-4.07675	0.000302819	280	>XP_020160545 uncharacterized protein LOC109745843 [Aegilops tauschii subsp. tauschii].	476	70.4	54	4.8e-08	66.2	Eukaryota_Viridiplantae_Streptophyta_Streptophytina_Embryophyta_Tracheophyta_Euphyllophyta_Spermatophyta_Magnoliophyta_Mesangiospermae_Liliopsida_Petrosaviidae_commelinids_Poales_Poaceae_BEP clade_Pooideae_Triticeae_Aegilops_Aegilops tauschii_Aegilops tauschii subsp. tauschii
TRINITY_DN47203_c0_g1_i1	-4.07357	1.64583e-26	3535	>XP_020156907 receptor kinase-like protein Xa21 [Aegilops tauschii subsp. tauschii].	1142	79.6	705	2.5e-194	688.7	Eukaryota_Viridiplantae_Streptophyta_Streptophytina_Embryophyta_Tracheophyta_Euphyllophyta_Spermatophyta_Magnoliophyta_Mesangiospermae_Liliopsida_Petrosaviidae_commelinids_Poales_Poaceae_BEP clade_Pooideae_Triticeae_Aegilops_Aegilops tauschii_Aegilops tauschii subsp. tauschii
TRINITY_DN6222_c0_g1_i1	-4.07294	0.000377531	280	>XP_020170191 mucin-1-like [Aegilops tauschii subsp. tauschii].	308	81.7	93	7.1e-20	105.5	Eukaryota_Viridiplantae_Streptophyta_Streptophytina_Embryophyta_Tracheophyta_Euphyllophyta_Spermatophyta_Magnoliophyta_Mesangiospermae_Liliopsida_Petrosaviidae_commelinids_Poales_Poaceae_BEP clade_Pooideae_Triticeae_Aegilops_Aegilops tauschii_Aegilops tauschii subsp. tauschii
TRINITY_DN51069_c0_g1_i1	-4.07101	0.000949184	No Blast Hit
TRINITY_DN37050_c2_g1_i1	-4.0708	1.03864e-10	884	>XP_020167929 uncharacterized protein LOC109753443 [Aegilops tauschii subsp. tauschii].	454	75.4	297	8e-126	459.1	Eukaryota_Viridiplantae_Streptophyta_Streptophytina_Embryophyta_Tracheophyta_Euphyllophyta_Spermatophyta_Magnoliophyta_Mesangiospermae_Liliopsida_Petrosaviidae_commelinids_Poales_Poaceae_BEP clade_Pooideae_Triticeae_Aegilops_Aegilops tauschii_Aegilops tauschii subsp. tauschii
TRINITY_DN33052_c0_g1_i1	-4.07042	1.82198e-06	323	>BAJ90720 predicted protein [Hordeum vulgare subsp. vulgare].	159	67.2	116	2.4e-27	130.6	Eukaryota_Viridiplantae_Streptophyta_Streptophytina_Embryophyta_Tracheophyta_Euphyllophyta_Spermatophyta_Magnoliophyta_Mesangiospermae_Liliopsida_Petrosaviidae_commelinids_Poales_Poaceae_BEP clade_Pooideae_Triticeae_Hordeum_Hordeum vulgare_Hordeum vulgare subsp. vulgare
TRINITY_DN45833_c0_g1_i3	-4.07011	0.000553157	1774	>XP_020152149 transcription factor EAT1-like [Aegilops tauschii subsp. tauschii].	535	86	479	3.8e-236	826.6	Eukaryota_Viridiplantae_Streptophyta_Streptophytina_Embryophyta_Tracheophyta_Euphyllophyta_Spermatophyta_Magnoliophyta_Mesangiospermae_Liliopsida_Petrosaviidae_commelinids_Poales_Poaceae_BEP clade_Pooideae_Triticeae_Aegilops_Aegilops tauschii_Aegilops tauschii subsp. tauschii
TRINITY_DN26199_c0_g1_i1	-4.06974	1.07256e-05	355	>XP_020189511 DNA polymerase alpha subunit B [Aegilops tauschii subsp. tauschii].	621	84.7	118	4.3e-46	193	Eukaryota_Viridiplantae_Streptophyta_Streptophytina_Embryophyta_Tracheophyta_Euphyllophyta_Spermatophyta_Magnoliophyta_Mesangiospermae_Liliopsida_Petrosaviidae_commelinids_Poales_Poaceae_BEP clade_Pooideae_Triticeae_Aegilops_Aegilops tauschii_Aegilops tauschii subsp. tauschii
TRINITY_DN1021_c0_g1_i1	-4.06933	0.00120041	223	>XP_020187285 ACT domain-containing protein ACR3-like [Aegilops tauschii subsp. tauschii].	489	78.4	74	7.1e-23	115.2	Eukaryota_Viridiplantae_Streptophyta_Streptophytina_Embryophyta_Tracheophyta_Euphyllophyta_Spermatophyta_Magnoliophyta_Mesangiospermae_Liliopsida_Petrosaviidae_commelinids_Poales_Poaceae_BEP clade_Pooideae_Triticeae_Aegilops_Aegilops tauschii_Aegilops tauschii subsp. tauschii
TRINITY_DN50997_c0_g1_i1	-4.06905	4.34717e-05	No Blast Hit
TRINITY_DN56480_c0_g1_i1	-4.06793	0.00103745	No Blast Hit
TRINITY_DN68074_c0_g1_i1	-4.06619	0.00141127	202	>XP_020172744 cell division control protein 45 homolog [Aegilops tauschii subsp. tauschii].	604	95.5	67	4.3e-27	129	Eukaryota_Viridiplantae_Streptophyta_Streptophytina_Embryophyta_Tracheophyta_Euphyllophyta_Spermatophyta_Magnoliophyta_Mesangiospermae_Liliopsida_Petrosaviidae_commelinids_Poales_Poaceae_BEP clade_Pooideae_Triticeae_Aegilops_Aegilops tauschii_Aegilops tauschii subsp. tauschii
TRINITY_DN50089_c0_g1_i1	-4.06504	0.00101837	268	>XP_020151910 putative SWI/SNF-related matrix-associated actin-dependent regulator of chromatin subfamily A member 3-like 3 [Aegilops tauschii subsp. tauschii].	1170	93.3	89	7.2e-38	165.2	Eukaryota_Viridiplantae_Streptophyta_Streptophytina_Embryophyta_Tracheophyta_Euphyllophyta_Spermatophyta_Magnoliophyta_Mesangiospermae_Liliopsida_Petrosaviidae_commelinids_Poales_Poaceae_BEP clade_Pooideae_Triticeae_Aegilops_Aegilops tauschii_Aegilops tauschii subsp. tauschii
TRINITY_DN18990_c0_g1_i1	-4.06349	2.12006e-30	No Blast Hit
TRINITY_DN42054_c0_g1_i1	-4.06284	6.56008e-19	698	>BAK02438 predicted protein [Hordeum vulgare subsp. vulgare].	88	73.6	87	7.1e-29	136.7	Eukaryota_Viridiplantae_Streptophyta_Streptophytina_Embryophyta_Tracheophyta_Euphyllophyta_Spermatophyta_Magnoliophyta_Mesangiospermae_Liliopsida_Petrosaviidae_commelinids_Poales_Poaceae_BEP clade_Pooideae_Triticeae_Hordeum_Hordeum vulgare_Hordeum vulgare subsp. vulgare
TRINITY_DN63498_c0_g1_i1	-4.06119	0.000264654	246	>XP_003559372 PREDICTED: uncharacterized protein LOC100833527 [Brachypodium distachyon].	476	54.9	82	3.1e-11	76.6	Eukaryota_Viridiplantae_Streptophyta_Streptophytina_Embryophyta_Tracheophyta_Euphyllophyta_Spermatophyta_Magnoliophyta_Mesangiospermae_Liliopsida_Petrosaviidae_commelinids_Poales_Poaceae_BEP clade_Pooideae_Brachypodieae_Brachypodium_Brachypodium distachyon
TRINITY_DN70899_c0_g1_i1	-4.0611	0.000979856	No Blast Hit
TRINITY_DN5262_c0_g1_i1	-4.05899	0.000220606	240	>XP_006652172 PREDICTED: tRNA (adenine(58)-N(1))-methyltransferase catalytic subunit TRMT61A [Oryza brachyantha].	325	92.4	79	7.3e-34	151.8	Eukaryota_Viridiplantae_Streptophyta_Streptophytina_Embryophyta_Tracheophyta_Euphyllophyta_Spermatophyta_Magnoliophyta_Mesangiospermae_Liliopsida_Petrosaviidae_commelinids_Poales_Poaceae_BEP clade_Ehrhartoideae_Oryzeae_Oryza_Oryza brachyantha
TRINITY_DN56263_c0_g1_i1	-4.05652	0.0010703	No Blast Hit
TRINITY_DN12759_c0_g1_i1	-4.05552	0.00108183	254	>XP_015688838 PREDICTED: myosin-2 heavy chain, non muscle-like [Oryza brachyantha].	493	73.2	82	1e-17	98.2	Eukaryota_Viridiplantae_Streptophyta_Streptophytina_Embryophyta_Tracheophyta_Euphyllophyta_Spermatophyta_Magnoliophyta_Mesangiospermae_Liliopsida_Petrosaviidae_commelinids_Poales_Poaceae_BEP clade_Ehrhartoideae_Oryzeae_Oryza_Oryza brachyantha
TRINITY_DN577_c0_g1_i1	-4.05534	0.00110697	No Blast Hit
TRINITY_DN9912_c0_g1_i1	-4.05444	0.0010671	No Blast Hit
TRINITY_DN49886_c0_g1_i1	-4.05369	0.00105614	234	>XP_020182537 uncharacterized protein LOC109768206 [Aegilops tauschii subsp. tauschii].	306	90.5	63	3e-24	119.8	Eukaryota_Viridiplantae_Streptophyta_Streptophytina_Embryophyta_Tracheophyta_Euphyllophyta_Spermatophyta_Magnoliophyta_Mesangiospermae_Liliopsida_Petrosaviidae_commelinids_Poales_Poaceae_BEP clade_Pooideae_Triticeae_Aegilops_Aegilops tauschii_Aegilops tauschii subsp. tauschii
TRINITY_DN9821_c0_g1_i1	-4.05115	2.89128e-08	372	>XP_012702569 PREDICTED: ABC transporter G family member 45 [Setaria italica].	1361	92.3	91	1.2e-38	168.3	Eukaryota_Viridiplantae_Streptophyta_Streptophytina_Embryophyta_Tracheophyta_Euphyllophyta_Spermatophyta_Magnoliophyta_Mesangiospermae_Liliopsida_Petrosaviidae_commelinids_Poales_Poaceae_PACMAD clade_Panicoideae_Paniceae_Setaria_Setaria italica
TRINITY_DN8468_c0_g1_i1	-4.0501	3.36186e-09	537	>XP_008806151 PREDICTED: DNA-directed RNA polymerase II subunit 1 [Phoenix dactylifera].	1842	79.3	179	1.2e-79	305.1	Eukaryota_Viridiplantae_Streptophyta_Streptophytina_Embryophyta_Tracheophyta_Euphyllophyta_Spermatophyta_Magnoliophyta_Mesangiospermae_Liliopsida_Petrosaviidae_commelinids_Arecales_Arecaceae_Coryphoideae_Phoeniceae_Phoenix_Phoenix dactylifera
TRINITY_DN14271_c0_g1_i1	-4.04985	0.0010681	221	>KQK13342 hypothetical protein BRADI_1g09500 [Brachypodium distachyon].	573	90.5	74	3.2e-28	132.9	Eukaryota_Viridiplantae_Streptophyta_Streptophytina_Embryophyta_Tracheophyta_Euphyllophyta_Spermatophyta_Magnoliophyta_Mesangiospermae_Liliopsida_Petrosaviidae_commelinids_Poales_Poaceae_BEP clade_Pooideae_Brachypodieae_Brachypodium_Brachypodium distachyon
TRINITY_DN31973_c0_g1_i1	-4.04897	1.06429e-11	666	>XP_020200046 uncharacterized protein LOC109785869 [Aegilops tauschii subsp. tauschii].	384	48.8	166	5.8e-28	133.7	Eukaryota_Viridiplantae_Streptophyta_Streptophytina_Embryophyta_Tracheophyta_Euphyllophyta_Spermatophyta_Magnoliophyta_Mesangiospermae_Liliopsida_Petrosaviidae_commelinids_Poales_Poaceae_BEP clade_Pooideae_Triticeae_Aegilops_Aegilops tauschii_Aegilops tauschii subsp. tauschii
TRINITY_DN19152_c0_g1_i1	-4.04854	2.26393e-08	323	>XP_003561988 PREDICTED: acyl-[acyl-carrier-protein] desaturase 4, chloroplastic-like [Brachypodium distachyon].	440	67.9	109	1.3e-28	134.8	Eukaryota_Viridiplantae_Streptophyta_Streptophytina_Embryophyta_Tracheophyta_Euphyllophyta_Spermatophyta_Magnoliophyta_Mesangiospermae_Liliopsida_Petrosaviidae_commelinids_Poales_Poaceae_BEP clade_Pooideae_Brachypodieae_Brachypodium_Brachypodium distachyon
TRINITY_DN69809_c0_g1_i1	-4.04793	0.00028717	No Blast Hit
TRINITY_DN69020_c0_g1_i1	-4.04685	6.01348e-06	No Blast Hit
TRINITY_DN44623_c0_g1_i7	-4.04599	0.00386978	1002	>EMS62056 hypothetical protein TRIUR3_18167 [Triticum urartu].	367	73.7	247	4e-57	231.1	Eukaryota_Viridiplantae_Streptophyta_Streptophytina_Embryophyta_Tracheophyta_Euphyllophyta_Spermatophyta_Magnoliophyta_Mesangiospermae_Liliopsida_Petrosaviidae_commelinids_Poales_Poaceae_BEP clade_Pooideae_Triticeae_Triticum_Triticum urartu
TRINITY_DN11977_c0_g1_i1	-4.0453	0.000261009	226	>XP_020175797 glutamic acid-rich protein [Aegilops tauschii subsp. tauschii].	870	70.7	75	2.2e-16	93.6	Eukaryota_Viridiplantae_Streptophyta_Streptophytina_Embryophyta_Tracheophyta_Euphyllophyta_Spermatophyta_Magnoliophyta_Mesangiospermae_Liliopsida_Petrosaviidae_commelinids_Poales_Poaceae_BEP clade_Pooideae_Triticeae_Aegilops_Aegilops tauschii_Aegilops tauschii subsp. tauschii
TRINITY_DN46793_c0_g1_i2	-4.04326	8.56393e-18	No Blast Hit
TRINITY_DN52396_c0_g1_i1	-4.04289	0.00163813	211	>XP_020146922 BOI-related E3 ubiquitin-protein ligase 1-like [Aegilops tauschii subsp. tauschii].	321	77.1	70	4.4e-14	85.9	Eukaryota_Viridiplantae_Streptophyta_Streptophytina_Embryophyta_Tracheophyta_Euphyllophyta_Spermatophyta_Magnoliophyta_Mesangiospermae_Liliopsida_Petrosaviidae_commelinids_Poales_Poaceae_BEP clade_Pooideae_Triticeae_Aegilops_Aegilops tauschii_Aegilops tauschii subsp. tauschii
TRINITY_DN57408_c0_g1_i1	-4.04251	0.00122906	No Blast Hit
TRINITY_DN59465_c0_g1_i1	-4.04169	1.3759e-07	No Blast Hit
TRINITY_DN39699_c0_g1_i2	-4.04166	0.00114119	1302	>XP_020173661 3beta-hydroxysteroid-dehydrogenase/decarboxylase-like [Aegilops tauschii subsp. tauschii].	366	64.4	362	6.9e-126	459.9	Eukaryota_Viridiplantae_Streptophyta_Streptophytina_Embryophyta_Tracheophyta_Euphyllophyta_Spermatophyta_Magnoliophyta_Mesangiospermae_Liliopsida_Petrosaviidae_commelinids_Poales_Poaceae_BEP clade_Pooideae_Triticeae_Aegilops_Aegilops tauschii_Aegilops tauschii subsp. tauschii
TRINITY_DN19047_c0_g1_i1	-4.0413	1.36623e-05	452	>ACG29554 hypothetical protein [Zea mays].	151	62.9	97	4.2e-22	113.6	Eukaryota_Viridiplantae_Streptophyta_Streptophytina_Embryophyta_Tracheophyta_Euphyllophyta_Spermatophyta_Magnoliophyta_Mesangiospermae_Liliopsida_Petrosaviidae_commelinids_Poales_Poaceae_PACMAD clade_Panicoideae_Andropogoneae_Zea_Zea mays
TRINITY_DN11388_c0_g1_i1	-4.04075	0.00151316	No Blast Hit
TRINITY_DN72065_c0_g1_i1	-4.03946	0.000235312	219	>AAK38080 putative cytochrome P450 [Lolium rigidum].	517	80.3	61	1.9e-20	107.1	Eukaryota_Viridiplantae_Streptophyta_Streptophytina_Embryophyta_Tracheophyta_Euphyllophyta_Spermatophyta_Magnoliophyta_Mesangiospermae_Liliopsida_Petrosaviidae_commelinids_Poales_Poaceae_BEP clade_Pooideae_Poeae_Loliinae_Lolium_Lolium rigidum
TRINITY_DN22827_c0_g1_i1	-4.03859	1.42967e-05	278	>EMS63787 hypothetical protein TRIUR3_12476 [Triticum urartu].	280	52.7	74	8e-08	65.5	Eukaryota_Viridiplantae_Streptophyta_Streptophytina_Embryophyta_Tracheophyta_Euphyllophyta_Spermatophyta_Magnoliophyta_Mesangiospermae_Liliopsida_Petrosaviidae_commelinids_Poales_Poaceae_BEP clade_Pooideae_Triticeae_Triticum_Triticum urartu
TRINITY_DN37825_c0_g1_i1	-4.0375	8.57993e-16	No Blast Hit
TRINITY_DN73584_c0_g1_i1	-4.03618	0.00121572	234	>XP_014758604 PREDICTED: probable leucine-rich repeat receptor-like protein kinase At1g68400 [Brachypodium distachyon].	176	65.3	75	5.5e-18	99	Eukaryota_Viridiplantae_Streptophyta_Streptophytina_Embryophyta_Tracheophyta_Euphyllophyta_Spermatophyta_Magnoliophyta_Mesangiospermae_Liliopsida_Petrosaviidae_commelinids_Poales_Poaceae_BEP clade_Pooideae_Brachypodieae_Brachypodium_Brachypodium distachyon
TRINITY_DN43875_c0_g1_i4	-4.03553	7.71827e-13	843	>XP_020169703 uncharacterized protein LOC109755216 [Aegilops tauschii subsp. tauschii].	160	60.9	174	9.2e-39	169.9	Eukaryota_Viridiplantae_Streptophyta_Streptophytina_Embryophyta_Tracheophyta_Euphyllophyta_Spermatophyta_Magnoliophyta_Mesangiospermae_Liliopsida_Petrosaviidae_commelinids_Poales_Poaceae_BEP clade_Pooideae_Triticeae_Aegilops_Aegilops tauschii_Aegilops tauschii subsp. tauschii
TRINITY_DN57671_c0_g1_i1	-4.03362	0.00129163	No Blast Hit
TRINITY_DN49134_c0_g1_i1	-4.0332	9.73392e-07	No Blast Hit
TRINITY_DN38232_c0_g1_i2	-4.03316	5.82662e-06	403	>XP_015631387 PREDICTED: probable inactive leucine-rich repeat receptor-like protein kinase At3g03770 isoform X1 [Oryza sativa Japonica Group].	839	64.9	77	5.1e-19	103.2	Eukaryota_Viridiplantae_Streptophyta_Streptophytina_Embryophyta_Tracheophyta_Euphyllophyta_Spermatophyta_Magnoliophyta_Mesangiospermae_Liliopsida_Petrosaviidae_commelinids_Poales_Poaceae_BEP clade_Ehrhartoideae_Oryzeae_Oryza_Oryza sativa_Oryza sativa Japonica Group
TRINITY_DN58666_c0_g1_i1	-4.03222	4.72626e-06	303	>BAJ99266 predicted protein [Hordeum vulgare subsp. vulgare].	645	89.1	101	6e-49	202.2	Eukaryota_Viridiplantae_Streptophyta_Streptophytina_Embryophyta_Tracheophyta_Euphyllophyta_Spermatophyta_Magnoliophyta_Mesangiospermae_Liliopsida_Petrosaviidae_commelinids_Poales_Poaceae_BEP clade_Pooideae_Triticeae_Hordeum_Hordeum vulgare_Hordeum vulgare subsp. vulgare
TRINITY_DN58602_c0_g1_i1	-4.03128	0.000450725	No Blast Hit
TRINITY_DN10021_c0_g1_i1	-4.03123	4.71476e-09	578	>XP_003564935 PREDICTED: sucrose-phosphate synthase [Brachypodium distachyon].	1078	94.7	187	1.1e-94	355.1	Eukaryota_Viridiplantae_Streptophyta_Streptophytina_Embryophyta_Tracheophyta_Euphyllophyta_Spermatophyta_Magnoliophyta_Mesangiospermae_Liliopsida_Petrosaviidae_commelinids_Poales_Poaceae_BEP clade_Pooideae_Brachypodieae_Brachypodium_Brachypodium distachyon
TRINITY_DN10482_c0_g1_i1	-4.02892	0.00117435	No Blast Hit
TRINITY_DN50486_c0_g1_i1	-4.02873	0.00126495	243	>XP_020183939 uncharacterized protein LOC109769610 [Aegilops tauschii subsp. tauschii].	219	40	70	1.8e-08	67.4	Eukaryota_Viridiplantae_Streptophyta_Streptophytina_Embryophyta_Tracheophyta_Euphyllophyta_Spermatophyta_Magnoliophyta_Mesangiospermae_Liliopsida_Petrosaviidae_commelinids_Poales_Poaceae_BEP clade_Pooideae_Triticeae_Aegilops_Aegilops tauschii_Aegilops tauschii subsp. tauschii
TRINITY_DN59036_c0_g1_i1	-4.02866	0.00142451	214	>OEL32614 hypothetical protein BAE44_0006368 [Dichanthelium oligosanthes].	125	86.7	45	1.1e-12	81.3	Eukaryota_Viridiplantae_Streptophyta_Streptophytina_Embryophyta_Tracheophyta_Euphyllophyta_Spermatophyta_Magnoliophyta_Mesangiospermae_Liliopsida_Petrosaviidae_commelinids_Poales_Poaceae_PACMAD clade_Panicoideae_Paniceae_Dichanthelium_Dichanthelium oligosanthes
TRINITY_DN30551_c0_g1_i2	-4.02783	3.22797e-08	365	>XP_003566328 PREDICTED: uncharacterized protein LOC100827365 [Brachypodium distachyon].	495	75	120	5.4e-44	186	Eukaryota_Viridiplantae_Streptophyta_Streptophytina_Embryophyta_Tracheophyta_Euphyllophyta_Spermatophyta_Magnoliophyta_Mesangiospermae_Liliopsida_Petrosaviidae_commelinids_Poales_Poaceae_BEP clade_Pooideae_Brachypodieae_Brachypodium_Brachypodium distachyon
TRINITY_DN44255_c0_g1_i1	-4.02627	3.50209e-08	361	>BAB88646 alternative oxidase [Triticum aestivum].	347	100	54	8e-24	119	Eukaryota_Viridiplantae_Streptophyta_Streptophytina_Embryophyta_Tracheophyta_Euphyllophyta_Spermatophyta_Magnoliophyta_Mesangiospermae_Liliopsida_Petrosaviidae_commelinids_Poales_Poaceae_BEP clade_Pooideae_Triticeae_Triticum_Triticum aestivum
TRINITY_DN65876_c0_g1_i1	-4.02623	0.00175625	No Blast Hit
TRINITY_DN71921_c0_g1_i1	-4.02515	0.000566763	269	>KQK21108 hypothetical protein BRADI_1g58757 [Brachypodium distachyon].	960	73	89	2.2e-26	127.1	Eukaryota_Viridiplantae_Streptophyta_Streptophytina_Embryophyta_Tracheophyta_Euphyllophyta_Spermatophyta_Magnoliophyta_Mesangiospermae_Liliopsida_Petrosaviidae_commelinids_Poales_Poaceae_BEP clade_Pooideae_Brachypodieae_Brachypodium_Brachypodium distachyon
TRINITY_DN29933_c0_g1_i1	-4.02501	7.21027e-09	313	>BAJ89503 predicted protein [Hordeum vulgare subsp. vulgare].	400	74.4	82	7.1e-21	109	Eukaryota_Viridiplantae_Streptophyta_Streptophytina_Embryophyta_Tracheophyta_Euphyllophyta_Spermatophyta_Magnoliophyta_Mesangiospermae_Liliopsida_Petrosaviidae_commelinids_Poales_Poaceae_BEP clade_Pooideae_Triticeae_Hordeum_Hordeum vulgare_Hordeum vulgare subsp. vulgare
TRINITY_DN9617_c1_g1_i1	-4.02378	1.44599e-05	424	>XP_020157337 premnaspirodiene oxygenase-like [Aegilops tauschii subsp. tauschii].	446	66.4	140	3.2e-40	173.7	Eukaryota_Viridiplantae_Streptophyta_Streptophytina_Embryophyta_Tracheophyta_Euphyllophyta_Spermatophyta_Magnoliophyta_Mesangiospermae_Liliopsida_Petrosaviidae_commelinids_Poales_Poaceae_BEP clade_Pooideae_Triticeae_Aegilops_Aegilops tauschii_Aegilops tauschii subsp. tauschii
TRINITY_DN60673_c0_g1_i1	-4.02316	0.0014121	No Blast Hit
TRINITY_DN60983_c0_g1_i1	-4.02297	1.72094e-05	No Blast Hit
TRINITY_DN17807_c0_g1_i1	-4.02237	0.00138452	No Blast Hit
TRINITY_DN47983_c0_g1_i1	-4.02172	6.54121e-05	276	>KQK00343 hypothetical protein BRADI_3g48760 [Brachypodium distachyon].	928	79.7	59	6.5e-18	99	Eukaryota_Viridiplantae_Streptophyta_Streptophytina_Embryophyta_Tracheophyta_Euphyllophyta_Spermatophyta_Magnoliophyta_Mesangiospermae_Liliopsida_Petrosaviidae_commelinids_Poales_Poaceae_BEP clade_Pooideae_Brachypodieae_Brachypodium_Brachypodium distachyon
TRINITY_DN13164_c0_g1_i1	-4.02128	8.71379e-06	296	>XP_020200046 uncharacterized protein LOC109785869 [Aegilops tauschii subsp. tauschii].	384	70	70	4.7e-14	86.3	Eukaryota_Viridiplantae_Streptophyta_Streptophytina_Embryophyta_Tracheophyta_Euphyllophyta_Spermatophyta_Magnoliophyta_Mesangiospermae_Liliopsida_Petrosaviidae_commelinids_Poales_Poaceae_BEP clade_Pooideae_Triticeae_Aegilops_Aegilops tauschii_Aegilops tauschii subsp. tauschii
TRINITY_DN5649_c0_g1_i1	-4.02111	0.00141398	226	>KQJ91965 hypothetical protein BRADI_4g40880 [Brachypodium distachyon].	346	67.2	64	4e-13	82.8	Eukaryota_Viridiplantae_Streptophyta_Streptophytina_Embryophyta_Tracheophyta_Euphyllophyta_Spermatophyta_Magnoliophyta_Mesangiospermae_Liliopsida_Petrosaviidae_commelinids_Poales_Poaceae_BEP clade_Pooideae_Brachypodieae_Brachypodium_Brachypodium distachyon
TRINITY_DN57425_c0_g1_i1	-4.0197	7.03848e-05	343	>ACH72669 flavanone 3-dioxygenase [Triticum aestivum].	378	89.1	55	1.8e-17	97.8	Eukaryota_Viridiplantae_Streptophyta_Streptophytina_Embryophyta_Tracheophyta_Euphyllophyta_Spermatophyta_Magnoliophyta_Mesangiospermae_Liliopsida_Petrosaviidae_commelinids_Poales_Poaceae_BEP clade_Pooideae_Triticeae_Triticum_Triticum aestivum
TRINITY_DN40112_c1_g1_i2	-4.0194	0.000564939	2005	>XP_020189993 protein argonaute 14-like [Aegilops tauschii subsp. tauschii].	1037	82.3	668	0	1147.9	Eukaryota_Viridiplantae_Streptophyta_Streptophytina_Embryophyta_Tracheophyta_Euphyllophyta_Spermatophyta_Magnoliophyta_Mesangiospermae_Liliopsida_Petrosaviidae_commelinids_Poales_Poaceae_BEP clade_Pooideae_Triticeae_Aegilops_Aegilops tauschii_Aegilops tauschii subsp. tauschii
TRINITY_DN58195_c0_g1_i1	-4.01933	0.00125621	No Blast Hit
TRINITY_DN52117_c0_g1_i1	-4.01663	0.00115561	No Blast Hit
TRINITY_DN17908_c0_g1_i1	-4.01602	2.73786e-11	No Blast Hit
TRINITY_DN48929_c0_g1_i1	-4.01561	7.06137e-05	No Blast Hit
TRINITY_DN4119_c0_g1_i1	-4.01283	0.00115931	No Blast Hit
TRINITY_DN7977_c0_g1_i1	-4.01109	2.65821e-10	617	>BAK06958 predicted protein [Hordeum vulgare subsp. vulgare].	367	79.1	86	2.6e-30	141.4	Eukaryota_Viridiplantae_Streptophyta_Streptophytina_Embryophyta_Tracheophyta_Euphyllophyta_Spermatophyta_Magnoliophyta_Mesangiospermae_Liliopsida_Petrosaviidae_commelinids_Poales_Poaceae_BEP clade_Pooideae_Triticeae_Hordeum_Hordeum vulgare_Hordeum vulgare subsp. vulgare
TRINITY_DN35158_c0_g1_i2	-4.011	9.4583e-08	341	>EMS35652 Cytochrome P450 86B1 [Triticum urartu].	518	68.1	113	1.2e-34	154.8	Eukaryota_Viridiplantae_Streptophyta_Streptophytina_Embryophyta_Tracheophyta_Euphyllophyta_Spermatophyta_Magnoliophyta_Mesangiospermae_Liliopsida_Petrosaviidae_commelinids_Poales_Poaceae_BEP clade_Pooideae_Triticeae_Triticum_Triticum urartu
TRINITY_DN4520_c0_g1_i1	-4.01006	0.00177848	No Blast Hit
TRINITY_DN36889_c0_g1_i1	-4.00852	1.74145e-09	810	>XP_020198401 putative E3 ubiquitin-protein ligase RING1a [Aegilops tauschii subsp. tauschii].	460	66.9	260	2.2e-82	314.7	Eukaryota_Viridiplantae_Streptophyta_Streptophytina_Embryophyta_Tracheophyta_Euphyllophyta_Spermatophyta_Magnoliophyta_Mesangiospermae_Liliopsida_Petrosaviidae_commelinids_Poales_Poaceae_BEP clade_Pooideae_Triticeae_Aegilops_Aegilops tauschii_Aegilops tauschii subsp. tauschii
TRINITY_DN62474_c0_g1_i1	-4.00661	9.4847e-07	No Blast Hit
TRINITY_DN52641_c0_g1_i1	-4.00535	0.00131281	212	>KQK00343 hypothetical protein BRADI_3g48760 [Brachypodium distachyon].	928	78.6	70	4.5e-19	102.4	Eukaryota_Viridiplantae_Streptophyta_Streptophytina_Embryophyta_Tracheophyta_Euphyllophyta_Spermatophyta_Magnoliophyta_Mesangiospermae_Liliopsida_Petrosaviidae_commelinids_Poales_Poaceae_BEP clade_Pooideae_Brachypodieae_Brachypodium_Brachypodium distachyon
TRINITY_DN53928_c0_g1_i1	-4.00506	0.00157057	No Blast Hit
TRINITY_DN35590_c0_g1_i1	-4.00348	0.00131023	No Blast Hit
TRINITY_DN4959_c0_g1_i1	-4.0017	0.00143863	202	>XP_020189448 U-box domain-containing protein 21-like [Aegilops tauschii subsp. tauschii].	440	100	67	2e-32	146.7	Eukaryota_Viridiplantae_Streptophyta_Streptophytina_Embryophyta_Tracheophyta_Euphyllophyta_Spermatophyta_Magnoliophyta_Mesangiospermae_Liliopsida_Petrosaviidae_commelinids_Poales_Poaceae_BEP clade_Pooideae_Triticeae_Aegilops_Aegilops tauschii_Aegilops tauschii subsp. tauschii
TRINITY_DN28685_c0_g1_i1	-4.00097	7.55832e-07	220	>OEL24372 Farnesyl pyrophosphate synthase 2 [Dichanthelium oligosanthes].	1193	88.9	72	1.7e-29	137.1	Eukaryota_Viridiplantae_Streptophyta_Streptophytina_Embryophyta_Tracheophyta_Euphyllophyta_Spermatophyta_Magnoliophyta_Mesangiospermae_Liliopsida_Petrosaviidae_commelinids_Poales_Poaceae_PACMAD clade_Panicoideae_Paniceae_Dichanthelium_Dichanthelium oligosanthes
TRINITY_DN27938_c0_g1_i1	-4.00095	4.55553e-05	No Blast Hit
TRINITY_DN36889_c1_g1_i1	-3.99888	1.75018e-05	No Blast Hit
TRINITY_DN40888_c1_g1_i3	-3.99526	0.000492186	900	>EMT08646 Disease resistance protein RPM1 [Aegilops tauschii].	1016	83.7	153	9.7e-63	249.6	Eukaryota_Viridiplantae_Streptophyta_Streptophytina_Embryophyta_Tracheophyta_Euphyllophyta_Spermatophyta_Magnoliophyta_Mesangiospermae_Liliopsida_Petrosaviidae_commelinids_Poales_Poaceae_BEP clade_Pooideae_Triticeae_Aegilops_Aegilops tauschii
TRINITY_DN15765_c0_g1_i1	-3.99491	0.000457377	No Blast Hit
TRINITY_DN12151_c0_g1_i1	-3.99402	4.28817e-08	289	>XP_020175285 uncharacterized protein LOC109760896 isoform X2 [Aegilops tauschii subsp. tauschii].	643	96.8	95	2.2e-48	200.3	Eukaryota_Viridiplantae_Streptophyta_Streptophytina_Embryophyta_Tracheophyta_Euphyllophyta_Spermatophyta_Magnoliophyta_Mesangiospermae_Liliopsida_Petrosaviidae_commelinids_Poales_Poaceae_BEP clade_Pooideae_Triticeae_Aegilops_Aegilops tauschii_Aegilops tauschii subsp. tauschii
TRINITY_DN61078_c0_g1_i1	-3.99395	0.00206994	381	>XP_003564163 PREDICTED: uncharacterized protein LOC100842936 [Brachypodium distachyon].	352	42.9	175	1e-24	122.1	Eukaryota_Viridiplantae_Streptophyta_Streptophytina_Embryophyta_Tracheophyta_Euphyllophyta_Spermatophyta_Magnoliophyta_Mesangiospermae_Liliopsida_Petrosaviidae_commelinids_Poales_Poaceae_BEP clade_Pooideae_Brachypodieae_Brachypodium_Brachypodium distachyon
TRINITY_DN12581_c0_g1_i1	-3.99343	1.68185e-15	No Blast Hit
TRINITY_DN63477_c0_g1_i1	-3.99288	0.00058244	No Blast Hit
TRINITY_DN19221_c0_g1_i1	-3.99276	1.93745e-10	568	>BAK07425 predicted protein [Hordeum vulgare subsp. vulgare].	841	96.8	188	3.1e-107	396.7	Eukaryota_Viridiplantae_Streptophyta_Streptophytina_Embryophyta_Tracheophyta_Euphyllophyta_Spermatophyta_Magnoliophyta_Mesangiospermae_Liliopsida_Petrosaviidae_commelinids_Poales_Poaceae_BEP clade_Pooideae_Triticeae_Hordeum_Hordeum vulgare_Hordeum vulgare subsp. vulgare
TRINITY_DN49779_c0_g1_i1	-3.99186	0.00128471	No Blast Hit
TRINITY_DN12556_c0_g1_i1	-3.99133	0.00136127	No Blast Hit
TRINITY_DN54584_c0_g1_i1	-3.98831	5.71715e-05	304	>XP_020163958 protein POLAR LOCALIZATION DURING ASYMMETRIC DIVISION AND REDISTRIBUTION-like [Aegilops tauschii subsp. tauschii].	436	65.4	107	1.3e-22	114.8	Eukaryota_Viridiplantae_Streptophyta_Streptophytina_Embryophyta_Tracheophyta_Euphyllophyta_Spermatophyta_Magnoliophyta_Mesangiospermae_Liliopsida_Petrosaviidae_commelinids_Poales_Poaceae_BEP clade_Pooideae_Triticeae_Aegilops_Aegilops tauschii_Aegilops tauschii subsp. tauschii
TRINITY_DN9972_c0_g1_i1	-3.98755	5.00061e-07	320	>XP_020158095 indole-2-monooxygenase-like [Aegilops tauschii subsp. tauschii].	529	82.9	105	2.6e-42	180.3	Eukaryota_Viridiplantae_Streptophyta_Streptophytina_Embryophyta_Tracheophyta_Euphyllophyta_Spermatophyta_Magnoliophyta_Mesangiospermae_Liliopsida_Petrosaviidae_commelinids_Poales_Poaceae_BEP clade_Pooideae_Triticeae_Aegilops_Aegilops tauschii_Aegilops tauschii subsp. tauschii
TRINITY_DN24019_c0_g1_i1	-3.98724	4.56899e-07	543	>XP_020158095 indole-2-monooxygenase-like [Aegilops tauschii subsp. tauschii].	529	80	185	7.4e-74	285.8	Eukaryota_Viridiplantae_Streptophyta_Streptophytina_Embryophyta_Tracheophyta_Euphyllophyta_Spermatophyta_Magnoliophyta_Mesangiospermae_Liliopsida_Petrosaviidae_commelinids_Poales_Poaceae_BEP clade_Pooideae_Triticeae_Aegilops_Aegilops tauschii_Aegilops tauschii subsp. tauschii
TRINITY_DN27966_c0_g1_i1	-3.98697	0.00160112	No Blast Hit
TRINITY_DN234_c0_g1_i1	-3.98449	0.00155086	274	>BAJ93683 predicted protein [Hordeum vulgare subsp. vulgare].	324	80.4	92	5.8e-35	155.6	Eukaryota_Viridiplantae_Streptophyta_Streptophytina_Embryophyta_Tracheophyta_Euphyllophyta_Spermatophyta_Magnoliophyta_Mesangiospermae_Liliopsida_Petrosaviidae_commelinids_Poales_Poaceae_BEP clade_Pooideae_Triticeae_Hordeum_Hordeum vulgare_Hordeum vulgare subsp. vulgare
TRINITY_DN16848_c0_g1_i1	-3.9833	5.22913e-05	No Blast Hit
TRINITY_DN58045_c0_g1_i1	-3.98255	0.00199361	No Blast Hit
TRINITY_DN24462_c0_g1_i1	-3.98157	3.55985e-06	476	>XP_003564935 PREDICTED: sucrose-phosphate synthase [Brachypodium distachyon].	1078	92.4	158	2.9e-74	287	Eukaryota_Viridiplantae_Streptophyta_Streptophytina_Embryophyta_Tracheophyta_Euphyllophyta_Spermatophyta_Magnoliophyta_Mesangiospermae_Liliopsida_Petrosaviidae_commelinids_Poales_Poaceae_BEP clade_Pooideae_Brachypodieae_Brachypodium_Brachypodium distachyon
TRINITY_DN46528_c0_g2_i1	-3.98115	2.3056e-11	No Blast Hit
TRINITY_DN11285_c0_g1_i2	-3.98076	1.20745e-05	No Blast Hit
TRINITY_DN73548_c0_g1_i1	-3.97832	0.00148115	228	>XP_020152016 wall-associated receptor kinase 5-like [Aegilops tauschii subsp. tauschii].	826	90.8	76	5.4e-26	125.6	Eukaryota_Viridiplantae_Streptophyta_Streptophytina_Embryophyta_Tracheophyta_Euphyllophyta_Spermatophyta_Magnoliophyta_Mesangiospermae_Liliopsida_Petrosaviidae_commelinids_Poales_Poaceae_BEP clade_Pooideae_Triticeae_Aegilops_Aegilops tauschii_Aegilops tauschii subsp. tauschii
TRINITY_DN29653_c1_g1_i1	-3.97799	1.27244e-05	267	>BAK06354 predicted protein [Hordeum vulgare subsp. vulgare].	286	71.4	70	6.8e-20	105.5	Eukaryota_Viridiplantae_Streptophyta_Streptophytina_Embryophyta_Tracheophyta_Euphyllophyta_Spermatophyta_Magnoliophyta_Mesangiospermae_Liliopsida_Petrosaviidae_commelinids_Poales_Poaceae_BEP clade_Pooideae_Triticeae_Hordeum_Hordeum vulgare_Hordeum vulgare subsp. vulgare
TRINITY_DN26474_c0_g1_i1	-3.97669	7.21037e-08	340	>XP_020155990 uncharacterized protein LOC109741330 [Aegilops tauschii subsp. tauschii].	294	82.9	111	4.5e-45	189.5	Eukaryota_Viridiplantae_Streptophyta_Streptophytina_Embryophyta_Tracheophyta_Euphyllophyta_Spermatophyta_Magnoliophyta_Mesangiospermae_Liliopsida_Petrosaviidae_commelinids_Poales_Poaceae_BEP clade_Pooideae_Triticeae_Aegilops_Aegilops tauschii_Aegilops tauschii subsp. tauschii
TRINITY_DN6853_c0_g1_i1	-3.97448	3.68178e-05	255	>BAJ98263 predicted protein, partial [Hordeum vulgare subsp. vulgare].	201	85.9	85	4.2e-35	156	Eukaryota_Viridiplantae_Streptophyta_Streptophytina_Embryophyta_Tracheophyta_Euphyllophyta_Spermatophyta_Magnoliophyta_Mesangiospermae_Liliopsida_Petrosaviidae_commelinids_Poales_Poaceae_BEP clade_Pooideae_Triticeae_Hordeum_Hordeum vulgare_Hordeum vulgare subsp. vulgare
TRINITY_DN52268_c0_g1_i1	-3.9732	0.000506232	211	>XP_002438901 probable methyltransferase PMT9 [Sorghum bicolor].	611	70.1	67	7.9e-16	91.7	Eukaryota_Viridiplantae_Streptophyta_Streptophytina_Embryophyta_Tracheophyta_Euphyllophyta_Spermatophyta_Magnoliophyta_Mesangiospermae_Liliopsida_Petrosaviidae_commelinids_Poales_Poaceae_PACMAD clade_Panicoideae_Andropogoneae_Sorghum_Sorghum bicolor
TRINITY_DN10464_c0_g1_i1	-3.97257	1.74875e-08	350	>BAK06677 predicted protein, partial [Hordeum vulgare subsp. vulgare].	560	78.4	116	6.7e-52	212.2	Eukaryota_Viridiplantae_Streptophyta_Streptophytina_Embryophyta_Tracheophyta_Euphyllophyta_Spermatophyta_Magnoliophyta_Mesangiospermae_Liliopsida_Petrosaviidae_commelinids_Poales_Poaceae_BEP clade_Pooideae_Triticeae_Hordeum_Hordeum vulgare_Hordeum vulgare subsp. vulgare
TRINITY_DN719_c0_g1_i1	-3.96859	5.09205e-06	No Blast Hit
[truncated: 6,104 more rows]
